# Supplementary material for: Mitochondrial and Endoplasmic Reticulum Alterations in a Case of Amyotrophic Lateral Sclerosis Caused by TDP-43 A382T Mutation
Source: Int J Mol Sci. 2022 Oct 6;23(19):11881. doi: 10.3390/ijms231911881 (PMC9570187; doi:10.3390/ijms231911881)
Supplement: Supplementary file 1 [file ijms-23-11881-s001.zip]

Archive with 7 entries (6 files):
- Supplementary figure S1.pptx
- __MACOSX/
- __MACOSX/._Supplementary figure S1.pptx
- Supplementary Table S1.xlsx
- __MACOSX/._Supplementary Table S1.xlsx
- Supplementary Table S2.xlsx
- __MACOSX/._Supplementary Table S2.xlsx
