# Supplementary material for: Mitochondrial and Endoplasmic Reticulum Alterations in a Case of Amyotrophic Lateral Sclerosis Caused by TDP-43 A382T Mutation
Source: Int J Mol Sci. 2022 Oct 6;23(19):11881. doi: 10.3390/ijms231911881 (PMC9570187; doi:10.3390/ijms231911881)
Supplement: Supplementary file 1 [file ijms-23-11881-s001.zip › Supplementary Table S1.xlsx]

## Sheet: Identified_Table S1
Table S1. List of identified proteins with at least one unique peptide.
Gene name	Accession number| Protein symbol	Protein name	Coverage (%)	tot indep spectra	percent share of spectrum ids	peptides
GATD3B	A0A0B4J2D5|GAL3B	Putative glutamine amidotransferase-like class 1 domain-containing protein 3B, mitochondrial	41	29	0.006	AALHLSVPRPAAR+GGAEVQIFAPDVPQMHVIDHTK+GVEVTVGHEQEEGGK+ITDLANLSAANHDAAIFPGGFGAAK+NLSTFAVDGK+VVTTPAFMCETALHYIHDGIGAMVR
UBA6	A0AVT1|UBA6	Ubiquitin-like modifier-activating enzyme 6	16.6	79	0.017	ACIGDTLCQK+AILSNEATK+ALQLLHCFPLDIR+EIFISNITQANPGIVTCLENHPHK+FDLNEPLHLSFLQNAAK+FISADVHGIWSR+LETGQFLTFR+MLYVPVMPGHAK+MYSIEPADR+NLVLAGIK+SDLQMAVLSFEK+SYTAADATLK+TVFFESLER+YQCVVLTEMK+YVLGDTAMQK
ESYT2	A0FGR8|ESYT2	Extended synaptotagmin-2	18.8	84	0.02	ACDLPAWVHFPDTER+ADKDQANDGLSSALLILYLDSAR+ALALLEDEER+AQPPEAGPQGLHDLGR+DEQHQCSLGNLK+IHFIEAQDLQGK+ITVPLVSEVQIAQLR+LLDEWFTLDEVPK+SSSSLLASPGHISVK+TLNPVFDQSFDFSVSLPEVQR+VDVGQQPLR+VLVALASEELAK
ILVBL	A1L0T0|HACL2	2-hydroxyacyl-CoA lyase 2	7.9	23	0.004	DGHPVVVNILIGR+ENEDQVVK+LVEGLQGQTWAPDWVEELR+VLHDAQQQCR
SH3PXD2B	A1X283|SPD2B	SH3 and PX domain-containing protein 2B	5.4	22	0.004	AAAASVPNADGLK+DQDEMNLER+GAVVEVIQK+IIPFLPGK+SFLPGEGPGR
EIF3CL	B5ME19|EIFCL	Eukaryotic translation initiation factor 3 subunit C-like protein	14.5	137	0.033	CLEEFELLGK+DAHNALLDIQSSGR+DFESHITSYK+ELLGQGLLLR+FEELTNLIR+GCILTLVER+LGSLVENNER+MIINEELMASLDQPTQTVVMHR+QGTYGGYFR+SEQDQAENEGEDSAVLMER+TCHSFIINEK
PDLIM1	O00151|PDLI1	PDZ and LIM domain protein 1	55	172	0.04	AALANLCIGDVITAIDGENTSNMTHLEAQNR+DFEQPLAISR+GCTDNLTLTVAR+GHFFVEDQIYCEK+HPECYVCTDCGTNLK+MNLASEPQEVLHIGSAHNR+SAMPFTASPASSTTAR+VAASIGNAQK+VITNQYNNPAGLYSSENISNFNNALESK+VTPPEGYEVVTVFPK+VWSPLVTEEGKR
ACOT7	O00154|BACH	Cytosolic acyl coenzyme A thioester hydrolase	20.5	45	0.01	ATLWYVPLSLK+IMRPDDANVAGNVHGGTILK+LMDEVAGIVAAR+LVAGQGCVGPRR+MIEEAGAIISTR+VLEVPPVVYSR
MYO1C	O00159|MYO1C	Unconventional myosin-Ic	46.8	547	0.132	AVASEIFK+DGTIDFTPGSELLITK+DNYPQSVPR+DQAVMISGESGAGK+EASELLR+ENLIYTYIGPVLVSVNPYR+ETMCSSK+GAPVGGHILSYLLEK+GDVVLQSDHVIETLTK+GEELLSPLNLEQAAYAR+GIISILDEECLRPGEATDLTFLEK+GVSFYEVPPHLFAVADTVYR+HLGYKPEEYK+IDYANLTGISVSSLSDSLFVLHVQR+IICDLVEEK+KRPETVATQFK+LGTDEISPR+LLHYAGEVTYSVTGFLDK+LLQFYAETCPAPER+LLQSNPVLEAFGNAK+LLSVEGSTLR+MSLLQLVEILQSK+NFHIFYQLLEGGEEETLR+NGHLAVVAPR+NNDLLFR+NPIMSQCFDR+NPQSYLYLVK+QKGDVVLQSDH…
SNAP23	O00161|SNP23	Synaptosomal-associated protein 23	21.8	27	0.007	AHQITDESLESTR+IEEGLDQINK+ILGLAIESQDAGIK+TITMLDEQK
AIP	O00170|AIP	AH receptor-interacting protein	17.9	32	0.008	AVPLIHQEGNR+LVVEEYYEVLDHCSSILNK+TLHSDDEGTVLDDSR+VLELDPALAPVVSR
PSMD11	O00231|PSD11	26S proteasome non-ATPase regulatory subunit 11	49.3	297	0.07	AELRDDPIISTHLAK+ALLVEVQLLESK+DIQENDEEAVQVK+EASIDILHSIVK+EQSILELGSLLAK+FHGILDQGEGVLIIFDEPPVDK+IMLNTPEDVQALVSGK+LSQMILDK+LVSLYFDTK+LYDNLLEQNLIR+SLADFEK+TGQAAELGGLLK+TTANAIYCPPK+TYEAALETIQNMSK+VQIEHISSLIK+VVDSLYNK+YQEALHLGSQLLR
PSMD12	O00232|PSD12	26S proteasome non-ATPase regulatory subunit 12	20.8	115	0.028	DPNNLLNDWSQK+GSLESPATDVFGSTEEGEKR+LNSLMSLVNK+LQEVIETLLSLEK+MEVDYSATVDQR+MVQQCCTYVEEITDLPIK+TASDMVSTSR
PSMD9	O00233|PSMD9	26S proteasome non-ATPase regulatory subunit 9	26.9	78	0.019	GIGMNEPLVDCEGYPR+GLLGCNIIPLQR+HNIICLQNDHK+QVEEALHQLHAR+SDVDLYQVR
ATOX1	O00244|ATOX1	Copper transport protein ATOX1	50	58	0.014	TVSYLGLE+VCIESEHSMDTLLATLK+YDIDLPNK+YDIDLPNKK
PGRMC1	O00264|PGRC1	Membrane-associated progesterone receptor component 1	61.5	242	0.054	DFTPAELR+EALKDEYDDLSDLTAAQQETLSDWESQFTFK+EGEEPTVYSDEEEPKDESAR+FDGVQDPR+FYGPEGPYGVFAGR+GDQPAASGDSDDDEPPPLPR+GLATFCLDK+ILMAINGK+KFYGPEGPYGVFAGR+RFDGVQDPR
CLIC1	O00299|CLIC1	Chloride intracellular channel protein 1	74.3	691	0.172	EEFASTCPDDEEIELAYEQVAK+FLDGNELTLADCNLLPK+GFTIPEAFR+GVTFNVTTVDTK+IEEFLEAVLCPPR+IGNCPFSQR+KFLDGNELTLADCNLLPK+LAALNPESNTAGLDIFAK+LCPGGQLPFLLYGTEVHTDTNK+LHIVQVVCK+NSNPALNDNLEK+VLDNYLTSPLPEEVDETSAEDEGVSQR+YLSNAYAR
EIF3F	O00303|EIF3F	Eukaryotic translation initiation factor 3 subunit F	35.9	134	0.033	AYVSTLMGVPGR+EAPNPIHLTVDTSLQNGR+FLMSLVNQVPK+IGVDLIMK+IQDALSTVLQYAEDVLSGK+LHPVILASIVDSYER+TCFSPNR+TMGVMFTPLTVK+VIGLSSDLQQVGGASAR+VSADNTVGR
IPO5	O00410|IPO5	Importin-5	49	874	0.206	AIGTEPDSDVLSEIMHSFAK+ATAAFILANEHNVALFK+CIEVMGDGCLNNEHFEELGGILK+EFQQYLPVVMGPLMK+EGFVEYTEQVVK+ENVNATENCISAVGK+FLFDSVSSQNVGLR+FMQDASDVMQLLLK+FVPYYDLFMPSLK+HEDPCAK+HFADLLPGFLQAVNDSCYQNDDSVLK+HIVENAVQK+IFSIIAEGEMHEAIK+ITFLLQAIR+KQAEETYENIPGQSK+LCGDTSLNNMQR+LLSSAFDEVYPALPSDVQTAIK+LMVPLLK+LQELIQK+LVLEQVVTSIASVADTAEEK+LVLPMIK+NLIDEDGNNQWPEGLK+NTTAAEEAR+QLALEVIVTLSETAAAMLR+QMAAVLLR+QWGLCIFDDVIEHCSPASFK+SE…
DNM1L	O00429|DNM1L	Dynamin-1-like protein	28.3	115	0.026	DCEVIER+DIELQIR+ELPSAVSR+GHAVNLLDVPVPVAR+IIQHCSNYSTQELLR+LDLMDAGTDAMDVLMGR+LGIIGVVNR+LHDAIVEVVTCLLR+LQDVFNTVGADIIQLPQIVVVGTQSSGK+RPLILQLVHVSQEDK+SKPIPIMPASPQK+SSLLDDLLTESEDMAQR+SSVLESLVGR+TLESVDPLGGLNTIDILTAIR+YIETSELCGGAR
RTCA	O00442|RTCA	RNA 3'-terminal phosphate cyclase	29	42	0.009	AFVAGVLPFK+DLYVNIQPVQEPK+DMAAAAVR+QLNPINLTER+STPGLRPQHLSGLEMIR+TGPVTLHTQTAIHFAEQIAK+VGIEAAEMLLANLR+VSTALSCLLGLPLR
PLOD2	O00469|PLOD2	Procollagen-lysine,2-oxoglutarate 5-dioxygenase 2	33.1	187	0.045	ACDELVEEMEHYGK+DKLDPDMALCR+FLDILLTLDYPK+GGDGINSIGGGQK+IFQTLNGAVDEVVLK+IFTENIVEQPCPDVFWFPIFSEK+IIAPLVTR+ILIEQNR+ISGGYENVPTDDIHMK+IVGPEENLSQAEAR+IVQQWNLQDNDDDQLFYTK+LLVITVATK+LTHLHEGLPVK+NMGMDFCR+QVDLENVWLHFIR+SEDYVDIVQGNR+VLGQGEEWR+VVFAADGILWPDKR+YLNSGGFIGYAPYVNR
NDUFA4	O00483|NDUA4	Cytochrome c oxidase subunit NDUFA4	46.9	26	0.006	FYSVNVDYSK+LALFNPDVCWDR+LGPNDQYK+NNPEPWNK
PSMD14	O00487|PSDE	26S proteasome non-ATPase regulatory subunit 14	33.9	59	0.015	AVAVVVDPIQSVK+LGGGMPGLGQGPPTDAPAVDTAEQVYISSLALLK+MTPEQLAIK+SWMEGLTLQDYSEHCK+VIDVFAMPQSGTGVSVEAVDPVFQAK+VVIDAFR
KPNA3	O00505|IMA4	Importin subunit alpha-4	29	12	0.01	AQNVTLEAILQNATSDNPVVQLSAVQAAR+EAAWAISNLTISGR+IEVLQQHENEDIYK+KLLSSDR+NEVTVELR+NILIMAGDEASTIAEIIEECGGLEK+NPPIDDLIK+NVTWVIVNLCR+SGILPILVK+SPHQNVCEQAVWALGNIIGDGPQCR
KPNA4	O00629|IMA3	Importin subunit alpha-3	42.6	172	0.034	AVGNIVTGTDEQTQVVLNCDALSHFPALLTHPK+DAQVVQVVLDGLSNILK+EAAWAISNLTISGR+IEQLQNHENEDIYK+KLLSSDR+LLHSPHQNVCEQAVWALGNIIGDGPQCR+MAEDEAETIGNLIEECGGLEK+NEVVVELR+NPPIDDLIK+NVPHEDICEDSDIDGDYR+NVTWVMVNLCR+SGILPILVHCLER+VQNTSLEAIVQNASSDNQGIQLSAVQAAR
MAN2B1	O00754|MA2B1	Lysosomal alpha-mannosidase	9.7	23	0.005	ELVDYFLNVATAQGR+FDTPLETK+FLEDTFGNDGRPR+FQVIVYNPLGR+LEHQFAVGEDSGR+WTTNTGPTPHQTPYQLDPANITLEPMEIRTFLASVQWK
PDXK	O00764|PDXK	Pyridoxal kinase	28.2	80	0.019	AQAGEGVRPSPMQLELR+GQVLNSDELQELYEGLR+KIHSQEEALR+LVYVCDPVLGDK+TVSTLHHVLQR+VVPLADIITPNQFEAELLSGR
PLPP3	O14495|PLPP3	Phospholipid phosphatase 3	15.4	124	0.031	EILSPVDIIDR+GFYCNDESIK+GFYCNDESIKYPLK+NGGSPALNNNPR+TTLSLPAPAIR
HSPB6	O14558|HSPB6	Heat shock protein beta-6	83.8	155	0.038	APSVALPVAQVPTDPGHFSVLLDVK+ASAPLPGLSAPGR+FGEGLLEAELAALCPTTLAPYYLR+HEERPDEHGFVAR+HFSPEEIAVK+LPPGVDPAAVTSALSPEGVLSIQAAPASAQAPPPAAAK+VVGEHVEVHAR
UBFD1	O14562|UBFD1	Ubiquitin domain-containing protein UBFD1	9.4	35	0.009	IMVVGSTINDVLAVNTPK+LEQDQLWIGTK
COPE	O14579|COPE	Coatomer subunit epsilon	61	171	0.041	ALHQGDSLECTAMTVQILLK+CSPTLLLLNGQAACHMAQGR+DSGYPETLVNLIVLSQHLGKPPEVTNR+DSIVAELDR+FGVVLDEIKPSSAPELQAVR+KFGVVLDEIKPSSAPELQAVR+LQDAYYIFQEMADK+LVLQYAPSA+MFADYLAHESR+MQDLDEDATLTQLATAWVSLATGGEK+NAFYIGSYQQCINEAQR+WEAAEGLLQEALDK
AP3D1	O14617|AP3D1	AP-3 complex subunit delta-1	14.3	48	0.009	AEGTTYRDELLTK+ALDLLYGMVSK+DLILQCLDDKDESIR+DLSSPSQYDTGVALTGLSCFVTPDLAR+DPNDPYR+HRPSEADEEELAR+KGENSVSVDGK+KQEQANNPFYIK+LEDPDPGVQSAAVNVICELAR+LLESGDLSMSSIK+YQDTPGVEHIPVVQIDLSVPLK
CDIPT	O14735|CDIPT	CDP-diacylglycerol--inositol 3-phosphatidyltransferase	16	41	0.01	MIDLSGNPVLR+NMAALDAADR+SLISVIHLITAAR
PDCD5	O14737|PDCD5	Programmed cell death protein 5	38.4	59	0.015	HGDPGDAAQQEAK+LSNLALVKPEK+NSILAQVLDQSAR+VSEQGLIEILK
TPP1	O14773|TPP1	Tripeptidyl-peptidase 1	16.7	113	0.028	AYPDVAALSDGYWVVSNR+ILSGRPPLGFLNPR+LFGGNFAHQASVAR+LYQQHGAGLFDVTR+VNTELMK+VPIPWVSGTSASTPVFGGILSLINEHR
TNPO2	O14787|TNPO2	Transportin-2	6.8	16	0.007	ALVMLLEVR+DQVGEDNWQQFSEQFPPLLK+EELLPHLLPLLK+LMPPLIQK+QSSFALLGDLTK
SCAMP3	O14828|SCAM3	Secretory carrier-associated membrane protein 3	10.4	21	0.004	ELQHAALGGTATR+KQEELNR+TAAANAAAGAAENAFR
TAX1BP3	O14907|TX1B3	Tax1-binding protein 3	40.3	65	0.016	AVQQSMLS+IMQVNGWDMTMVTHDQAR+RSEEVVR+VSEGGPAEIAGLQIGDK
MYL12B	O14950|ML12B	Myosin regulatory light chain 12B	66.7	578	0.093	ATSNVFAMFDQSQIQEFK+DGFIDKEDLHDMLASLGK+EAFNMIDQNR+EAPIDKK+EDLHDMLASLGK+ELLTTMGDR+FTDEEVDELYR+GNFNYIEFTR+LNGTDPEDVIR+NAFACFDEEATGTIQEDYLR
PPP1R12A	O14974|MYPT1	Protein phosphatase 1 regulatory subunit 12A	30.8	216	0.05	AQLHDTNMELTDLK+DYDGWTPLHAAAHWGK+ETLIIEPEK+ETQTDSISR+ILVDNLCDMEMVNK+ISEMEEELK+KTGSYGALAEITASK+LAYVAPTIPR+LSSSLDNK+LWAEDSTEK+LYEQILAENEK+NSSVNEGSTYHK+QGVDIEAAR+QWLNSGHINDVR+RLASTSDIEEK+SGGTALHVAAAK+SGSYSYLEER+SLLEMEK+SLLSSTSTTTK+SPLIESTANMDNNQSQK+STQGVTLTDLQEAEK+SYLTPVRDEESESQR+TGSYGALAEITASK+TYDETYQR+VGQTAFDVADEDILGYLEELQK+WIGSETDLEPPVVK+YDSLLGR+YETSSTSAGDR
HNRNPDL	O14979|HNRDL	Heterogeneous nuclear ribonucleoprotein D-like	15	60	0.025	DLTEYLSR+EYFGAFGEIENIELPMDTK+FGEVVDCTLK+GFGFVLFK+MFIGGLSWDTSK+VFVGGLSPDTSEEQIK
XPO1	O14980|XPO1	Exportin-1	34.4	250	0.058	AIIASNIMYIVGQYPR+AVGHPFVIQLGR+DFLVQIK+DTDSINLYK+EFAGEDTSDLFLEER+ETLVYLTHLDYVDTER+FLNVPMFR+FLVTVIK+IYLDMLNVYK+LDINLLDNVVNCLYHGEGAQQR+LFEFMHETHDGVQDMACDTFIK+LFVTGLFSLNQDIPAFK+LISTLIYK+LLSEEVFDFSSGQITQVK+LNMILVQILK+LVLDSIIWAFK+NLNTLCWAIGSISGAMHEEDEKR+NVDILKDPETVK+QLYLPMLFK+QMLPLNTNIR+QMSVPGIFNPHEIPEEMCD+SAFPHLQDAQVK+SNDPQMVAENFVPPLLDAVLIDYQR+TSSDPTCVEK+VDTILEFSQNMNTK+YMLLPNQVWDSIIQQATK+YVVGLIIK
ARPC1B	O15143|ARC1B	Actin-related protein 2/3 complex subunit 1B	52.7	288	0.067	ASSEGGTAAGAGLDSLHK+CSQFCTTGMDGGMSIWDVK+EHNGQVTGIDWAPESNR+EVEERPAPTPWGSK+IFSAYIK+IVTCGTDR+NAYVWTLK+NSVSQISVLSGGK+STVLSLDWHPNNVLLAAGSCDFK+TQIAICPNNHEVHIYEK+TWKPTLVILR+VAWVSHDSTVCLADADK+VAWVSHDSTVCLADADKK+VISICYFEQENDWWVCK+WAPNENK
ARPC2	O15144|ARPC2	Actin-related protein 2/3 complex subunit 2	62.3	471	0.116	ASHTAPQVLFSHR+DDDDVVIGK+DDETMYVESK+DNTINLIHTFR+DSIVHQAGMLK+DTDAAVGDNIGYITFVLFPR+DYLHYHIK+ELQAHGADELLK+EPPLELK+IIEETLALK+MILLEVNNR+NCFASVFEK+VFMQEFK+VTVVFSTVFK+VYGSFLVNPESGYNVSLLYDLENLPASK+YFQFQEEGK+YFQFQEEGKEGENR
ARPC3	O15145|ARPC3	Actin-related protein 2/3 complex subunit 3	31.5	199	0.05	AYLQQLR+DTDIVDEAIYYFK+LIGNMALLPIR+QEDEVMR+VFDPQNDKPSK+WWTCFVK
PGRMC2	O15173|PGRC2	Membrane-associated progesterone receptor component 2	36.8	285	0.064	DALRDEYDDLSDLNAVQMESVR+DEYDDLSDLNAVQMESVR+DFSLEQLR+EKYDYVGR+EWEMQFK+GLATFCLDK+GLGAGAGAGEESPATSLPR+ILLAVNGK+RGLGAGAGAGEESPATSLPR
PFDN6	O15212|PFD6	Prefoldin subunit 6	33.3	40	0.009	EELALLDGSNVVFK+ETLAQLQQEFQR+LDYITAEIK+LLGPVLVK
RER1	O15258|RER1	Protein RER1	18.9	16	0.004	LGQIYQSWLDK+VDPSLMEDSDDGPSLPTK+YIPFTHGK
SURF4	O15260|SURF4	Surfeit locus protein 4	20.8	226	0.056	LCLISTFLEDGIR+MWFQWSEQR+NLALGGGLLLLLAESR+QYLPHVAR+SMFAGVPTMR
SPTLC1	O15269|SPTC1	Serine palmitoyltransferase 1	15.4	13	0.002	DHPALNYNIVSGPPSHK+HNDMADLER+LLQEIVDQCMNR+VVGESLSPAFHLQLEESTGSR+VVVTVEQTEEELER
PMM2	O15305|PMM2	Phosphomannomutase 2	13.8	17	0.004	IGVVGGSDFEK+NGMLNVSPIGR+VQEQLGNDVVEK
HMGB3	O15347|HMGB3	High mobility group protein B3	19.5	19	0.004	KNPEVPVNFAEFSK+MSAYAFFVQTCR+STNPGISIGDVAK
EIF3D	O15371|EIF3D	Eukaryotic translation initiation factor 3 subunit D	27	143	0.035	FMTPVIQDNPSGWGPCAVPEQFR+GAVIATELK+IFHTVTTTDDPVIR+LGDDIDLIVR+NLAMEATYINHNFSQQCLR+NMLQFNLQILPK+TLNEWDSR+TQGNVFATDAILATLMSCTR+VADWTGATYQDK+YLEVSEPQDIECCGALEYYDK
EIF3H	O15372|EIF3H	Eukaryotic translation initiation factor 3 subunit H	37.5	82	0.019	ANITFEYMFEEVPIVIK+EFTAQNLGK+EGTGSTATSSSSTAGAAGK+GEPPLPEEDLSK+LFMAQALQEYNN+NLQLLMDR+NSHLINVLMWELEK+QVQIDGLVVLK+SAVADKHELLSLASSNHLGK+VDEMSQDIVK
STX7	O15400|STX7	Syntaxin-7	23.4	43	0.01	EFGSLPTTPSEQR+ITQCSVEIQR+LVAEFTTSLTNFQK+QQYTNQLAK+TLNQLGTPQDSPELR
SLC16A3	O15427|MOT4	Monocarboxylate transporter 4	7.3	28	0.007	EPQPEVAAAEEEK+LHKPPADSGVDLR+LLDLSVFR
P4HA2	O15460|P4HA2	Prolyl 4-hydroxylase subunit alpha-2	57.4	458	0.113	APQLLIAPFKEEDEWDSPHIVR+DVYESLCR+ELVQSLK+EYILVEEAK+GQEFLRPCGSTEVD+GTAVFWYNLLR+HAACPVLVGCK+LDPGTISR+LLSLDPSHER+MQHITGLTVK+QFFPTDEDEIGAAK+QLDAGEEATTTK+SAADAEGYLAHPVNAYK+SAYNEGDYYHTVLWMEQVLK+SQVLDYLSYAVFQLGDLHR+SSWLEEDDDPVVAR+TAELLQVANYGVGGQYEPHFDFSR+TGVLTVASYR+VATFLNYMSDVEAGGATVFPDLGAAIWPKKGTAVFWYNLLR+YFEQLLEEER+YQAMLSVDDCFGMGR+YYDVMSDEEIER
YKT6	O15498|YKT6	Synaptobrevin homolog YKT6	40.4	63	0.015	EQDYLCHVYVR+IDWPVGSPATIHYPALDGHLSR+IILHNTMESLLER+KQNSCCAIM+SEVLGTQSK+VLDEFSK+VQAELDETK
ARPC5	O15511|ARPC5	Actin-related protein 2/3 complex subunit 5	57.6	174	0.035	ALAAGGVGSIVR+FVDEEDGGDGQAGPDEGEVDSCLR+GFESPSDNSSAMLLQWHEK+KVDVDEYDENK+NGVDLLMK+QGNMTAALQAALK+VDVDEYDENK
CYB5B	O43169|CYB5B	Cytochrome b5 type B	43.3	31	0.008	FLNEHPGGEEVLLEQAGVDASESFEDVGHSSDAR+GQEVETSVTYYR+QYYIGDIHPSDLKPESGSK
PHGDH	O43175|SERA	D-3-phosphoglycerate dehydrogenase	57.6	1028	0.256	AGTGVDNVDLEAATR+ALQSGQCAGAALDVFTEEPPR+ALVDHENVISCPHLGASTK+CGEEIAVQFVDMVK+DLPLLLFR+EELIAELQDCEGLIVR+FMGTELNGK+GGIVDEGALLR+GILVMNTPNGNSLSAAELTCGMIMCLAR+GTIQVITQGTSLK+ILQDGGLQVVEK+KILQDGGLQVVEK+KVLISDSLDPCCR+LLSYQTSLVSDGETWHVMGISSLLPSLEAWK+MQSFGMK+NAGNCLSPAVIVGLLK+QADVNLVNAK+QHVTEAFQFHF+QIPQATASMK+TLGILGLGR+TQTSDPAMLPTMIGLLAEAGVR+VLISDSLDPCCR+VTADVINAAEK
DYNC1LI2	O43237|DC1L2	Cytoplasmic dynein 1 light intermediate chain 2	28.3	97	0.023	CNVWILDGDLYHK+DAVFIPAGWDNEK+ELAAEDEQVFLMK+GGPASVPSSSPGTSVK+IAILHENFTTVKPEDAYEDFIVKPPVR+KTGSPGSPGAGGVQSTAK+NILVFGEDGSGK+TVLSNVQEELDR+TYGFHFTTPALVVEK
PSMD3	O43242|PSMD3	26S proteasome non-ATPase regulatory subunit 3	27.9	173	0.042	ALDLVAAK+AVQGFFTSNNATR+DFLLPFLEEPMDTEADLQFRPR+DGVIEASINHEK+DLESAEER+EEAATGGGSTGEADGK+EMIDIYSTR+EQQDLEFAK+FNQVLDQFGEK+HDADGQATLLNLLLR+LQLDSPEDAEFIVAK+TAAAAAEHSQR
TGFB1I1	O43294|TGFI1	Transforming growth factor beta-1-induced transcript 1 protein	45.8	160	0.04	ASATSATLELDR+AWHPEHFVCGGCSTALGGSSFFEK+CGFCNQPIR+DFLQLFAPR+DGAPFCPECYFER+GLCGSCNKPIAGQVVTALGR+GSLCATCGLPVTGR+GSLDTMLGLLQSDLSR+LLQELNATQFNITDEIMSQFPSSK+LMASLSDFR+MVTALGTHWHPEHFCCVSCGEPFGDEGFHER+RDFLQLFAPR+RGSLCATCGLPVTGR+SPKPAAPAAPPFSSSSGVLGTGLCELDR
TXNL1	O43396|TXNL1	Thioredoxin-like protein 1	27	52	0.012	AGCECLNESDEHGFDNCLR+GYMDLMPFINK+IDQYQGADAVGLEEK+IFINLPR+QHLENDPGSNEDTDIPK+SMDFEEAER
TPD52L2	O43399|TPD54	Tumor protein D54	54.9	285	0.07	GLLSDSMTDVPVDTGVAAR+KTQETLSQAGQK+LGEWNEK+LGLSTLGELK+SWHDVQVSSAYVK+TPAVEGLTEAEEEELR+TPAVEGLTEAEEEELRAELTK+TQETLSQAGQK+TSAALSTVGSAISR+VEEEIVTLR+VTQSDLYK
LAMTOR5	O43504|LTOR5	Ragulator complex protein LAMTOR5	44	34	0.008	GTLSDEHAGVISVLAQQAAK+NPSIVGVLCTDSQGLNLGCR
XPOT	O43592|XPOT	Exportin-T	27.1	192	0.046	ALAYFEQLK+ANVEAIMLAVMK+ASALQDMMR+DGPVGFADFVYK+DLQEFIPLINQITAK+DVVHTSEEAR+FFCFQVLEHQVK+HIVPACFLAPLK+ILMAIDSELVDR+ISPDAWQVCAEALAQR+LAQVSPELLLASVR+LLYMLAEALPVSHGAHFSGDVSK+LMLAQDEER+LVELWGGK+NLLTPLMEK+QASLADCLNHAVGFASR+QCGCSEVYLDCLQTFLPALSCPLQK+QLTVLSDQQK+TCFIILSK+VLVTVIQGAVEYPDPIAQK
TIMM44	O43615|TIM44	Mitochondrial import inner membrane translocase subunit TIM44	11.3	18	0.004	ILDIDNVDLAMGK+RLEESDVLQEAR+VFEPNEEALGVVLHK+VTDLLGGLFSK
GET3	O43681|GET3	ATPase GET3	34.8	90	0.022	ESVLIISTDPAHNISDAFDQK+GMNFSVVVFDTAPTGHTLR+IDTHNIIVNQLVFPDPEKPCK+LEETLPVIR+LIQELAK+LLNFPTIVER+VNTFSALLLEPYKPPSAQ+YLDQMEDLYEDFHIVK
BUB3	O43684|BUB3	Mitotic checkpoint protein BUB3	15.5	26	0.006	LYDVPANSMR+MHDLNTDQENLVGTHDAPIR+VAVEYLDPSPEVQK+VLVWDLR
AP1G1	O43747|AP1G1	AP-1 complex subunit gamma-1	11.4	56	0.012	ADCASGIFLAAEK+AVEYNALFK+ELLYFLDSCEPEFK+LVPQLVR+NLIMSGYSPEHDVSGISDPFLQVR+STIVDCLK+VLTTAGSYVR+YVALTSLLK
SGTA	O43765|SGTA	Small glutamine-rich tetratricopeptide repeat-containing protein alpha	18.2	33	0.006	AICIDPAYSK+ALELDPDNETYK+HVEAVAYYK+LGNYAGAVQDCER+VENFEAAVHFYGK
NARS1	O43776|SYNC	Asparagine--tRNA ligase, cytoplasmic	41.2	489	0.12	DVCLYPR+EGIDPTPYYWYTDQR+EPFPTIYVDSQK+FLTWILNR+GYYEVTPPTLVQTQVEGGATLFK+HLAEYTHVEAECPFLTFDDLLNR+IFDSEEILAGYK+KEDGTFYEFGEDIPEAPER+LEDLVCDVVDR+LMTDTINEPILLCR+LTESVDVLMPNVGEIVGGSMR+MNYSDAIVWLK+NDPSLPEPK+NLMFLVLR+SPAGSIVHELNPNFQPPK+YGTCPHGGYGLGLER
NUDT21	O43809|CPSF5	Cleavage and polyadenylation specificity factor subunit 5	17.6	30	0.007	GVTQFGNK+LFLVQLQEK+LMTEILGR+TINLYPLTNYTFGTK
LANCL1	O43813|LANC1	Glutathione S-transferase LANCL1	14.5	39	0.009	IPQSHIQQICETILTSGENLAR+LHSLVKPSVDYVCQLK+LTPEFSQR+SLAEGYFDAAGR
CALU	O43852|CALU	Calumenin	71.4	939	0.229	DGDLIATK+DGFVTVDELK+DGFVTVDELKDWIK+DIVVQETMEDIDK+DWILPSDYDHAEAEAR+EEFTAFLHPEEYDYMK+EEIVDKYDLFVGSQATDFGEALVR+EETKDWILPSDYDHAEAEAR+EQFVEFR+GHDLNEDGLVSWEEYK+HLVYESDQNK+HLVYESDQNKDGK+IDGDKDGFVTVDELK+MADKDGDLIATK+MDKEETK+NADGFIDLEEYIGDMYSHDGNTDEPEWVK+TFDQLTPEESK+TFDQLTPEESKER+VHHEPQLSDK+VHNDAQSFDYDHDAFLGAEEAK+WIYEDVER+YDLFVGSQATDFGEALVR
GSDME	O60443|GSDME	Gasdermin-E	18.1	45	0.01	CGGIVGIQTK+FANHVSGTLETALGK+IDSVYLDPLVFR+LQIIPTLCHLLR+LQLLSLVTK+NEVLCVLTQK+QATLLLER+TVQVSATEDGNVTK
SNX3	O60493|SNX3	Sorting nexin-3	48.8	172	0.037	CLHMFLQDEIIDK+FTTYEIR+GDDGIFDDNFIEER+KQGLEQFINK+TNLPIFK+VAGHPLAQNER+VVVPPLPGK+YSDFEWLR
PLOD3	O60568|PLOD3	Multifunctional procollagen lysine hydroxylase and glycosyltransferase LH3	38.1	238	0.057	DMAMDLCR+DVFSGSDTDPDMAFCK+GIFLHLSNQHEFGR+GLDYEGGGCR+IFQNLNGALDEVVLK+ILIEENR+LAGGYENVPTVDIHMK+LLVITVATAETEGYLR+LSLNLDHK+LTHYHEGLPTTWGTR+LVGPEEALSPGEAR+LYLDPGLR+NVAYDTLPIVVHGNGPTK+QVGYEDQWLQLLR+TLPGGQPPPR+TYVGPMTESLFPGYHTK+VFLAVFVEQPTPFLPR+VIAPMLSR+YDCVISSPR+YDTEHLHPDLWQIFDNPVDWK+YIMVSFVDP+YKDDDDDQLFYTR
PLIN3	O60664|PLIN3	Perilipin-3	74.2	987	0.245	DIAQQLQATCTSLGSSIQGLPTNVK+DQVQQAR+DTVATQLSEAVDATR+EALDHMVEYVAQNTPVTWLVGPFAPGITEK+EPPKPEQVESR+GAVQSGVDK+GLDKLEENLPILQQPTEK+IATSLDGFDVASVQQQR+LEENLPILQQPTEK+LEPQIASASEYAHR+LGQMVLSGVDTVLGK+LHQMWLSWNQK+LVEGQEK+QEQSYFVR+QHAYEHSLGK+QLQGPEK+QLQGPEKEPPKPEQVESR+QVEDLQATFSSIHSFQDLSSSILAQSR+RQVEDLQATFSSIHSFQDLSSSILAQSR+SEEWADNHLPLTDAELAR+SVVTGGVQSVMGSR+TLTAAAVSGAQPILSK+TVCDAAEK+VASMPLISSTCDMVSAAYASTK+VSGAQE…
UGDH	O60701|UGDH	UDP-glucose 6-dehydrogenase	73.7	762	0.189	ASVGFGGSCFQK+DPYEACDGAHAVVICTEWDMFK+DVLNLVYLCEALNLPEVAR+EADLVFISVNTPTK+EQIVVDLSHPGVSEDDQVSR+ESSSIYISK+FSLQDPPNK+IAILGFAFK+ICCIGAGYVGGPTCSVIAHMCPEIR+IFDANTKPNLNLQVLSNPEFLAEGTAIK+IIDSLFNTVTDK+IIDSLFNTVTDKK+ILTTNTWSSELSK+INAWNSPTLPIYEPGLK+ISSINSISALCEATGADVEEVATAIGMDQR+IVQNSNGYK+MLKPAFIFDGR+NLFFSTNIDDAIK+RIPYAPSGEIPK+VLDGLHNELQTIGFQIETIGK+VLIGGDETPEGQR+VTVVDVNESR+YIEACAR+YLMDEGAHLHIYDPK+YWQQVIDMNDYQR
LPXN	O60711|LPXN	Leupaxin	10.9	19	0.004	EEIGSSPFFER+GTLCHGCGQPITGR+SGLAYCPNDYHQLFSPR
CTNND1	O60716|CTND1	Catenin delta-1	22.2	141	0.034	AAALVLQTIWGYK+ALSAIADLLTNEHER+DMDLTEVITGTLWNLSSHDSIK+FVGDADLER+GIPVLVGLLDHPK+GYELLFQPEVVR+HAIPNLVK+IYISLLK+KGGPPPPNWR+LVENCVCLLR+SDFQVNLNNASR+SGDLGDMEPLK+SLDNNYSTPNER+SNAAAYLQHLCYR+TPAILEASAGAIQNLCAGR+TVQPVAMGPDGLPVDASSVSNNYIQTLGR
SNX2	O60749|SNX2	Sorting nexin-2	27.4	119	0.022	ALSQLAEVEEK+AVNTQALSGAGILR+DFEQISK+EPILSSEPSPAVTPVTPTTLIAPR+HPTLLQDPDLR+MNESDAWFEEK+SAAMLGNSEDHTALSR+SMSAPVIFDR+YLESLVQTQQQLIK+YLHVGYIVPPAPEK+YWEAFLPEAK
DPM1	O60762|DPM1	Dolichol-phosphate mannosyltransferase subunit 1	26.2	20	0.003	DVAEQLEK+EGNFDIVSGTR+FIPEFIR+HATGNYIIIMDADLSHHPK+LGLGTAYIHGMK+YSVLLPTYNER
TOM1	O60784|TOM1	Target of Myb protein 1	28.3	67	0.016	FHVLVASQDFVESVLVR+GLEFPMTDLDMLSPIHTPQR+NFHEVMLALTVLETCVK+SELEMVSGNVR+SSPDLTGVVTIYEDLRR+VLNLIQSWADAFR+VMSEMLTELVPTQAEPADLELLQELNR+YEAPQATDGLAGALDAR
EIF5B	O60841|IF2P	Eukaryotic translation initiation factor 5B	15.2	66	0.015	AIIVEFAQQGLNAALFYENK+APIICVLGHVDTGK+ASVMLEHDPQYAVILAFDVR+HTHVQDGEAGGITQQIGATNVPLEAINEQTK+IEPIPGESPK+ILPQYIFNSR+LKEGDTIIVPGVEGPIVTQIR+LLQAQGVEVPSK+RLEELEAK+SDWQLIVELK+TSEVPYAGINIGPVHK+VTVDTGVIPASEEK
EDF1	O60869|EDF1	Endothelial differentiation-related factor 1	28.4	33	0.008	AIPNNQVLGK+ETEELHHDR+INEKPQVIADYESGR+QAILAAQR
DNAJA2	O60884|DNJA2	DnaJ homolog subfamily A member 2	24.8	54	0.012	EISFAYEVLSNPEK+FDVQFPENNWINPDK+ITFTGEADQAPGVEPGDIVLLLQEK+NVLCSACSGQGGK+RGEDMMHPLK+VIEPGCVR+VSLEDLYNGK+YGEQGLR
CUTA	O60888|CUTA	Protein CutA	47.5	155	0.038	IEEDSEVLMMIK+LAACVNLIPQITSIYEWK+QVTESVSDSITVLP+SVHPYEVAEVIALPVEQGNFPYLQWVR+TQSSLVPALTDFVR
PFDN1	O60925|PFD1	Prefoldin subunit 1	41	30	0.007	AFTELQAK+HAHLTDTEIMTLVDETNMYEGVGR+LADIQIEQLNR+VIDTQQK
WDR1	O75083|WDR1	WD repeat-containing protein 1	72.4	968	0.239	AHDGGIYAISWSPDSTHLLSASGDK+CFSIDNPGYEPEVVAVHPGGDTVAIGGVDGNVR+DHLLSVSLSGYINYLDR+DIAWTEDSK+DIAWTEDSKR+DYSGQGVVK+FATASADGQIYIYDGK+FGAVFLWDSGSSVGEITGHNK+FTIGDHSR+GHTNQVSR+GNNFLYTNGK+GPVTDVAYSHDGAFLAVCDASK+IAVVGEGR+IWDTTQK+IWDVSVNSVVSTFPMGSTVLDQQLGCLWQK+KCFSIDNPGYEPEVVAVHPGGDTVAIGGVDGNVR+KVFASLPQVER+LATGSDDNCAAFFEGPPFK+LHHVSSLAWLDEHTLVTTSHDASVK+LYSILGTTLK+LYSILGTTLKDEGK+MTVDESGQLISCSMDDTVR+NIDNPALADIYT…
ROCK2	O75116|ROCK2	Rho-associated protein kinase 2	8.1	18	0.003	ADSEQLAR+DQLEDLK+DSDIEQLR+DVKPDNMLLDK+EFINLQSALESER+ENLLLSDSPSCR+KNEESQEIQK+LKDEEISAAAIK+MQTQQVNTLK+QLAPNKPS+THGSEIINDLQGR
PDCD6	O75340|PDCD6	Programmed cell death protein 6	35.6	95	0.023	AGVNFSEFTGVWK+LSDQFHDILIR+QALSGFGYR+SGVISDTELQQALSNGTWTPFNPVTVR+SIISMFDR
TBCA	O75347|TBCA	Tubulin-specific chaperone A	43.5	117	0.029	AEDGENYDIK+DLEEAEEYK+LEAAYLDLQR+MMIPDCQR+QAEILQESR+RLEAAYLDLQR
SH3BGRL	O75368|SH3L1	SH3 domain-binding glutamic acid-rich-like protein	56.1	150	0.037	DIAANEENRK+ENNAVYAFLGLTAPPGSK+GDYDAFFEAR+KQQDVLGFLEANK+QQDVLGFLEANK+VYIASSSGSTAIK
FLNB	O75369|FLNB	Filamin-B	63.6	3098	0.751	AAGSGELGVTMK+ADIEMPFDPSK+AEISCIDNK+AEITFDDHK+AEVSIQNNK+AGLAPLEVR+AGPGTLSVTIEGPSK+AGSNMLLIGVHGPTTPCEEVSMK+AHGPGLEGGLVGKPAEFTIDTK+AHIANPSGASTECFVTDNADGTYQVEYTPFEK+AIVDGNLK+ALGALVDSCAPGLCPDWESWDPQKPVDNAR+APLNVQFNSPLPGDAVK+APSVATVGSICDLNLK+AWGPGLHGGIVGR+AYGPGLEK+CLATGPGIASTVK+CVYKPMQPGPHVVK+DAGEGLLAVQITDQEGKPK+DAGYGGISLAVEGPSK+DEPCLLK+DFLDGVYAFEYYPSTPGR+DGSCSAEYIPFAPGDYDVNITYGGAHIPGSPFR+DGTCTVTYLPTLP…
CS	O75390|CISY	Citrate synthase, mitochondrial	35.8	206	0.051	AALPSHVVTMLDNFPTNLHPMSQLSAAVTALNSESNFAR+ALGVLAQLIWSR+AYAQGISR+DILADLIPK+DYIWNTLNSGR+GFSIPECQK+GLVYETSVLDPDEGIR+HLPNDPMFK+IVPNVLLEQGK+LVAQLYK+SMSTEGLMK+TVVGQITVDMMYGGMR+VVPGYGHAVLR
SEC22B	O75396|SC22B	Vesicle-trafficking protein SEC22b	50.7	208	0.051	ANNLSSLSK+DLQQYQSQAK+GEALSALDSK+IMVANIEEVLQR+KLNEQSPTR+KLYIDSR+LAFAYLEDLHSEFDEQHGK+LNEQSPTR+NLGSINTELQDVQR+VADGLPLAASMQEDEQSGR
VPS26A	O75436|VP26A	Vacuolar protein sorting-associated protein 26A	24.5	57	0.013	ELALPGELTQSR+HYLFYDGESVSGK+IEFVGQIELFNDK+LFLAGYDPTPTMR+QQEIILWR+SNTHEFVNLVK+YEIMDGAPVK
ERLIN1	O75477|ERLN1	Erlin-1	28.2	23	0.011	DLNLMAPGLTIQAVR+EALEPSGENVIQNK+IEVVNMLAPYAVFDIVR+ISEIEDAAFLAR+IYFGSNIPNMFVDSSCALK+LTPEYLELK+SVQTTLQTDEVK
HSBP1	O75506|HSBP1	Heat shock factor-binding protein 1	72.4	20	0.005	FQTMSDQIIGR+NIADLMTQAGVEELESENKIPATQK+TVQDLTSVVQTLLQQMQDK
ECI2	O75521|ECI2	Enoyl-CoA delta isomerase 2	9.1	14	0.003	ATEMLIFGK+LHAVNAEECNVLQGR+WDAWNALGSLPK
BANF1	O75531|BAF	Barrier-to-autointegration factor	56.2	108	0.027	AYVVLGQFLVLK+DCFGCLR+DFVAEPMGEKPVGSLAGIGEVLGK+KDEDLFR
SF3B1	O75533|SF3B1	Splicing factor 3B subunit 1	6.5	23	0.004	AIGPHDVLATLLNNLK+EIISNLAK+EVMLILIR+GGDSIGETPTPGASK+GSETPGATPGSK+MVMETIEK+TEILPPFFK+VGAAEIISR
CSDE1	O75534|CSDE1	Cold shock domain-containing protein E1	14.5	79	0.017	ATVECVK+DNFGFIETANHDK+DVEGSTSPQIGDK+FNISTDR+IKQEILPEER+INFVIDNNK+LLGYVATLK+LTIAFQAK+NQNDPLPGR+QRPGQQVATCVR+THSVNGITEEADPTIYSGK
PRKRA	O75569|PRKRA	Interferon-inducible double-stranded RNA-dependent protein kinase activator A	19.5	40	0.009	AEAPPLER+NQLNPIGSLQELAIHHGWR+SLLSIPNTDYIQLLSEIAK+VTVGDITCTGEGTSK
TIPRL	O75663|TIPRL	TIP41-like protein	25.7	24	0.004	GTLLGESLK+IDPNPADSQK+IQHGSGFGIEFNATDALR+LADELHMPSLPEMMFGDNVLR+VVPTTDHIDTEK
CRTAP	O75718|CRTAP	Cartilage-associated protein	42.9	236	0.057	AFYECLAACEGSR+AIAAAHTFLLK+AYNGENWR+DELMPLESAYR+DFYLSIADHYVEVLECK+DSEAFCHR+ELYDFAK+EVLADFQR+HPDDEMMK+IQCEENLTPVIGGYPVEK+NAAPCAVSYLLFDQNDK+SLPGAEDYIK+SYESLFIR+TSITDMELALPDFFK+VMQQNLVYYQYHR
EIF3G	O75821|EIF3G	Eukaryotic translation initiation factor 3 subunit G	25.9	49	0.012	CVTSELLK+DTLGPMQK+EDLNCQEEEDPMNK+ELAEQLGLSTGEK+ETDLQELFRPFGSISR+EVINGNIK+VTNLSEDTR+YVPPSLR
EIF3J	O75822|EIF3J	Eukaryotic translation initiation factor 3 subunit J	36.4	73	0.017	DDFTEFGK+DVCISLEIDDLKK+ETFGVNNAVYGIDAMNPSSR+ITNSLTVLCSEK+KGVVPGGGLK+LQEESDLELAK+RLEEPEEPK+VLTPEEQLADK
CBR3	O75828|CBR3	Carbonyl reductase [NADPH] 3	31.4	26	0.019	FHQLDIDDLQSIR+FHSETLTEGDLVDLMK+GQAAVQQLQAEGLSPR+ILVNACCPGPVK+LGVTVLSR+QFSGDVVLTAR+VVNISSLQCLR
ZMPSTE24	O75844|FACE1	CAAX prenyl protease 1 homolog	17.3	35	0.008	DIQEDSGMEPR+DLYSALIK+NEEEGNSEEIK+NEEVLAVLGHELGHWK+SIDFPLTK+TTTHVPPELGQIMDSETFEK+VYVVEGSK
IDH1	O75874|IDHC	Isocitrate dehydrogenase [NADP] cytoplasmic	57	360	0.083	ATDFVVPGPGK+CATITPDEK+DATNDQVTK+DIFQEIYDK+ELAFFANALEEVSIETIEAGFMTK+FKDIFQEIYDK+GWPLYLSTK+IIWELIK+ISGGSVVEMQGDEMTR+LIDDMVAQAMK+LIFPYVELDLHSYDLGIENR+LVSGWVKPIIIGR+NILGGTVFR+SDYLNTFEFMDK+SEGGFIWACK+SIEDFAHSSFQMALSK+TVEAEAAHGTVTR+VEITYTPSDGTQK+VTYLVHNFEEGGGVAMGMYNQDK
DHRS3	O75911|DHRS3	Short-chain dehydrogenase/reductase 3	17.2	35	0.009	AAVGLVLPAK+SILPQAALEEIHK+SLMDSDDDALLK+VGDITILVNNAAVVHGK
ARL6IP5	O75915|PRAF3	PRA1 family protein 3	19.7	77	0.018	AWDDFFPGSDR+LTDYISK+TPMGIVLDALEQQEEGINR
DCTN3	O75935|DCTN3	Dynactin subunit 3	25.3	29	0.007	ALLEEYNK+AVPEHAAR+LAQIHIQQQDQCVEITEESK+VQVALGNISSK
ATP5PD	O75947|ATP5H	ATP synthase subunit d, mitochondrial	57.1	77	0.018	AGLVDDFEK+LAALPENPPAIDWAYYK+NLIPFDQMTIEDLNEAFPETK+SCAEWVSLSK+SWNETLTSR+TIDWVAFAEIIPQNQK+YTAQVDAEEK
GLRX3	O76003|GLRX3	Glutaredoxin-3	17.9	33	0.007	ELPQVSFVK+ENGELLPILR+HASSGSFLPSANEHLK+LEAEGVPEVSEK+YEISSVPTFLFFK
SRP72	O76094|SRP72	Signal recognition particle subunit SRP72	31.1	64	0.013	AIELLQEFSDQHPENAAEIK+DIHTLAQLISAYSLVDPEK+DQNVFDSK+EALNVINTHTK+ELYGQVLYR+HLPSSDSMSLK+ILQINKDDVTALHCK+ISQGNISK+KTNLSAVVAAQSNWEK+LKPTDVGLLAVIANNIITINK+LTMAQLK+LTNAEGVEFK+NSQDDYDEER+VDVEALENSAGATYIR+VLANNSLSFEK+VTGDSQPK+YDECLAVYR
DDAH1	O94760|DDAH1	N(G),N(G)-dimethylarginine dimethylaminohydrolase 1	58.2	135	0.028	DENATLDGGDVLFTGR+DYAVSTVPVADGLHLK+EFFVGLSK+GAEILADTFK+GEEVDVAR+KEVDMMK+LKDHMLIPVSMSELEK+LQLNIVEMK+LTVPDDIAANCIYLNIPNK+QHQLYVGVLGSK+SFCSMAGPNLIAIGSSESAQK+TPEEYPESAK+VDGLLTCCSVLINK
GFPT2	O94808|GFPT2	Glutamine--fructose-6-phosphate aminotransferase [isomerizing] 2	24.6	7	0.015	EIFETLIK+ETDCGVHINAGPEIGVASTK+GSPLLIGVR+GYDSAGVAIDGNNHEVK+GYDVDFPR+IHDLALELYTQR+QMPVIMVIMKDPCFAK+QVLEELTELPVMVELASDFLDR+TCTLENVK+VIFLEDDDIAAVADGK+VIQQLEGAFALVFK+VNFETNTVLLGGLKDHLK
TOMM70	O94826|TOM70	Mitochondrial import receptor subunit TOM70	21.1	72	0.016	AAAFEQLQK+ADEMYDK+GFEEVIK+GLLQLQWK+IISECSK+ILLDQVEEAVADFDECIR+LRPESALAQAQK+NREPLMPSPQFIK+NVDLSTFYQNR+SYFSSFTDDIISQPMLK+YEQAIQCYTEAISLCPTEK
SEC24D	O94855|SC24D	Protein transport protein Sec24D	25.3	225	0.054	EEQEETSAIR+EQPEMVFR+GGQVYATNTR+GLYGGSSYVDFLCCVHK+GQIPPLVTTDCMIQDQGNASPR+IGFDAIMR+IHNLGLNCSSQLADLYK+ILFQPQTNVYDSLAK+LFIFHSSLPTAEAPGK+LSEDSGALIQCAVLYTTISGQR+NCASPSAASQLILPDSMK+NCVLLSRPEISTDER+QFLVEDK+QQFLNDLR+SCETDALINFFAK+STMLPAAVR+VLPVYMNCLLK+YNNFQMHLDR+YQCGFCNCVNDVPPFYFQHLDHIGR
UFL1	O94874|UFL1	E3 UFM1-protein ligase 1	15.1	49	0.011	AQFAEATQR+AVFVPDIYSR+DLQEEVSNLYNNIR+FFADDTQAALTK+IISGHIDLDNR+LAEEVNDK+NCIEIVNK+QISTLESVSTSK+TYDLPGNFLTQALTQR+VNIVDLQQVINVDLIHIENR
ERLIN2	O94905|ERLN2	Erlin-2	40.1	84	0.015	IEVVNFLVPNAVYDIVK+IHHELNQFCSVHTLQEVYIELFDQIDENLK+ISEIEDAAFLAR+LALQQDLTSMAPGLVIQAVR+LSFGLEDEPLETATK+LTPEYLQLMK+QFEGLADK+SVQTTLQTDEVK+VAQVAEITYGQK
GLS	O94925|GLSK	Glutaminase kidney isoform, mitochondrial	39.3	250	0.061	CVQSNIVLLTQAFR+DGPGETDAFGNSEGK+ECMDMLR+ELVASGENK+FDYVMQFLNK+FSPDLWGVSVCTVDGQR+FVIPDFMSFTSHIDELYESAK+GIHFCHDLVSLCNFHNYDNLR+GSTHPQPGVSPPAAPAAPGPK+LFLNEDDKPHNPMVNAGAIVVTSLIK+LTLQTTSDGVMLDK+MAGNEYVGFSNATFQSER+QGLLPSLEDLLFYTIAEGQEK+TALHVAAAEGHVEVVK+VADYIPQLAK+VLSPEAVR+YAIAVNDLGTEYVHR
AP2A2	O94973|AP2A2	AP-2 complex subunit alpha-2	33.1	289	0.051	ACNQLGQFLQHR+ALLLSTYIK+AVDLLYAMCDR+EMAEAFAGEIPK+FFQPTEMASQDFFQR+FVNLFPEVKPTIQDVLR+GLAVFISDIR+IAGDYVSEEVWYR+LSTVASTDILATVLEEMPPFPER+LTECLETILNK+MFIFYGNK+NADVELQQR+NAVLFEAISLIIHHDSEPNLLVR+NNGVLFENQLLQIGLK+QSAALCLLR+TSVSLAVSR+TTQIGCLLR+VGGYILGEFGNLIAGDPR+VLVAGDTMDSVK+VVHLLNDQHLGVVTAATSLITTLAQK+YGGTFQNVSVQLPITLNK+YLALESMCTLASSEFSHEAVK
SEC31A	O94979|SC31A	Protein transport protein Sec31A	37.9	576	0.141	AQDGSHPLSLQDLIEK+AQGEPVAGHESPK+ATVWDLR+AVQLTQAMDTSTVGVLLAAK+CLSSATDPQTK+EIVESCDLK+EQTLSPTITSGLHNIAR+EVVIAQNDK+GILAIAWSMADPELLLSCGK+IDASQTEFEK+IIAGDKEVVIAQNDK+ISVYSIMGGSTDGLR+KIDASQTEFEK+LEFLYDK+LENEGDSLLQTQACLCYICAGNVEK+LITAVVMK+LPVIQMWDLR+LSSSFGNLDPFGTGQPLPPLQIPQQTAQHSIVLPLK+LVACWTK+LVTFENVR+MADAIILAIAGGQELLAR+MHCSGLAWHPDVATQMVLASEDDRLPVIQMWDLR+MPSHQGAEQQQQQHHVFISQVVTEK+MSQYANLLAAQGSIAAALAFLPDNT…
VAMP5	O95183|VAMP5	Vesicle-associated membrane protein 5	29.3	26	0.006	CQQQANEVTEIMR+IAELQQR+SDQLLDMSSTFNK+TTQNLAQK
PGLS	O95336|6PGL	6-phosphogluconolactonase	79.8	329	0.082	AACCLAGAR+ELPAAVAPAGPASLAR+FALGLSGGSLVSMLAR+ILEDQEENPLPAALVQPHTGK+IVAPISDSPKPPPQR+LCWFLDEAAAR+LLTVPFEK+LPIPESQVITINPELPVEEAAEDYAK+LVPFDHAESTYGLYR+QAFQGDSIPVFDLLILGVGPDGHTCSLFPDHPLLQER+TVIFVATGEGK+VTLTLPVLNAAR+WTLGFCDER
PAPSS2	O95340|PAPS2	Bifunctional 3'-phosphoadenosine 5'-phosphosulfate synthase 2	9.9	27	0.006	DDDVPLDWR+DIHELFVPENK+GFTGIDSDYEKPETPER+LTPLELK+VLSMAPGLTSVEIIPFR
PGM3	O95394|AGM1	Phosphoacetylglucosamine mutase	41	211	0.051	AFVELTK+AFVRPSGTEDVVR+ATIEGYYQK+CCSFDGDADR+EAVNLQQDAFVVIGR+EMEHYFSQGLSVQLFNDGSK+GLTVQQWDALYTDLPNR+IATLISSFLK+LNHLCGADFVK+LVDPLGEMLAPSWEEHATCLANAEEQDMQR+MGLLAVLR+QASCSGDEYR+QAVTPPGLQEAINDLVK+QSAEQLEDK+STIGVMVTASHNPEEDNGVK+VISTTDAER+YLEEVMK
AHSA1	O95433|AHSA1	Activator of 90 kDa heat shock protein ATPase homolog 1	46.4	90	0.019	ADATNVNNWHWTER+CEVTEVSK+DASNWSTDK+EAMGIYISTLK+ETFLTSPEELYR+FHMVDGNVSGEFTDLVPEK+LDGEASINNR+NGETELCMEGR+QTFGYGAR+TEFTQGMILPTMNGESVDPVGQPALK+VFTTQELVQAFTHAPATLEADR+YYFEGIK
H6PD	O95479|G6PE	GDH/6PGL endoplasmic bifunctional protein	10.5	19	0.004	ALESLSCPK+ETVDAEGR+LFFSQQQPEQLVPGPGPAPMPSDFQVLR+LLDFEFSSGR+LQVFQALR+QAVAQILPFR+TAEDYQALNK
AP2A1	O95782|AP2A1	AP-2 complex subunit alpha-1	48.3	514	0.106	AADLLYAMCDR+ACNQLGQFLQHR+ALLLSTYIK+ALQVGCLLR+ANHPMDAEVTK+ASPDLVPMGEWTAR+ATIQGVLR+DFLTPPLLSVR+EMGEAFAADIPR+FFQPTEMAAQDFFQR+GLAVFISDIR+HLCELLAQQF+IAGDYVSEEVWYR+ILVAGDSMDSVK+IVSSASTDLQDYTYYFVPAPWLSVK+KNPDDFK+LEPNAQAQMYR+LLGFGSALLDNVDPNPENFVGAGIIQTK+LLQCYPPPEDAAVK+LVECLETVLNK+MYLFYGNK+NADVELQQR+NNGVLFENQLLQIGVK+NPTFMCLALHCIANVGSR+QLSLPQQEAQK+QSAALCLLR+THIDTVINALK+TSVQFQNFSPTVVHPGDLQTQLAVQTK+TVFEALQAP…
CAVIN2	O95810|CAVN2	Caveolae-associated protein 2	19.1	32	0.007	DNSQVNAVTVLTLLDK+GIQNDLTK+LVNMLDAVQENQHK+QISLEGSVK+SDGDPVQPAVLQVHQTS+VLIFQEENEIPASVFVK
BAG2	O95816|BAG2	BAG family molecular chaperone regulator 2	68.7	244	0.06	EAATAVEQEK+EELNLTANR+EILLEMIHSIQNSQDMR+FLDDLGNAK+FQSIVIGCALEDQK+FQSIVIGCALEDQKK+IIDEVVNK+LLESLDQLELR+NIENSDK+NPQQQESLK+QISDGEREELNLTANR+SHLMSLYSACSSEVPHGPVDQK+TLQQNAESR+TLTVEVSVETIR
BAG3	O95817|BAG3	BAG family molecular chaperone regulator 3	5.7	28	0.006	ELLALDSVDPEGR+GMPETTQPDK+YLMIEEYLTK
AIFM1	O95831|AIFM1	Apoptosis-inducing factor 1, mitochondrial	17.5	26	0.006	ALGTEVIQLFPEK+ELWFSDDPNVTK+ISGLGLTPEQK+KVETDHIVAAVGLEPNVELAK+SATEQSGTGIR+SITIIGGGFLGSELACALGR+VLIVSEDPELPYMRPPLSK
DDAH2	O95865|DDAH2	N(G),N(G)-dimethylarginine dimethylaminohydrolase 2	36.8	133	0.028	ALQDLGLR+DFAVSTVPVSGPSHLR+EFFVGLSK+GAEIVADTFR+GGGDLPNSQEALQK+IVEIGDENATLDGTDVLFTGR+LSDVTLVPVSCSELEK+TVVAGSSDAAQK
TXNDC12	O95881|TXD12	Thioredoxin domain-containing protein 12	34.9	87	0.022	EAAASGLPLMVIIHK+ILFLDPSGK+SWCGACK+VHPEIINENGNPSYK+YFYVSAEQVVQGMK
CYB5R3	P00387|NB5R3	NADH-cytochrome b5 reductase 3	74.1	745	0.185	AIMKDPDDHTVCHLLFANQTEK+APEAWDYGQGFVNEEMIR+DHLPPPEEEPLVLMCGPPPMIQYACLPNLDHVGHPTER+DILLRPELEELR+DPDDHTVCHLLFANQTEK+EIISHDTR+FAIRPDK+FAIRPDKK+FALPSPQHILGLPVGQHIYLSAR+GFVDLVIK+GPSGLLVYQGK+IDGNLVVRPYTPISSDDDK+IDGNLVVRPYTPISSDDDKGFVDLVIK+LWYTLDR+MSQYLESMQIGDTIEFR+STPAITLESPDIK+SVGMIAGGTGITPMLQVIR
GSR	P00390|GSHR	Glutathione reductase, mitochondrial	23.8	53	0.011	ADFDNTVAIHPTSSEELVTLR+ALLTPVAIAAGR+GHAAFTSDPKPTIEVSGK+GIYAVGDVCGK+LGGTCVNVGCVPK+LGIQTDDK+LNAIYQNNLTK+SHIEIIR+TLSGLEVSMVTAVPGR+YGIENVK
MT-CO2	P00403|COX2	Cytochrome c oxidase subunit 2	27.8	81	0.02	IFEMGPVFTL+ILYMTDEVNDPSLTIK+LLDVDNR+MMITSQDVLHSWAVPTLGLK+VVLPIEAPIR
HPRT1	P00492|HPRT	Hypoxanthine-guanine phosphoribosyltransferase	25.7	71	0.017	NVLIVEDIIDTGK+SIPMTVDFIR+SYCNDQSTGDIK+TMQTLLSLVR+VFIPHGLIMDR
GOT2	P00505|AATM	Aspartate aminotransferase, mitochondrial	39.5	136	0.031	ASAELALGENSEVLK+DAGMQLQGYR+DDNGKPYVLPSVR+EFSIYMTK+EGSTHNWQHITDQIGMFCFTGLKPEQVER+IAAAILNTPDLR+IGASFLQR+KAEAQIAAK+MNLGVGAYR+NLDKEYLPIGGLAEFCK+NMGLYGER+TCGFDFTGAVEDISK+TQLVSNLK+VGAFTMVCK
ASS1	P00966|ASSY	Argininosuccinate synthase	26	105	0.025	FAELVYTGFWHSPECEFVR+FELSCYSLAPQIK+GQVYILGR+IDIVENR+NDLMEYAK+NPWSMDENLMHISYEAGILENPK+NQAPPGLYTK+QHGIPIPVTPK+VFIEDVSR
A2M	P01023|A2MG	Alpha-2-macroglobulin	4.2	88	0.014	ATVLNYLPK+LPPNVVEESAR+MVSGFIPLKPTVK+QTVSWAVTPK+SLNEEAVK+SSGSLLNNAIK
COL3A1	P02461|CO3A1	Collagen alpha-1(III) chain	41.1	650	0.158	AGGFAPYYGDEPMDFK+DGESGRPGRPGER+DGNPGSDGLPGR+DGPPGPAGNTGAPGSPGVSGPK+DGSPGEPGANGLPGAAGER+DGTSGHPGPIGPPGPR+DGVPGGPGMR+FCHPELK+FTYTVLEDGCTK+GAAGPPGPPGAAGTPGLQGMPGER+GDAGAPGER+GDKGEPGGPGADGVPGK+GDRGENGSPGAPGAPGHPGPPGPVGPAGK+GEAGIPGVPGAK+GEGGAPGLPGIAGPR+GEMGPAGIPGAPGLMGAR+GENGSPGAPGAPGHPGPPGPVGPAGK+GESGPAGPAGAPGPAGSR+GETGAPGLK+GETGPPGPAGFPGAPGQNGEPGGK+GGPGGPGPQGPPGK+GLAGPPGMPGPR+GMPGSPGGPGSDGKPGPPGSQGE…
CRYAB	P02511|CRYAB	Alpha-crystallin B chain	46.3	161	0.04	EEKPAVTAAPK+FSVNLDVK+HFSPEELK+IPADVDPLTITSSLSSDGVLTVNGPR+KQVSGPER+QDEHGFISR+VLGDVIEVHGK
LMNA	P02545|LMNA	Prelamin-A/C	74.2	1806	0.452	AAYEAELGDAR+AGQVVTIWAAGAGATHSPPTDLVWK+AQHEDQVEQYK+AQHEDQVEQYKK+AQNTWGCGNSLR+ASASGSGAQVGGPISSGSSASSVTVTR+ASSHSSQTQGGGSVTK+DLEALLNSK+DLEDSLAR+EAALSTALSEK+EDLQELNDR+EELDFQK+EGDLIAAQAR+IDSLSAQLSQLQK+ITESEEVVSR+KEGDLIAAQAR+KLESTESR+KLLEGEEER+KQLQDEMLR+KTLDSVAK+LADALQELR+LALDMEIHAYR+LAVYIDR+LEAALGEAK+LESTESR+LKDLEALLNSK+LLEGEEER+LQEKEDLQELNDR+LQLELSK+LQTMKEELDFQK+LRDLEDSLAR+LSPSPTSQR+LVEIDNGK+MQQQLDEYQ…
FN1	P02751|FINC	Fibronectin	34.2	1146	0.281	AQITGYR+CDPHEATCYDDGK+CNDQDTR+DLEVVAATPTSLLISWDAPAVTVR+DLQFVEVTDVK+EATIPGHLNSYTIK+EESPLLIGQQSTVSDVPR+EINLAPDSSSVVVSGLMVATK+ESKPLTAQQTTK+EYLGAICSCTCFGGQR+FGFCPMAAHEEICTTNEGVMYR+FLATTPNSLLVSWQPPR+FTNIGPDTMR+FTQVTPTSLSAQWTPPNVQLTGYR+GDSPASSKPISINYR+GEWTCIAYSQLR+GEWTCKPIAEK+GFNCESKPEAEETCFDK+GLAFTDVDVDSIK+GLKPGVVYEGQLISIQQYGHQEVTR+GNLLQCICTGNGR+HTSVQTTSSGSGPFTDVR+HYQINQQWER+ISCTIANR+ITGYIIK+IYLYTLNDN…
AHSG	P02765|FETUA	Alpha-2-HS-glycoprotein	11.2	61	0.015	CDSSPDSAEDVR+CDSSPDSAEDVRK+CNLLAEK+TVVQPSVGAAAGPVVPPCPGR
GBA	P04062|GLCM	Lysosomal acid glucosylceramidase	16.4	48	0.011	FIPEGSQR+FWEQSVR+GFGGAMTDAAALNILALSPPAQNLLLK+NDLDAVALMHPDGSAVVVVLNR+SYFSEEGIGYNIIR+VVLTDPEAAK
CSTB	P04080|CYTB	Cystatin-B	53.1	71	0.017	HDELTYF+SQVVAGTNYFIK+VFQSLPHENKPLTLSNYQTNK+VHVGDEDFVHLR
ANXA1	P04083|ANXA1	Annexin A1	67.9	1257	0.313	AAYLQETGKPLDETLK+AAYLQETGKPLDETLKK+ALTGHLEEVVLALLK+ALYEAGER+CATSKPAFFAEK+CLTAIVK+DITSDTSGDFR+GGPGSAVSPYPTFNPSSDVAALHK+GLGTDEDTLIEILASR+GTDVNVFNTILTTR+GVDEATIIDILTK+ILVALCGGN+KGTDVNVFNTILTTR+MYGISLCQAILDETK+MYGISLCQAILDETKGDYEK+NALLSLAK+QAWFIENEEQEYVQTVK+SEDFGVNEDLADSDAR+SEIDMNDIK+TPAQFDADELR+VLDLELK
OAT	P04181|OAT	Ornithine aminotransferase, mitochondrial	8.4	34	0.008	GIYLWDVEGR+GLLNAIVIK+WLAVDYENVRPDIVLLGK
THY1	P04216|THY1	Thy-1 membrane glycoprotein	24.8	224	0.056	HVLFGTVGVPEHTYR+KHVLFGTVGVPEHTYR+VLYLSAFTSK+VTSLTACLVDQSLR
ASL	P04424|ARLY	Argininosuccinate lyase	13.8	34	0.008	AEMDQILHGLDK+DVLFPGYTHLQR+ELIGATAGK+FVGAVDPIMEK+INVLPLGSGAIAGNPLGVDR
HSPB1	P04792|HSPB1	Heat shock protein beta-1	77.6	744	0.185	AQLGGPEAAK+DGVVEITGK+DWYPHSR+KYTLPPGVDPTQVSSSLSPEGTLTVEAPMPK+LATQSNEITIPVTFESR+LFDQAFGLPR+LPEEWSQWLGGSSWPGYVRPLPPAAIESPAVAAPAYSR+QDEHGYISR+QLSSGVSEIR+TKDGVVEITGK+VSLDVNHFAPDELTVK+YTLPPGVDPTQVSSSLSPEGTLTVEAPMPK
RPN1	P04843|RPN1	Dolichyl-diphosphooligosaccharide--protein glycosyltransferase subunit 1	59.8	782	0.192	ALTSEIALLQSR+APDELHYTYLDTFGRPVIVAYK+ATSFLLALEPELEAR+DISTLNSGK+DTYIENEK+DVPAYSQDTFK+FPLFGGWK+FVDHVFDEQVIDSLTVK+GEDEEENNLEVR+HFDETVNR+IDHILDAL+IILPEGAK+ISVIVETVYTHVLHPYPTQITQSEK+LAHLGVQVK+LKTEGSDLCDR+NIEIDSPYEISR+NLVEQHIQDIVVHYTFNK+NVESYTK+QFVVFEGNHYFYSPYPTK+QPDSGISSIR+SEDLLDYGPFR+SLETEHK+TEGSDLCDR+THYIVGYNLPSYEYLYNLGDQYALK+TILPAAAQDVYYR+TVDLSSHLAK+VACITEQVLTLVNK+VACITEQVLTLVNKR+VHYENNSPFLTITSMTR+V…
RPN2	P04844|RPN2	Dolichyl-diphosphooligosaccharide--protein glycosyltransferase subunit 2	62	577	0.141	ASLDRPFTNLESAFYSIVGLSSLGAQVPDAK+DLLLAAVSEDSSVTQIYHAVAALSGFGLPLASQEALSALTAR+EDQVIQLMNAIFSK+EETVLATVQALQTASHLSQQADLR+FELDTSER+FPEEEAPSTVLSQNLFTPK+FSSGYYDFLVEVEGDNR+ISTEVGITNVDLSTVDKDQSIAPK+KNFESLSEAFSVASAAAVLSHNR+LDELGGVYLQFEEGLETTALFVAATYK+LMDHVGTEPSIK+LQVTNVLSQPLTQATVK+LSKEETVLATVQALQTASHLSQQADLR+MLAQQAVK+NFESLSEAFSVASAAAVLSHNR+NPILWNVADVVIK+SIVEEIEDLVAR+SNLDPSNVDSLFYAAQASQALSGCEISISNETK+TGQEVVFV…
EIF2S1	P05198|IF2A	Eukaryotic translation initiation factor 2 subunit 1	54.9	215	0.051	ADIEVACYGYEGIDAVK+AGLNCSTENMPIK+DEQLESLFQR+ENAEVDGDDDAEEMEAK+EVLINNINR+GVFNVQMEPK+HAVSDPSILDSLDLNEDER+HVAEVLEYTK+HVAEVLEYTKDEQLESLFQR+INLIAPPR+NECVVVIR+TAWVFDDK+TEGLSVLSQAMAVIK+TVYSILR+VVTDTDETELAR+YVMTTTTLER
RPLP1	P05386|RLA1	60S acidic ribosomal protein P1	51.8	162	0.04	AAGVNVEPFWPGLFAK+ALANVNIGSLICNVGAGGPAPAAGAAPAGGPAPSTAAAPAEEK
RPLP2	P05387|RLA2	60S acidic ribosomal protein P2	77.4	383	0.095	ILDSVGIEADDDR+ILDSVGIEADDDRLNK+KILDSVGIEADDDR+LASVPAGGAVAVSAAPGSAAPAAGSAPAAAEEK+NIEDVIAQGIGK+VISELNGK+YVASYLLAALGGNSSPSAK
SSB	P05455|LA	Lupus La protein	39.5	164	0.038	AELMEISEDK+DANNGNLQLR+EDLHILFSNHGEIK+EGIILFK+ETDLLILFK+EVTWEVLEGEVEK+FSGDLDDQTCR+FVETPGQK+GQVLNIQMR+GSIFVVFDSIESAK+ICHQIEYYFGDFNLPR+IIEDQQESLNK+LDEGWVPLEIMIK+LTTDFNVIVEALSK+YKETDLLILFK
ITGB1	P05556|ITB1	Integrin beta-1	43.7	659	0.163	CDDLEALK+CDDLEALKK+DDLENVK+DKLPQPVQPDPVSHCK+DNTNEIYSGK+FCECDNFNCDR+FQGQTCEMCQTCLGVCAEHK+GCPPDDIENPR+GEVFNELVGK+GICECGVCK+HCECSTDEVNSEDMDAYCR+IGFGSFVEK+ISGNLDSPEGGFDAIMQVAVCGSLIGWR+KDSDSFK+KGCPPDDIENPR+LGGIVLPNDGQCHLENNMYTMSHYYDYPSIAHLVQK+LKPEDITQIQPQQLVLR+LLVFSTDAGFHFAGDGK+LSEGVTISYK+LSENNIQTIFAVTEEFQPVYK+NVLSLTNK+RITSDFR+SAVTTVVNPK+SGEPQTFTLK+SLGTDLMNEMR+SNGLICGGNGVCK+TVMPYISTTPAK+WDTGENPIYK
COL5A2	P05997|CO5A2	Collagen alpha-2(V) chain	10.7	60	0.014	GLTGNPGVQGPEGK+GPPGPVGPSGK+GRPGPAGPPGSQGPR+LGPLGAPGEDGRPGPPGSIGIR+LGPQGAPGQR+LPIIDLAPVDVGGTDQEFGVEIGPVCFV+SGLGSQVGLMPGSVGPVGPR+SLSSQIETMR+VYCNMETGETCISANPSSVPR+YIVLQDTCSK
PTMA	P06454|PTMA	Prothymosin alpha	22.5	115	0.029	AAEDDEDDDVDTK+AAEDDEDDDVDTKK+EVVEEAENGR+KEVVEEAENGR
ATP5F1B	P06576|ATPB	ATP synthase subunit beta, mitochondrial	70.7	900	0.224	AHGGYSVFAGVGER+AIAELGIYPAVDPLDSTSR+DQEGQDVLLFIDNIFR+EGNDLYHEMIESGVINLK+FLSQPFQVAEVFTGHMGK+FTQAGSEVSALLGR+GFQQILAGEYDHLPEQAFYMVGPIEEAVAK+GSITSVQAIYVPADDLTDPAPATTFAHLDATTVLSR+IGLFGGAGVGK+IMDPNIVGSEHYDVAR+IMNVIGEPIDER+IPSAVGYQPTLATDMGTMQER+IPVGPETLGR+KGSITSVQAIYVPADDLTDPAPATTFAHLDATTVLSR+LVLEVAQHLGESTVR+QFAPIHAEAPEFMEMSVEQEILVTGIK+SLQDIIAILGMDELSEEDK+SLQDIIAILGMDELSEEDKLTVSR+TIAMDGTEGLVR+TVLIMELINNV…
S100A6	P06703|S10A6	Protein S100-A6	55.6	88	0.019	DQEVNFQEYVTFLGALALIYNEALKG+EGDKHTLSK+LMEDLDR+LQDAEIAR
EIF4E	P06730|IF4E	Eukaryotic translation initiation factor 4E	19.8	40	0.01	DGIEPMWEDEK+IAIWTTECENR+IVIGYQSHADTATK+WLITLNK
PYGL	P06737|PYGL	Glycogen phosphorylase, liver form	27.4	44	0.016	DFNVGDYIQAVLDR+DIINMLFYHDR+FSQFLETEYK+GAGTVFDAFPDQVAIQLNDTHPALAIPELMR+HLEIIYEINQK+IDDVAALDK+IFVDIEK+ISLSNESNK+LHSFLGDDVFLR+LITSVADVVNNDPMVGSK+LKQEYFVVAATLQDIIR+NLAENISR+SRPEFMLPVHFYGK+TFAYTNHTVLPEALER+VIFLENYR+VIPATDLSEQISTAGTEASGTGNMK+VLYPNDNFFEGK
NPM1	P06748|NPM	Nucleophosmin	34	462	0.114	DELHIVEAEAMNYEGSPIK+DSKPSSTPR+MQASIEK+MSVQPTVSLGGFEITPPVVLR+MTDQEAIQDLWQWR+SKGQESFK+TVSLGAGAK+TVSLGAGAKDELHIVEAEAMNYEGSPIK+VDNDENEHQLSLR
TPM3	P06753|TPM3	Tropomyosin alpha-3 chain	39.6	134	0.076	AADAEAEVASLNR+ALKDEEK+EDKYEEEIK+GTEDELDK+GTEDELDKYSEALK+HIAEEADR+IQLVEEELDR+KLVIIEGDLER+KYEEVAR+LDKENALDR+LVIIEGDLER+MELQEIQLK+NVTNNLK+RIQLVEEELDR+SLEAQAEK
ITGAV	P06756|ITAV	Integrin alpha-V	38.4	279	0.065	AGTQLLAGLR+ALFLYSR+ASGDFQTTK+CQPIEFDATGNR+DDPLEFK+DLALSEGDIHTLGCGVAQCLK+EPVGTCFLQDGTK+FDLQIQSSNLFDK+FGSAIAPLGDLDQDGFNDIAIAAPYGGEDK+FSVHQQSEMDTSVK+GGLMQCEELIAYLR+ILACAPLYHWR+IYIGDDNPLTLIVK+KLNFQVELLLDK+LEVSVDSDQK+LEVSVDSDQKK+LNGFEVFAR+LQEVGQVSVSLQR+LTPITIFMEYR+MFLLVGAPK+QAHILLDCGEDNVCKPK+QVVCDLGNPMK+SLLWTETFMNK+SSASFNVIEFPYK+STGLNAVPSQILEGQWAAR+TCSLPGTALK+TLGMVYIYDGK+TVEYAPCR+VDLAVLAAVEIR+VLLGGPGS…
HEXA	P06865|HEXA	Beta-hexosaminidase subunit alpha	24.4	120	0.028	ALLSAPWYLNR+EDIPVNYMK+ELELVTK+EVIEYAR+GLETFSQLVWK+GSYNPVTHIYTAQDVK+GYVVWQEVFDNK+IQPDTIIQVWR+ISYGPDWK+KGFGEDFK+LTSDLTFAYER+SNPEIQDFMR+TEIEDFPR
SERPINE2	P07093|GDN	Glia-derived nexin	44.2	190	0.046	ASAATTAILIAR+DIVTVANAVFVK+DMIDNLLSPDLIDGVLTR+DVFQCEVR+FTAVAQTDLK+HNPTGAVLFMGQINKP+IEVSEDGTK+LVLVNAVYFK+NKDIVTVANAVFVK+NVNFEDPASACDSINAWVK+SRPHDNIVISPHGIASVLGMLQLGADGR+TFVAADGK+TIDSWMSIMVPK+VLGITDMFDSSK
EPHX1	P07099|HYEP	Epoxide hydrolase 1	47.7	152	0.036	DKEETLPLEDGWWGPGTR+DVELLYPVK+ESGYMHIQCTKPDTVGSALNDSPVGLAAYILEKFSTWTNTEFR+FLGLTER+FLSVLER+FSTWTNTEFR+FTPPLEDSCFHYGFNSNYLK+GGHFAAFEEPELLAQDIR+IIPLLTDPK+KQVEILNR+NHGLSDEHVFEVICPSIPGYGFSEASSK+VETSDEEIHDLHQR+VFYSLMR+VYVPTGFSAFPFELLHTPEK+YLEDGGLER
DBI	P07108|ACBP	Acyl-CoA-binding protein	50.6	74	0.018	QATVGDINTERPGMLDFTGK+TKPSDEEMLFIYGHYK+WDAWNELK
GPX1	P07203|GPX1	Glutathione peroxidase 1	46.3	77	0.018	DYTQMNELQR+EALPAPSDDATALMTDPK+FLVGPDGVPLR+FLVGPDGVPLRR+GLVVLGFPCNQFGHQENAK+NDVAWNFEK+NEEILNSLK+YVRPGGGFEPNFMLFEK
P4HB	P07237|PDIA1	Protein disulfide-isomerase	73.4	1587	0.388	ALAPEYAK+DHENIVIAK+DVESDSAK+EADDIVNWLK+EECPAVR+ENLLDFIK+FFPASADR+FLESGGQDGAGDDDDLEDLEEAEEPDMEEDDDQK+HNQLPLVIEFTEQTAPK+IKPHLMSQELPEDWDK+IKPHLMSQELPEDWDKQPVK+ILEFFGLK+ILFIFIDSDHTDNQR+ITEFCHR+KEECPAVR+KSNFAEALAAHK+LGETYKDHENIVIAK+LITLEEEMTK+LKAEGSEIR+MDSTANEVEAVK+NFEDVAFDEK+NFEDVAFDEKK+NNFEGEVTK+QFLQAAEAIDDIPFGITSNSDVFSK+QLAPIWDK+SNFAEALAAHK+SVSDYDGK+TGPAATTLPDGAAAESLVESSEVAVIGFFK+THILLFLPK+TLDGFKK+…
H1-0	P07305|H10	Histone H1.0	20.6	42	0.01	GVGASGSFR+LVTTGVLK+VGENADSQIK+YSDMIVAAIQAEK
CAPN1	P07384|CAN1	Calpain-1 catalytic subunit	42.9	344	0.084	CLQSGTLFR+DFFLANASR+DLGPNSSK+DMETIGFAVYEVPPELVGQPAVHLK+EGDFVLR+ESGCSFVLALMQK+GFSLESCR+GHAYSVTGAK+GQVVSLIR+IRLDETDDPDDYGDR+KAPSDLYQIILK+LDETDDPDDYGDR+LEICNLTPDALK+LGLVEFNILWNR+LPPGEYVVVPSTFEPNKEGDFVLR+LVFVHSAEGNEFWSALLEK+LYELIITR+MAIESAGFK+MEDGEFWMSFR+NYLSIFR+NYPATFWVNPQFK+QLAGEDMEISVK+RPTELLSNPQFIVDGATR+SEQFINLR+SGSMSAYEMR+SMVNLMDR+WLQLTMFA+YLGQDYEQLR
DCN	P07585|PGS2	Decorin	17.5	54	0.013	AHENEITK+DFEPSLGPVCPFR+NLHALILVNNK+SAIQLGNYK+VSPGAFTPLVK+VVQCSDLGLDK
PSAP	P07602|SAP	Prosaposin	30.2	547	0.136	DGGFCEVCK+DGGFCEVCKK+DVVTAAGDMLK+EICALVGFCDEVK+EILDAFDK+EIVDSYLPVILDIIK+GCSFLPDPYQK+LGPGMADICK+LVGYLDR+NVIPALELVEPIKK+QCDQFVAEYEPVLIEILVEVMDPSFVCLK+QEILAALEK+SDVYCEVCEFLVK+SLPCDICK
HEXB	P07686|HEXB	Beta-hexosaminidase subunit beta	29.7	139	0.034	CWESNPK+DMDDAYDR+DSAYPEELSR+EISEVFPDQFIHLGGDEVEFK+FNVLHWHIVDDQSFPYQSITFPELSNK+GIAAQPLYAGYCNHENM+GSIVWQEVFDDK+GSYSLSHVYTPNDVR+LAPGTIVEVWK+MVIEYAR+TLDAMAFNK+VEPLDFGGTQK+VLDIIATINK
CTSL	P07711|CATL1	Procathepsin L	22.2	46	0.011	AVATVGPISVAIDAGHESFLFYK+NHCGIASAASYPTV+NQGQCGSCWAFSATGALEGQMFR+NSWGEEWGMGGYVK
PFN1	P07737|PROF1	Profilin-1	70	876	0.218	CYEMASHLR+DSLLQDGEFSMDLR+DSPSVWAAVPGK+EGVHGGLINK+EGVHGGLINKK+KCYEMASHLR+SSFYVNGLTLGGQK+STGGAPTFNVTVTK+TFVNITPAEVGVLVGK+TLVLLMGK
APRT	P07741|APT	Adenine phosphoribosyltransferase	52.2	140	0.034	AELEIQK+DALEPGQR+DISPVLKDPASFR+GFLFGPSLAQELGLGCVLIR+IDYIAGLDSR+SFPDFPTPGVVFR+VVVVDDLLATGGTMNAACELLGR
EPRS1	P07814|SYEP	Bifunctional glutamate/proline--tRNA ligase	47.4	836	0.203	AALLNQHYQVNFK+AIQGGTSHHLGQNFSK+AYVDDTPAEQMK+DDVSISVEEGK+DEQFYWIIEALGIR+DNYSPGWK+DQDLEPGAPSMGAK+DQVDIAVQELLQLK+EAPCVLIYIPDGHTK+EDVDAAVK+EMPTSGSK+ENILHVSENVIFTDVNSILR+ERPTPSLNNNCTTSEDSLVLYNR+EVIPVNVPEAQEEMK+FNHWELK+GFFICDQPYEPVSPYSCK+GNAAWQEQLK+GNAAWQEQLKQK+GSQFGQSCCLR+HEELMLGDPCLK+IDMSSNNGCMR+INEAVECLLSLK+KGDIIQLQR+LGVENCYFPMFVSQSALEK+LLSVNIR+LNLNNTVLSK+LNQWCNVVR+LQAILEDIQVTLFTR+LSSCDSFTSTINELNHCL…
CTSB	P07858|CATB	Cathepsin B	34.2	514	0.128	DIMAEIYK+DQGSCGSCWAFGAVEAISDR+EQWPQCPTIK+GQDHCGIESEVVAGIPR+HYGYNSYSVSNSEK+ICEPGYSPTYK+NGPVEGAFSVYSDFLLYK+SGVYQHVTGEMMGGHAIR
TPM2	P07951|TPM2	Tropomyosin beta chain	43	100	0.089	AEQAEADKK+AMKDEEK+ATDAEADVASLNR+CGDLEEELK+EDKYEEEIK+GTEDEVEK+HIAEDSDR+IQLVEEELDR+IVTNNLK+KATDAEADVASLNR+KLVILEGELER+KYEEVAR+LDKENALDR+LKGTEDEVEK+LVILEGELER+MELQEMQLK+QLEEEQQALQK+RIQLVEEELDR
FH	P07954|FUMH	Fumarate hydratase, mitochondrial	30.4	83	0.02	AAAEVNQDYGLDPK+ETAIELGYLTAEQFDEWVKPK+FEALAAHDALVELSGAMNTTACSLMK+IEYDTFGELK+IYELAAGGTAVGTGLNTR+LMNESLMLVTALNPHIGYDK+THTQDAVPLTLGQEFSGYVQQVK+VAALTGLPFVTAPNK+VAALTGLPFVTAPNKFEALAAHDALVELSGAMNTTACSLMK+YYGAQTVR
COL1A2	P08123|CO1A2	Collagen alpha-2(I) chain	72.5	1766	0.432	AGEDGHPGKPGRPGER+AGVMGPPGSR+AQPENIPAK+AVILQGSNDVELVAEGNSR+DGEDGPTGPPGPPGPPGPPGLGGNFAAQYDGK+DGNPGNDGPPGR+DYEVDATLK+EMATQLAFMR+FTYTVLVDGCSK+GAAGLPGVAGAPGLPGPR+GAPGAVGAPGPAGATGDR+GAPGAVGAPGPAGATGDRGEAGAAGPAGPAGPR+GAPGPDGNNGAQGPPGPQGVQGGK+GDGGPPGMTGFPGAAGR+GEAGAAGPAGPAGPR+GEIGAVGNAGPAGPAGPR+GEIGNPGR+GENGVVGPTGPVGAAGPAGPNGPPGPAGSR+GEPGNIGFPGPK+GEPGSAGPQGPPGPSGEEGKR+GEPGVVGAVGTAGPSGPSGLPGER+GETGPSGPVGP…
ANXA6	P08133|ANXA6	Annexin A6	69.8	1705	0.422	AINEAYK+AINEAYKEDYHK+ALIEILATR+ALLALCGGED+AMEGAGTDEK+CLIEILASR+DAFVAIVQSVK+DAISGIGTDEK+DLEADIIGDTSGHFQK+DLMTDLK+EAILDIITSR+EDAQVAAEILEIADTPSGDK+EEDDVVSEDLVQQDVQDLYEAGELK+EEGGENLDQAR+FMTILCTR+GELSGDFEK+GFGSDKEAILDIITSR+GLGTDEDTIIDIITHR+GSIHDFPGFDPNQDAEALYTAMK+GTVRPANDFNPDADAK+ILISLATGHR+KAMEGAGTDEK+LILGLMMPPAHYDAK+LIVGLMRPPAYCDAK+LSGGDDDAAGQFFPEAAQVAYQMWELSAVAR+MLVVLLQGTR+MTNYDVEHTIK+NDTSGEYK+NDTS…
SLC3A2	P08195|4F2	4F2 cell-surface antigen heavy chain	29	133	0.032	ADLLLSTQPGR+DALEFWLQAGVDGFQVR+DLLLTSSYLSDSGSTGEHTK+EDFDSLLQSAK+EEGSPLELER+GENSWFSTQVDTVATK+GQSEDPGSLLSLFR+HWDQNER+IGDLQAFQGHGAGNLAGLK+LLTSFLPAQLLR+SLLHGDFHAFSAGPGLFSYIR+VAEDEAEAAAAAK+VILDLTPNYR+VKDALEFWLQAGVDGFQVR
ASNS	P08243|ASNS	Asparagine synthetase [glutamine-hydrolyzing]	29.4	235	0.057	AMTEDGFLAVCSEAK+EAFSDGITSVK+ELYLFDVLR+ETFEDSNLIPK+HSATPFLK+IGCLLSGGLDSSLVAATLLK+ILFNNAVK+ILQEYVEHQVDDAMMANAAQK+LAVVDPLFGMQPIR+LFPGFEIETVK+VASVEMVK+VEPFLPGHYEVLDLKPNGK+WINATDPSAR
PDHA1	P08559|ODPA	Pyruvate dehydrogenase E1 component subunit alpha, somatic form, mitochondrial	21.8	20	0.004	GFCHLCDGQEACCVGLEAGINPTDHLITAYR+LEEGPPVTTVLTR+NFYGGNGIVGAQVPLGAGIALACK+SDPIMLLK+YGMGTSVER
SNRNP70	P08621|RU17	U1 small nuclear ribonucleoprotein 70 kDa	20.1	52	0.012	DMHSAYK+DPIPYLPPLEK+EFEVYGPIK+GGADVNIR+GYAFIEYEHER+MWDPHNDPNAQGDAFK+RQQEVETELK+VLVDVER+VNYDTTESK
ITGA5	P08648|ITA5	Integrin alpha-5	16.5	79	0.018	AGASLWGGLR+CELGPLHQQESQSLQLHFR+CPEAECFR+GRPIVSASASLTIFPAMFNPEER+ILEYAPCR+LLVCDLGNPMK+SLPYGTAMEK+SLQWFGATVR+SSASSGPQILK+TIQFDFQILSK+TPDGRPQEVGR+VTAPPEAEYSGLVR+VYVYLQHPAGIEPTPTLTLTGHDEFGR
RPS17	P08708|RS17	40S ribosomal protein S17	57	201	0.05	DNYVPEVSALDQEIIEVDPDTK+IAGYVTHLMK+LGNDFHTNK+LGNDFHTNKR+LLDFGSLSNLQVTQPTVGMNFK+RDNYVPEVSALDQEIIEVDPDTK+VCEEIAIIPSK+VCEEIAIIPSKK
RPSA	P08865|RSSA	40S ribosomal protein SA	56.9	615	0.152	ADHQPLTEASYVNLPTIALCNTDSPLR+AIVAIENPADVSVISSR+DPEEIEK+DPEEIEKEEQAAAEK+EEQAAAEK+EHPWEVMPDLYFYR+FAAATGATPIAGR+FLAAGTHLGGTNLDFQMEQYIYK+FTPGTFTNQIQAAFR+GAHSVGLMWWMLAR+KSDGIYIINLK+LLVVTDPR+SDGIYIINLK+YVDIAIPCNNK
CD63	P08962|CD63	CD63 antigen	7.6	52	0.013	QQMENYPK+VMSEFNNNFR
FGF2	P09038|FGF2	Fibroblast growth factor 2	13.5	45	0.01	AILFLPMSAK+CVTDECFFFER+LESNNYNTYR+LQLQAEER
ACAA1	P09110|THIK	3-ketoacyl-CoA thiolase, peroxisomal	23.1	41	0.009	AEELGLPILGVLR+DVNLRPEQLGDICVGNVLQPGAGAIMAR+GCFQAEIVPVTTTVHDDK+IAQFLSDIPETVPLSTVNR+VNPLGGAVALGHPLGCTGAR
SNRPC	P09234|RU1C	U1 small nuclear ribonucleoprotein C	13.2	19	0.005	TTAAFQQGK+WMEEQAQSLIDK
LGALS1	P09382|LEG1	Galectin-1	91.9	877	0.218	DGGAWGTEQR+DSNNLCLHFNPR+EAVFPFQPGSVAEVCITFDQANLTVK+FNAHGDANTIVCNSK+LNLEAINYMAADGDFK+LPDGYEFK+MACGLVASNLNLKPGECLR+SFVLNLGK+VRGEVAPDAK
QDPR	P09417|DHPR	Dihydropteridine reductase	18.9	37	0.009	AALDGTPGMIGYGMAK+GAVHQLCQSLAGK+NRPSSGSLIQVVTTEGR
SPARC	P09486|SPRC	SPARC	61.1	262	0.065	APLIPMEHCTTR+CTLEGTK+DEDNNLLTEK+DIDKDLVI+FFETCDLDNDK+LEAGDHPVELLAR+LHLDYIGPCK+NVLVTLYER+NYNMYIFPVHWQFGQLDQHPIDGYLSHTELAPLR+TFDSSCHFFATK+VCELDENNTPMCVCQDPTSCPAPIGEFEK+YIALDEWAGCFGIK+YIPPCLDSELTEFPLR
TPM1	P09493|TPM1	Tropomyosin alpha-1 chain	43.7	531	0.107	AEQAEADKK+ATDAEADVASLNR+CAELEEELK+EDRYEEEIK+GTEDELDK+GTEDELDKYSEALK+HIAEDADR+IQLVEEELDR+KATDAEADVASLNR+KLVIIESDLER+KYEEVAR+LDKENALDR+LVIIESDLER+MELQEIQLK+QLEDELVSLQK+RIQLVEEELDR+SLEAQAEK+YSQKEDR
CLTA	P09496|CLCA	Clathrin light chain A	19	126	0.031	ELEEWYAR+KQEAEWK+LCDFNPK+LEALDANSR+LQSEPESIR+QDEQLQK
CLTB	P09497|CLCB	Clathrin light chain B	25.8	95	0.021	DLEEWNQR+EETPGTEWEK+ESKEETPGTEWEK+KDLEEWNQR+LQELDAASK+LTQEPESIR+LTQEPESIRK+RLQELDAASK+VAQLCDFNPK+VTEQEWR
ANXA4	P09525|ANXA4	Annexin A4	56.1	435	0.103	AASGFNAMEDAQTLR+AEIDMLDIR+DEGNYLDDALVR+DIEQSIK+DLLDDLK+FLTVLCSR+GAGTDEGCLIEILASR+GDTSGDYR+GLGTDDNTLIR+GLGTDEDAIISVLAYR+ISQTYQQQYGR+SAYFAEK+SDTSFMFQR+SETSGSFEDALLAIVK+SLEDDIR+SLYSFIK+VLLVLCGGDD+VLVSLSAGGR
CNP	P09543|CN37	2',3'-cyclic-nucleotide 3'-phosphodiesterase	28	96	0.022	AHITLGCAADVEAVQTGLDLLEILR+AIFTGYYGK+GEEVGELSR+ILVLDDTNHER+LDEDLAAYCR+LSPTDNLPR+MDLVTYFGK+MVSADAYK+NQWQLSADDLK+VELSEQQLQLWPSDVDK
HMOX1	P09601|HMOX1	Heme oxygenase 1	35.4	125	0.031	ALDLPSSGEGLAFFTFPNIASATK+ESPVFAPVYFPEELHR+EVHTQAENAEFMR+TEPELLVAHAYTR+VQDSAPVETPR+WQEVIPYTPAMQR+YLGDLSGGQVLK
DLD	P09622|DLDH	Dihydrolipoyl dehydrogenase, mitochondrial	14.5	21	0.005	ADGGTQVIDTK+EANLAASFGK+GIEMSEVR+IDVSIEAASGGK+IPNIYAIGDVVAGPMLAHK+NLGLEELGIELDPR
PARP1	P09874|PARP1	Poly [ADP-ribose] polymerase 1	11	30	0.006	AEPVEVVAPR+ASLCISTK+FYTLIPHDFGMK+KPPLLNNADSVQAK+LQLLEDDKENR+MVDPEKPQLGMIDR+TAEAGGVTGK+VEMLDNLLDIEVAYSLLR+VVSEDFLQDVSASTK
UCHL1	P09936|UCHL1	Ubiquitin carboxyl-terminal hydrolase isozyme L1	60.1	160	0.04	FSAVALCK+FVDVLGLEEESLGSVPAPACALLLLFPLTAQHENFR+LGFEDGSVLK+LGVAGQWR+MPFPVNHGASSEDTLLK+MQLKPMEINPEMLNK+NEAIQAAHDAVAQEGQCR+QTIGNSCGTIGLIHAVANNQDK
LTA4H	P09960|LKHA4	Leukotriene A-4 hydrolase	37.5	105	0.023	AILPCQDTPSVK+ASMHPVTAMLVGK+DGETPDPEDPSR+DLSSHQLNEFLAQTLQR+EDDLNSFNATDLK+EHPYLFSQCQAIHCR+ELVALMSAIR+GSPMEISLPIALSK+HFNALGGWGELQNSVK+LVVDLTDIDPDVAYSSVPYEK+SAYEFSETESMLK+SLSNVIAHEISHSWTGNLVTNK+SSALQWLTPEQTSGK+TWDHFWLNEGHTVYLER+VVINGQEVK+WEDAIPLALK
C4A	P0C0L4|CO4A	Complement C4-A	3.1	29	0.007	KYVLPNFEVK+VFALDQK+YIYGKPVQGVAYVR+YVLPNFEVK+YVSHFETEGPHVLLYFDSVPTSR
RO60	P10155|RO60	60 kDa SS-A/Ro ribonucleoprotein	17.3	91	0.021	ALDAAFYK+ALLQEMPLTALLR+ALSVETEK+GCEVIQEIK+GMLDMCGFDTGALDVIR+LSHLKPSSEGLAIVTK+TRDELEVIHLIEEHR+YLEAVEK
GAA	P10253|LYAG	Lysosomal alpha-glucosidase	20.2	83	0.019	AGYIIPLQGPGLTTTESR+AHFPLDVQWNDLDYMDSR+AITQEQCEAR+DFPAMVQELHQGGR+EPAIHSEGQWVTLPAPLDTINVHLR+GAYTQVIFLAR+GELFWDDGESLEVLER+LDVMMETENR+NHNSLLSLPQEPYSFSEPAQQAMR+TTPTFFPK+VTSEGAGLQLQK+YMMIVDPAISSSGPAGSYRPYDEGLR
RRAS	P10301|RRAS	Ras-related protein R-Ras	44	137	0.025	ADLESQR+DRDDFPVVLVGNK+ICSVDGIPAR+LDILDTAGQEEFGAMR+LFTQILR+LNVDEAFEQLVR+LVVVGGGGVGK+SEASAFGASHHVAYFEASAK
COX5B	P10606|COX5B	Cytochrome c oxidase subunit 5B, mitochondrial	24.8	91	0.022	EDPNLVPSISNK+GLDPYNVLAPK+KGLDPYNVLAPK+LVPQQLAH
CTSA	P10619|PPGB	Lysosomal protective protein	22.3	115	0.028	ALNIPEQLPQWDMCNFLVNLQYR+CNFYDNK+DLECVTNLQEVAR+EFSHIAFLTIK+HLHYWFVESQK+LWSSLQTHCCSQNK+QYSGYLK+SMNSQYLK+YGDSGEQIAGFVK
MGST1	P10620|MGST1	Microsomal glutathione S-transferase 1	43.9	55	0.014	IYHTIAYLTPLPQPNR+KVFANPEDCVAFGK+MMLMSTATAFYR+MVDLTQVMDDEVFMAFASYATIILSK+VFANPEDCVAFGK
ESD	P10768|ESTD	S-formylglutathione hydrolase	85.1	236	0.057	AFSGYLGTDQSK+AYDATHLVK+CFGGLQK+CPALYWLSGLTCTEQNFISK+DDQFLLDGQLLPDNFIAACTEK+FAVYLPPK+GEDESWDFGTGAGFYVDATEDPWK+KAFSGYLGTDQSK+KIPVVFR+LQEGYDHSYYFIATFITDHIR+MSIFGHSMGGHGALICALK+MYSYVTEELPQLINANFPVDPQR+SGYHQSASEHGLVVIAPDTSPR+SVSAFAPICNPVLCPWGK+SYPGSQLDILIDQGK+SYPGSQLDILIDQGKDDQFLLDGQLLPDNFIAACTEK+VFEHDSVELNCK
HSPD1	P10809|CH60	60 kDa heat shock protein, mitochondrial	71	672	0.166	AAVEEGIVLGGGCALLR+ALMLQGVDLLADAVAVTMGPK+CEFQDAYVLLSEK+CIPALDSLTPANEDQK+DDAMLLK+DMAIATGGAVFGEEGLTLNLEDVQPHDLGK+DPGMGAMGGMGGGMGGGMF+GANPVEIR+GVMLAVDAVIAELK+GVMLAVDAVIAELKK+GYISPYFINTSK+IMQSSSEVGYDAMAGDFVNMVEK+IPAMTIAK+IQEIIEQLDVTTSEYEK+ISSIQSIVPALEIANAHR+KPLVIIAEDVDGEALSTLVLNR+LSDGVAVLK+LVQDVANNTNEEAGDGTTTATVLAR+NAGVEGSLIVEK+QSKPVTTPEEIAQVATISANGDK+RGVMLAVDAVIAELK+TALLDAAGVASLLTTAEVVVTEIPK+TALLDAAG…
HSPA8	P11142|HSP7C	Heat shock cognate 71 kDa protein	75.4	1462	0.355	ARFEELNADLFR+CNEIINWLDK+DAGTIAGLNVLR+DISENKR+EEFEHQQK+EIAEAYLGK+FDDAVVQSDMK+FEELNADLFR+FELTGIPPAPR+GPAVGIDLGTTYSCVGVFQHGK+GTLDPVEK+HWPFMVVNDAGRPK+IINEPTAAAIAYGLDK+IINEPTAAAIAYGLDKK+ITITNDK+LLQDFFNGK+LYQSAGGMPGGMPGGFPGGGAPPSGGASSGPTIEEVD+MKEIAEAYLGK+MVNHFIAEFK+MVQEAEK+NQTAEKEEFEHQQK+NQVAMNPTNTVFDAK+NSLESYAFNMK+NVLIFDLGGGTFDVSILTIEDGIFEVK+QTQTFTTYSDNQPGVLIQVYEGER+RFDDAVVQSDMK+RNTTIPTK+SENVQDLLLLDVT…
PDHB	P11177|ODPB	Pyruvate dehydrogenase E1 component subunit beta, mitochondrial	34	62	0.014	DAINQGMDEELER+DIIFAIK+EGVECEVINMR+IMEGPAFNFLDAPAVR+RFHWTAPAALQVTVR+TIRPMDMETIEASVMK+TYYMSGGLQPVPIVFR+VFLLGEEVAQYDGAYK+VTGADVPMPYAK
PYGB	P11216|PYGB	Glycogen phosphorylase, brain form	44.2	328	0.083	ARPEYMLPVHFYGR+DFYELEPEK+DIVNMLMHHDR+EYYDHLPELK+GLAGLGDVAEVR+HLDHVAALFPGDVDR+IGEEFLTDLSQLK+ILVDVEK+INMAHLCVIGSHAVNGVAR+INPSSMFDVHVK+LKQEYFVVAATLQDIIR+LLPLVSDEVFIR+LQDFNVGDYIEAVLDR+LVTSIGDVVNHDPVVGDR+MSVIEEGDCK+NLAENISR+NNTVNTMR+QAVDQISSGFFSPK+QLLNCLHVVTLYNR+TCAYTNHTVLPEALER+TCFETFPDK+VAIQLNDTHPALSIPELMR+VEDVEALDR+VIFLENYR+VIPAADLSQQISTAGTEASGTGNMK+VLYPNDNFFEGK+WLDTQVVLAMPYDTPVPGYK+WLLLCNPGLADTIVEK
RALA	P11233|RALA	Ras-related protein Ral-A	43.2	99	0.017	AEQWNVNYVETSAK+GQNSLALHK+QVSVEEAK+VFFDLMR+VIMVGSGGVGK+VKEDENVPFLLVGNK+VVLDGEEVQIDILDTAGQEDYAAIR
LAMP1	P11279|LAMP1	Lysosome-associated membrane glycoprotein 1	16.1	154	0.038	AFSVNIFK+ALQATVGNSYK+CNAEEHVR+FFLQGIQLNTILPDAR+SHAGYQTI+TVESITDIR+VWVQAFK
G6PD	P11413|G6PD	Glucose-6-phosphate 1-dehydrogenase	65.4	438	0.108	CISEVQANNVVLGQYVGNPDGEGEATK+DGLLPENTFIVGYAR+DLQSSDR+DNIACVILTFK+DVMQNHLLQMLCLVAMEKPASTNSDDVR+EMVQNLMVLR+EPFGTEGR+GGYFDEFGIIR+GPTEADELMK+GSTTATFAAVVLYVENER+GYLDDPTVPR+IFGPIWNR+IIVEKPFGR+KPGMFFNPEESELDLTYGNR+LFYLALPPTVYEAVTK+LILDVFCGSQMHFVR+LNSHMNALHLGSQANR+LQFHDVAGDIFHQQCK+LSNHISSLFR+NIHESCMSQIGWNR+NSYVAGQYDDAASYQR+QSEPFFK+RNELVIR+TQVCGILR+VGFQYEGTYK+VQPNEAVYTK
MTHFD1	P11586|C1TC	C-1-tetrahydrofolate synthase, cytoplasmic	37.9	291	0.068	AYIQENLELVEK+EIGLLSEEVELYGETK+EQVPGFTPR+FSDIQIR+GALALAQAVQR+GCLELIK+GDLNDCFIPCTPK+GEWIKPGAIVIDCGINYVPDDK+IFHELTQTDK+ITIGQAPTEK+IVGAPMHDLLLWNNATVTTCHSK+IYGADDIELLPEAQHK+KGEPVSAEDLGVSGALTVLMK+KITIGQAPTEK+LAILQVGNR+LDIDPETITWQR+LVPSVNGVR+MFGIPVVVAVNAFK+MHGGGPTVTAGLPLPK+NQVTQLK+QGFGNLPICMAK+TAHLDEEVNKGDILVVATGQPEMVK+TDPTTLTDEEINR+TDTESELDLISR+THLSLSHNPEQK+TPVPSDIDISR+VLLSALER+YVVVTGITPTPLGEGK
ADH5	P11766|ADHX	Alcohol dehydrogenase class-3	42.8	399	0.099	AALEACHK+AAVAWEAGKPLSIEEIEVAPPK+AFELMHSGK+AGDTVIPLYIPQCGECK+GLMPDGTSR+GTAFGGWK+IDPLAPLDK+IIGVDINK+IKVDEFVTHNLSFDEINK+LEPGSVCAVFGLGGVGLAVIMGCK+LVSEYMSK+VCLLGCGISTGYGAAVNTAK+VDEFVTHNLSFDEINK
PCNA	P12004|PCNA	Proliferating cell nuclear antigen	55.6	166	0.04	AEDNADTLALVFEAPNQEK+ATPLSSTVTLSMSADVPLVVEYK+CAGNEDIITLR+DLSHIGDAVVISCAK+FSASGELGNGNIK+LMDLDVEQLGIPEQEYSCVVK+LVQGSILK+NLAMGVNLTSMSK+SEGFDTYR+VSDYEMK+YLNFFTK
COL6A1	P12109|CO6A1	Collagen alpha-1(VI) chain	46.1	962	0.239	AGIEIFVVVVGR+AVAFQDCPVDLFFVLDTSESVALR+AVQEAQR+CGPIDLLFVLDSSESIGLQNFEIAK+DAEEAISQTIDTIVDMIK+DTTPLNVLCSPGIQVVSVGIK+ENYAELLEDAFLK+EPCGGLEDAVNEAK+FEPGQSYAGVVQYSHSQMQEHVSLR+GAPGPAGPPGDPGLMGER+GDEGEAGDPGDDNNDIAPR+GDEGPPGSEGAR+GDPGEAGPQGDQGR+GDPGFEGER+GLEQLLVGGSHLK+GPEGPQGPPGHQGPPGPDECEILDIIMK+GTYTDCAIK+GVFHQTVSR+IALVITDGR+KGLEQLLVGGSHLK+LKPYGALVDK+LLLFSDGNSQGATPAAIEK+LSIIATDHTYR+MCSCCECK+NLVWNAGALHYSDE…
COL6A2	P12110|CO6A2	Collagen alpha-2(VI) chain	34.3	662	0.163	DDDLNLR+DIASTPHELYR+DVTVTAIGIGDMFHEK+DYDSLAQPGFFDR+ETCGCCDCEK+FVEQVAR+GDPGDAGPR+GNMGEPGEPGQK+GPDGYPGEAGSPGER+GTVHFAVVITDGHVTGSPCGGIK+GVPGPEGEPGPPGDPGLTECDVMTYVR+HEAYGECYK+HESENLYSIACDKPQQVR+IDSLSSFK+KQNVVPTVLALGSDVDMDVLTTLSLGDR+LFAVAPNQNLK+LGEQNFHK+NDYATMLPDSTEIDQDTINR+NFVINVVNR+NLEWIAGGTWTPSALK+NLQGISSFR+QFVPQFISQLQNEFYLDQVALSWR+QNVVPTVLALGSDVDMDVLTTLSLGDR+RDDDPLNAR+RFVEQVAR+VFAVVITDGR+YGGLHFSDQ…
COL6A3	P12111|CO6A3	Collagen alpha-3(VI) chain	42.1	1201	0.288	AAPLQGMLPGLLAPLR+ACCGVPCK+ACNLDVILGFDGSR+ALGSAIEYTIENVFESAPNPR+ALILVGLER+ALNLGYALDYAQR+DEVQNAVQR+DFVMNLVNSLDIGNDNIR+DGVPGGPGETGK+DIIFLLDGSANVGK+DILFLFDGSANLVGQFPVVR+DIVFLVDGSSALGLANFNAIR+DQNVFVAQK+DSFQEVLR+DVVFLIDGSQSAGPEFQYVR+DVVFLLDGSEGVR+DVVLSIVNDLTIAESNCPR+ELPNIEER+ELPSLEQK+EVQVFEITENSAK+EVYTFASEPNDVFFK+FDEHQSKPEILNLVK+FWYGGCGGNENK+GADQAELEEIAFDSSLVFIPAEFR+GAQGPAGPAGPPGLIGEQGISGPR+GDPGNPGQDSQ…
CKB	P12277|KCRB	Creatine kinase B-type	34.1	66	0.016	DLFDPIIEDR+FCTGLTQIETLFK+LAVEALSSLDGDLAGR+LGFSEVELVQMVVDGVK+LLIEMEQR+SMTEAEQQQLIDDHFLFDKPVSPLLLASGMAR+TDLNPDNLQGGDDLDPNYVLSSR+VLTPELYAELR
PEPD	P12955|PEPD	Xaa-Pro dipeptidase	27	104	0.025	AVMGAMKPGVWWPDMHR+AVYEAVLR+FEVNNTILHPEIVECR+GVNTDSGSVCR+IDEPGLR+IEEDVVVTDSGIELLTCVPR+STLFVPR+TDMELEVLR+YAVDDVQYVDEIASVLTSQKPSVLLTLR+YCTDTGVLFR
XRCC6	P12956|XRCC6	X-ray repair cross-complementing protein 6	39.1	439	0.109	DIISIAEDEDLR+DLLAVVFYGTEK+DSLIFLVDASK+DTGIFLDLMHLK+ELVYPPDYNPEGK+EVAALCR+FDDPGLMLMGFKPLVLLK+FTVPMLK+ILELDQFK+IMATPEQVGK+IMLFTNEDNPHGNDSAK+IQVTPPGFQLVFLPFADDK+IQVTPPGFQLVFLPFADDKR+LGSLVDEFK+NIYVLQELDNPGAK+NLEALALDLMEPEQAVDLTLPK+SDSFENPVLQQHFR+SQIYGSR+TFNTSTGGLLLPSDTK+VEYSEEELK
XRCC5	P13010|XRCC5	X-ray repair cross-complementing protein 5	50	344	0.083	ANPQVGVAFPHIK+ASFEEASNQLINHIEQFLDTNETPYFMK+DDEAAAVALSSLIHALDDLDMVAIVR+DKPSGDTAAVFEEGGDVDDLLDMI+DQVTAQEIFQDNHEDGPTAK+EDIIQGFR+EEASGSSVTAEEAK+EEASGSSVTAEEAKK+ETVYCLNDDDETEVLK+ETVYCLNDDDETEVLKEDIIQGFR+FFMGNQVLK+GITEQQK+HIEIFTDLSSR+HLMLPDFDLLEDIESK+HNYECLVYVQLPFMEDLR+KVITMFVQR+LFQCLLHR+LGGHGPSFPLK+QLNHFWEIVVQDGITLITK+QYMFSSLK+SQLDIIIHSLK+TDTLEDLFPTTK+TEQGGAHFSVSSLAEGSVTSVGSVNPAENFR+TLFPLIEAK+TWTVVDAK…
COX4I1	P13073|COX41	Cytochrome c oxidase subunit 4 isoform 1, mitochondrial	30.8	108	0.027	ASWSSLSMDEK+DHPLPEVAHVK+ESFAEMNR+SEDFSLPAYMDR+VNPIQGLASK
LAMP2	P13473|LAMP2	Lysosome-associated membrane glycoprotein 2	11.7	126	0.031	CNSLSTLEK+EQTVSVSGAFQINTFDLR+GILTVDELLAIR+YLDFVFAVK
RNH1	P13489|RINI	Ribonuclease inhibitor	83.3	1194	0.297	DLCGIVASK+DSPCQLEALK+ELALGSNK+ELCQGLGQPGSVLR+ELDLSNNCLGDAGILQLVESVR+ELSLAGNELGDEGAR+ELTVSNNDINEAGVR+FLLELQISNNR+GCGDLCR+LDDCGLTEAR+LESCGVTSDNCR+LGDVGMAELCPGLLHPSSR+LLCETLLEPGCQLESLWVK+LQLEYCSLSAASCEPLASVLR+LSLQNCCLTGAGCGVLSSTLR+QPGCLLEQLVLYDIYWSEEMEDR+SCSFTAACCSHFSSVLAQNR+SNELGDVGVHCVLQGLQTPSCK+TLPTLQELHLSDNLLGDAGLQLLCEGLLDPQCR+TLWIWECGITAK+VLCQGLK+VLWLADCDVSDSSCSSLAATLLANHSLR+VNPALAELNLR+WAELLPL…
EEF2	P13639|EF2	Elongation factor 2	64.2	2200	0.542	ALLELQLEPEELYQTFQR+ARPFPDGLAEDIDK+ARPFPDGLAEDIDKGEVSAR+AYLPVNESFGFTADLR+CELLYEGPPDDEAAMGIK+CLYASVLTAQPR+DGAGFLINLIDSPGHVDFSSEVTAALR+DLEEDHACIPIK+DLEEDHACIPIKK+DSVVAGFQWATK+EDLYLKPIQR+EGALCEENMR+EGIPALDNFLDK+EGIPALDNFLDKL+ETVSEESNVLCLSK+FSVSPVVR+GEGQLGPAER+GGGQIIPTAR+GHVFEESQVAGTPMFVVK+GVQYLNEIK+GVQYLNEIKDSVVAGFQWATK+IKPVLMMNK+IMGPNYTPGK+IWCFGPDGTGPNILTDITK+KEDLYLKPIQR+KIWCFGPDGTGPNILTDITK+KSDPVVS…
PDIA4	P13667|PDIA4	Protein disulfide-isomerase A4	52.6	706	0.17	DGDDVIIIGVFK+DKDPPIPVAK+DLGLSESGEDVNAAILDESGKK+EENGVLVLNDANFDNFVADK+EFVTAFK+ENAIEDEEEEEEEDDDEEEDDLEVK+EVSQPDWTPPPEVTLVLTK+FAMEPEEFDSDTLR+FDVSGYPTIK+FHHTFSTEIAK+GESDPAYQQYQDAANNLR+GQAVDYEGSR+IDATSASVLASR+KGQAVDYEGSR+KLAPEYEK+LAPEYEK+MDATANDVPSDR+QFAPEYEK+QLEPVYNSLAK+QVQEFLK+RFDVSGYPTLK+RSPPIPLAK+SHMMDVQGSTQDSAIK+SPPIPLAK+TFDSIVMDPK+VDATAETDLAK+VEGFPTIYFAPSGDK+VEGFPTIYFAPSGDKK+VSQGQLVVMQPEK+YGIVDYM…
P4HA1	P13674|P4HA1	Prolyl 4-hydroxylase subunit alpha-1	50	589	0.144	AEEDKLEQIK+ATISNPITGDLETVHYR+DPEGFVGHPVNAFK+FHDIISDAEIEIVK+GVAVDYLPER+HAACPVLVGNK+IQDLTGLDVSTAEELQVANYGVGGQYEPHFDFAR+KDEPDAFK+KLLELDPEHQR+LLELDPEHQR+LNTEWSELENLVLK+LQDTYNLDTDTISK+QEDEWDKPR+QLDEGEISTIDK+QYFPNDEDQVGAAK+RLNTEWSELENLVLK+SAWLSGYENPVVSR+SFLTAEDCFELGK+VAYTEADYYHTELWMEQALR+VSVLDYLSYAVYQQGDLDK+YFEYIMAK
ALAD	P13716|HEM2	Delta-aminolevulinic acid dehydratase	10	14	0.003	EGADMLMVKPGMPYLDIVR+LEEMLRPLVEEGLR
APEH	P13798|ACPH	Acylamino-acid-releasing enzyme	7.4	12	0.003	QLGENFSGIYCSLLPLGCWSADSQR+TPLLLMLGQEDR+VGFLPSAGK+VVFDSAQR
ETFA	P13804|ETFA	Electron transfer flavoprotein subunit alpha, mitochondrial	49.2	118	0.029	AAVDAGFVPNDMQVGQTGK+ASSTSPVEISEWLDQK+DPEAPIFQVADYGIVADLFK+GLLPEELTPLILATQK+GTSFDAAATSGGSASSEK+IVAPELYIAVGISGAIQHLAGMK+LEVAPISDIIAIK+LLYDLADQLHAAVGASR+TIYAGNALCTVK+VVPEMTEILK
CD59	P13987|CD59	CD59 glycoprotein	25	161	0.04	AGLQVYNK+ENELTYYCCK+FEHCNFNDVTTR+LRENELTYYCCK
MIF	P14174|MIF	Macrophage migration inhibitory factor	26.1	68	0.017	LLCGLLAER+VYINYYDMNAANVGWNNSTFA
CD99	P14209|CD99	CD99 antigen	13	60	0.015	ENAEQGEVDMESHR+NANAEPAVQR
PRKCSH	P14314|GLU2B	Glucosidase 2 subunit beta	57.2	556	0.138	AQQEQELAADAFK+CEYLMELMTPAACPEPPPEAPTEDDHDEL+DGSDEPGTAACPNGSFHCTNTGYKPLYIPSNR+DMEESIR+EEAEKPER+ERESLQQMAEVTR+ESLQQMAEVTR+ETMVTSTTEPSR+GVSLTNHHFYDESKPFTCLDGSATIPFDQVNDDYCDCK+ILIEDWK+KLIELQAGK+LGGSPTSLGTWGSWIGPDHDK+LIELQAGK+LVSQKPK+LWEEQLAAAK+MPPYDEQTQAFIDAAQEAR+NKFEEAER+SEALPTDLPAPSAPDLTEPK+SLEDQVEMLR+VNDGVCDCCDGTDEYNSGVICENTCK+YEQGTGCWQGPNR
FDPS	P14324|FPPS	Farnesyl pyrophosphate synthase	11.7	30	0.007	ATPEQYQILK+IGTDIQDNK+QDFVQHFSQIVR+VLTEDEMGHPEIGDAIAR
AKR1A1	P14550|AK1A1	Aldo-keto reductase family 1 member A1	40.6	137	0.033	ALEALVAK+DAGHPLYPFNDPY+EELFVTSK+GLEVTAYSPLGSSDR+GLVQALGLSNFNSR+HHPEDVEPALR+HIDCAAIYGNEPEIGEALKEDVGPGK+NADGTICYDSTHYK+VFDFTFSPEEMK+YIVPMLTVDGK
SNRPB	P14678|RSMB	Small nuclear ribonucleoprotein-associated proteins B and B'	21.2	82	0.02	CILQDGR+GVGGPSQQVMTPQGR+HMNLILCDCDEFR+HMNLILCDCDEFRK+IFIGTFK+VLGLVLLR
COX6B1	P14854|CX6B1	Cytochrome c oxidase subunit 6B1	47.7	76	0.019	GGDISVCEWYQR+NCWQNYLDFHR+VYQSLCPTSWVTDWDEQR
DARS1	P14868|SYDC	Aspartate--tRNA ligase, cytoplasmic	60.3	403	0.097	ADEVVWVR+ATVNQDTR+AYIDSFR+EAGVEMGDEDDLSTPNEK+EIMDAAEDYAK+ESIVDVEGVVR+FGAPPHAGGGIGLER+FLEPTLR+FQTEIQTVNK+GEEILSGAQR+GFVEIQTPK+IGSCTQQDVELHVQK+IHDPQLLTER+IISAASEGGANVFTVSYFK+IYVISLAEPR+LEYCEALAMLR+LPLQLDDAVRPEAEGEEEGR+LQSGICHLFR+NNAYLAQSPQLYK+QMCICADFEK+QQQFNVQALVAVGDHASK+QTSMFPR+TSTSQAVFR+VFSIGPVFR+VTMLFLGLHNVR+YGISSMIQSQEKPDR
ANPEP	P15144|AMPN	Aminopeptidase N	44.1	887	0.218	ALEQALEK+AQIINDAFNLASAHK+DHSAIPVINR+DLMVLNDVYR+DLTALSNMLPK+DNEETGFGSGTR+DSQYEMDSEFEGELADDLAGFYR+EATDVIIIHSK+ELWILNR+ENSLLFDPLSSSSSNK+EVVLQWFTENSK+FSTEYELQQLEQFKK+GVGGSQPPDIDK+GVGGSQPPDIDKTELVEPTEYLVVHLK+IQTQLQR+KIQTQLQR+KVVATTQMQAADAR+LFNDYGGGSFSFSNLIQAVTR+MLSSFLSEDVFK+QASNGVLIR+QQQDYWLIDVR+QVTPLFIHFR+QWMENPNNNPIHPNLR+QYMPWEAALSSLSYFK+RFSTEYELQQLEQFK+SEVYGPMK+SEYMEGNVR+SFPCFDEPAMK+SIQLPTTVR+STVYC…
ARSA	P15289|ARSA	Arylsulfatase A	21.1	110	0.027	AQLDAAVTFGPSQVAR+DPGENYNLLGGVAGATPEVLQALK+GGLPLEEVTVAEVLAAR+GYLTGMAGK+MGMYPGVLVPSSR+QSLFFYPSYPDEVR+YMAFAHDLMADAQR
EZR	P15311|EZRI	Ezrin	41.3	131	0.06	ALQLEEER+DNAMLEYLK+ELSEQIQR+FVIKPIDK+FYPEDVAEELIQDITQK+GFPTWLK+GTDLWLGVDALGLNIYEK+IGFPWSEIR+ILQLCMGNHELYMR+IQVWHAEHR+KAPDFVFYAPR+KENPLQFK+KPDTIEVQQMK+KVSAQEVR+LFFLQVK+NISFNDK+NISFNDKK+QAVDQIK+QLFDQVVK+QLLTLSSELSQAR+QQLETEK+RKPDTIEVQQMK+SQEQLAAELAEYTAK+THNDIIHNENMR+VTTMDAELEFAIQPNTTGK
UCHL3	P15374|UCHL3	Ubiquitin carboxyl-terminal hydrolase isozyme L3	31.3	32	0.007	FLEESVSMSPEER+QTISNACGTIGLIHAIANNK+SQGQDVTSSVYFMK+WLPLEANPEVTNQFLK+YLENYDAIR
NME1	P15531|NDKA	Nucleoside diphosphate kinase A	86.2	225	0.052	DRPFFAGLVK+EHYVDLK+EIGLWFHPEELVDYTSCAQNWIYE+FMQASEDLLK+GDFCIQVGR+GLVGEIIK+GLVGEIIKR+NIIHGSDSVESAEK+TFIAIKPDGVQR+VMLGETNPADSKPGTIR+YMHSGPVVAMVWEGLNVVK
GNS	P15586|GNS	N-acetylglucosamine-6-sulfatase	18.8	78	0.019	AFQNVFAPR+IQEPNTFPAILR+LMMLQSCSGPTCR+QLYEFDIK+RPNVVLLLTDDQDEVLGGMTPLKK+SDVLVEYQGEGR+TQMDGMSLLPILR+WQTLLSVDDLVEK
ARSB	P15848|ARSB	Arylsulfatase B	16.1	42	0.01	DGEEVATGYK+ELIHISDWLPTLVK+GVGFVASPLLK+HSVPVYFPAQDPR+IELLHNIDPNFVDSSPCPR+TISEGSPSPR+TLWLFDIDR
RPS2	P15880|RS2	40S ribosomal protein S2	46.8	452	0.111	AEDKEWMPVTK+AFVAIGDYNGHVGLGVK+ATFDAISK+ESEIIDFFLGASLK+ESEIIDFFLGASLKDEVLK+EWMPVTK+GCTATLGNFAK+GTGIVSAPVPK+LLMMAGIDDCYTSAR+SLEEIYLFSLPIK+SPYQEFTDHLVK+TQAPAVATT+TYSYLTPDLWK
CD44	P16070|CD44	CD44 antigen	10.5	312	0.078	ALSIGFETCR+ESSETPDQFMTADETR+KLVINSGNGAVEDR+LVINSGNGAVEDR+NLQNVDMK+SQEMVHLVNK+TEAADLCK+YGFIEGHVVIPR
CBR1	P16152|CBR1	Carbonyl reductase [NADPH] 1	66.8	303	0.061	DVCTELLPLIKPQGR+EGWPSSAYGVTK+EYGGLDVLVNNAGIAFK+FHQLDIDDLQSIR+GQAAVQQLQAEGLSPR+ILLNACCPGWVR+KEYGGLDVLVNNAGIAFK+LFSGDVVLTAR+LGVTVLSR+SCSPELQQK+SETITEEELVGLMNK+SPEEGAETPVYLALLPPDAEGPHGQFVSEK+TNFFGTR+VADPTPFHIQAEVTMK+VVNVSSIMSVR
GLB1	P16278|BGAL	Beta-galactosidase	9.7	44	0.011	AYVAVDGIPQGVLER+HHLGDDVVLFTTDGAHK+SSDPDYLAAVDK+TEAVASSLYDILAR+WLGVLLPK
H1-5	P16401|H15	Histone H1.5	27.4	254	0.067	AASGEAKPK+AKKPAGATPK+ALAAGGYDVEK+ATGPPVSELITK+GTGASGSFK+KAASGEAKPK+KATGPPVSELITK+NGLSLAALK
POR	P16435|NCPR	NADPH--cytochrome P450 reductase	5.8	30	0.007	FAVFGLGNK+IQTLTSSVR+TNVLYELAQYASEPSEQELLR
FAH	P16930|FAAA	Fumarylacetoacetase	21	12	0.003	ASSVVVSGTPIR+GEGMSQAATICK+HLFTGPVLSK+IGVAIGDQILDLSIIK+SFGTTVSPWVVPMDALMPFAVPNPK+VFLQNLLSVSQAR
HMGA1	P17096|HMGA1	High mobility group protein HMG-I/HMG-Y	30.8	46	0.01	EPSEVPTPK+KQPPVSPGTALVGSQK+SSQPLASK
GOT1	P17174|AATC	Aspartate aminotransferase, cytoplasmic	45.3	190	0.046	EPESILQVLSQMEK+IANDNSLNHEYLPILGLAEFR+IGADFLAR+INVSGLTTK+ITWSNPPAQGAR+IVASTLSNPELFEEWTGNVK+LALGDDSPALK+NFGLYNER+NLDYVATSIHEAVTK+NTPVYVSSPTWENHNAVFSAAGFK+TDDCHPWVLPVVK+VGGVQSLGGTGALR+VGNLTVVGK+VNLGVGAYR
ITGA2	P17301|ITA2	Integrin alpha-2	5.6	12	0.002	ADNLVNLK+AGDISCNADINPLK+AVIDQCNHDNILR+AVIDQCNHDNILRFGIAVLGYLNR+FVQGLDIGPTK+VVFNLNTYK
GJA1	P17302|CXA1	Gap junction alpha-1 protein	15.7	18	0.004	CNTQQPGCENVCYDK+QASEQNWANYSAEQNR+SDPYHATSGALSPAK+VAQTDGVNVDMHLK
CAPN2	P17655|CAN2	Calpain-2 catalytic subunit	58	593	0.146	ALEEAGFK+DGDFCIR+DGELLFVHSAEGSEFWSALLEK+EFYILWTK+ELGPYSSK+FADDQLIIDFDNFVR+GHAYSVTGAEEVESNGSLQK+GSLLGCSIDITSAADSEAITFQK+HEDGEFWMSFSDFLR+IMVDMLDSDGSGK+KADYQAVDDEIEANLEEFDISEDDIDDGFR+LEEEDEDEEDGESGCTFLVGLIQK+LEICNLTPDTLTSDTYK+LEICNLTPDTLTSDTYKK+LFAQLAGEDAEISAFELQTILR+LPPGEYILVPSTFEPNK+LPPGEYILVPSTFEPNKDGDFCIR+MGEDMHTIGFGIYEVPEELSGQTNIHLSK+MPCQLHQVIVAR+NECLEAGTLFQDPSFPAIPSALGFK+NFFLTNR+NPWGEVEWTGR+NY…
CTPS1	P17812|PYRG1	CTP synthase 1	9.5	22	0.005	FEVNPVWK+GLGLSPDLVVCR+IQAIAWAR+LCSAHGVLVPGGFGVR+LLETCSIALVGK
DDX5	P17844|DDX5	Probable ATP-dependent RNA helicase DDX5	30.9	182	0.036	EANQAINPK+ELAQQVQQVAAEYCR+FVINYDYPNSSEDYIHR+GDGPICLVLAPTR+GVEICIATPGR+KIVDQIRPDR+LIDFLECGK+LLQLVEDR+LMEEIMSEK+MLDMGFEPQIR+QLAEDFLK+QTLMWSATWPK+QVSDLISVLR+QVSDLISVLREANQAINPK+STCIYGGAPK+TIVFVETK+TLSYLLPAIVHINHQPFLER+TTYLVLDEADR
PFKL	P17858|PFKAL	ATP-dependent 6-phosphofructokinase, liver type	40.8	214	0.053	AAAYNLVQHGITNLCVIGGDGSLTGANIFR+AIGVLTSGGDAQGMNAAVR+AMLWLSEK+AVAFSPVTELK+AVAFSPVTELKK+EQWWLSLR+GGTPSAFDR+GQVQEVGWHDVAGWLGR+IMEVIDAITTTAQSHQR+LNIIIIAEGAIDR+MGMEAVMALLEATPDTPACVVTLSGNQSVR+QANWLSVSNIIQLGGTIIGSAR+SEWGSLLEELVAEGK+SNFSLAILNVGAPAAGMNAAVR+TFVLEVMGR+TGISHGHTVYVVHDGFEGLAK+TNVLGHLQQGGAPTPFDR+TYSHLNIAGLVGSIDNDFCGTDMTIGTDSALHR+VFANAPDSACVIGLK
LGALS3	P17931|LEG3	Galectin-3	41.2	409	0.101	GNDVAFHFNPR+IALDFQR+IQVLVEPDHFK+LDNNWGR+LGISGDIDLTSASYTMI+MLITILGTVKPNANR+QSVFPFESGKPFK+RVIVCNTK+VAVNDAHLLQYNHR+VIVCNTK
PSMC3	P17980|PRS6A	26S proteasome regulatory subunit 6A	44.2	109	0.026	AMEVDERPTEQYSDIGGLDK+AVCVEAGMIALR+DSYLILETLPTEYDSR+GATELTHEDYMEGILEVQAK+GVLMYGPPGTGK+KANLQYYA+LAGPQLVQMFIGDGAK+LLDSEIK+MNVSPDVNYEELAR+MSTEEIIQR+QIQELVEAIVLPMNHK+QTYFLPVIGLVDAEK+TMLELLNQLDGFQPNTQVK+VDILDPALLR
TCP1	P17987|TCPA	T-complex protein 1 subunit alpha	61.2	596	0.147	AFHNEAQVNPER+DCLINAAK+EQLAIAEFAR+EVGDGTTSVVIIAAELLK+FATEAAITILR+HGSYEDAVHSGALND+ICDDELILIK+IHPTSVISGYR+ILATGANVILTTGGIDDMCLK+LGVQVVITDPEK+LGVQVVITDPEKLDQIR+LLEVEHPAAK+MLVDDIGDVTITNDGATILK+QAGVFEPTIVK+SLHDALCVVK+SLLVIPNTLAVNAAQDSTDLVAK+SQMESMLISGYALNCVVGSQGMPK+SQNVMAAASIANIVK+SSLGPVGLDK+SVVPGGGAVEAALSIYLENYATSMGSR+TSASIILR+VLCELADLQDK+WIGLDLSNGKPR+YFVEAGAMAVR+YINENLIVNTDELGR
RPL35A	P18077|RL35A	60S ribosomal protein L35a	46.4	143	0.036	AHGNSGMVR+DETEFYLGK+EHTALLK+IEGVYAR+NNTVTPGGKPNK+VMLYPSR
ITGB5	P18084|ITB5	Integrin beta-5	19.4	102	0.023	DALHLLVFTTDDVPHIALDGK+DAPEGGFDAVLQAAVCK+DDLDNIR+DDQEAVLCFYK+DEVITWVDTIVK+DGQICSER+GSGSAGWDVIQMTPQEIAVNLRPGDK+HLLPLTDR+HTEHVFALRPVGFR+LAENNINLIFAVTK+TTFQLQVR+VDSFNEEVR
ARF4	P18085|ARF4	ADP-ribosylation factor 4	75	225	0.069	DAVLLLFANK+HYFQNTQGLIFVVDSNDR+ILMVGLDAAGK+IQEVADELQK+LGEIVTTIPTIGFNVETVEYK+MLLVDELR+NICFTVWDVGGQDR+QDLPNAMAISEMTDK+TWYVQATCATQGTGLYEGLDWLSNELSK
RPL7	P18124|RL7	60S ribosomal protein L7	48	394	0.098	AGNFYVPAEPK+ASINMLR+EANNFLWPFK+EVPAVPETLK+EVPAVPETLKK+IALTDNALIAR+IVEPYIAWGYPNLK+KAGNFYVPAEPK+QIFNGTFVK+SVNELIYK+TTHFVEGGDAGNR+TTHFVEGGDAGNREDQINR+YGIICMEDLIHEIYTVGK
VCL	P18206|VINC	Vinculin	72	2268	0.563	AAAVGTANK+AANFENHSGK+AASDELSK+AAVHLEGK+AGEVINQPMMMAAR+AIPDLTAPVAAVQAAVSNLVR+ALASIDSK+ALASQLQDSLK+ALIQCAK+AQQVSQGLDVLTAK+AVAGNISDPGLQK+CDRVDQLTAQLADLAAR+DEEFPEQK+DMPPAFIK+DPSASPGDAGEQAIR+DTEAMKR+DYLIDGSR+EAEAASIK+EAFQPQEPDFPPPPPDLEQLR+EEVFDER+EILGTCK+ELLPVLISAMK+ELTPQVVSAAR+ETVQTTEDQILK+ETVQTTEDQILKR+EVENSEDPK+GEGESPQAR+GILEYLTVAEVVETMEDLVTYTK+GILSGTSDLLLTFDEAEVR+GLVAEGHR+GNDIIAAAK+GQGSSPVAMQK+IAE…
RPL17	P18621|RL17	60S ribosomal protein L17	51.1	299	0.073	EQIVPKPEEEVAQK+GLDVDSLVIEHIQVNK+INPYMSSPCHIEMILTEK+KSAEFLLHMLK+NAESNAELK+QWGWTQGR+RYNGGVGR+SAEFLLHMLK+YSLDPENPTK
ATP5PF	P18859|ATP5J	ATP synthase-coupling factor 6, mitochondrial	38	30	0.007	ELDPIQK+QMFGNADMNTFPTFK+QTSGGPVDASSEYQQELER
NCL	P19338|NUCL	Nucleolin	36.8	525	0.129	ALELTGLK+ALVATPGKK+EALNSCNK+EALNSCNKR+EAMEDGEIDGNK+ESFDGSVR+EVFEDAAEIR+FGYVDFESAEDLEK+GFGFVDFNSEEDAK+GIAYIEFK+GLSEDTTEETLK+GQNQDYR+GYAFIEFASFEDAK+KFGYVDFESAEDLEK+KVAVATPAK+KVVVSPTK+LELQGPR+NDLAVVDVR+NSTWSGESK+QGTEIDGR+SISLYYTGEK+TGISDVFAK+TLVLSNLSYSATEETLQEVFEK+VEGTEPTTAFNLFVGNLNFNK+VFGNEIK+VTLDWAKPK+VTQDELK
EIF2AK2	P19525|E2AK2	Interferon-induced, double-stranded RNA-activated protein kinase	17.2	41	0.01	AVSPLLLTTTNSSEGLSMGNYIGLINR+DLKPSNIFLVDTK+LAVEILNK+RLTVNYEQCASGVHGPEGFHYK+VLALELFEQITK+YQELPNSGPPHDR
SRM	P19623|SPEE	Spermidine synthase	57.3	152	0.036	AAFVLPEFAR+DEFSYQEMIANLPLCSHPNPR+ESYYQLMK+ETCSLWPGQALSLQVEQLLHHR+FLPGMAIGYSSSK+LTLHVGDGFEFMK+NPSTNFQEPVQPLTQQQVAQMQLK+TALKEDGVLCCQGECQWLHLDLIK+TYGNVLVLDGVIQCTER+VLIIGGGDGGVLR+YQDILVFR
TYMP	P19971|TYPH	Thymidine phosphorylase	21.6	67	0.016	ALCSGSPAER+ALPLALVLHELGAGR+ALQEALVLSDR+DVTATVDSLPLITASILSK+FGGAAVFPNQEQAR+LSEADIR+VAAALDDGSALGR+VSLVLAPALAACGCK
EIF2S2	P20042|IF2B	Eukaryotic translation initiation factor 2 subunit 2	51.1	215	0.052	DASDDLDDLNFFNQK+DEALEDEDNK+DLEADEEDTR+DYTYEELLNR+EKNPDMVAGEK+EVEPEPTEDK+EYVTCHTCR+FPDEDEILEK+FVMKPPQVVR+IESDVQEPTEPEDDLDIMLGNK+IFDIDEAEEGVK+KIFDIDEAEEGVK+KTSFVNFTDICK+LYFLQCETCHSR+QIENVLR+TGFQAVTGK+TSFVNFTDICK
ANXA7	P20073|ANXA7	Annexin A7	37.1	312	0.078	AMQGAGTQER+ATMEAYSR+CYQSEFGR+DENQSINHQMAQEDAQR+DLLSSVSR+EFSGYVESGLK+GAGTDDSTLVR+GFGTDEQAIVDVVANR+LGTDESCFNMILATR+LLLAIVGQ+LLVSMCQGNR+LYQAGEGR+QMFAQMYQK+SDTSGHFER+SEIDLVQIK+TLGTMIAGDTSGDYR+VLIEILCTR
BTF3	P20290|BTF3	Transcription factor BTF3	49.5	74	0.018	APLATGEDDDDEVPDLVENFDEASK+ETIMNQEK+LGVNNISGIEEVNMFTNQGTVIHFNNPK+QLTEMLPSILNQLGADSLTSLR+VQASLAANTFTITGHAETK
RAB5A	P20339|RAB5A	Ras-related protein Rab-5A	42.8	24	0.011	AVDFQEAQSYADDNSLLFMETSAK+FEIWDTAGQER+GAQAAIVVYDITNEESFAR+QASPNIVIALSGNK+TSMNVNEIFMAIAK+YHSLAPMYYR
PSMB1	P20618|PSB1	Proteasome subunit beta type-1	58.1	134	0.033	AGGSASAMLQPLLDNQVGFK+AMTTGAIAAMLSTILYSR+DVYTGDALR+EGIREETVSLR+FSPYVFNGGTILAIAGEDFAIVASDTR+GAVYSFDPVGSYQR+LSEGFSIHTR+NMQNVEHVPLSLDR+TVIGCSGFHGDCLTLTK
COX5A	P20674|COX5A	Cytochrome c oxidase subunit 5A, mitochondrial	16	42	0.01	GINTLVTYDMVPEPK+LNDFASTVR
LMNB1	P20700|LMNB1	Lamin-B1	17.4	47	0.015	EELMESR+IQELEDLLAK+KESDLNGAQIK+KLLEGEEER+LAVYIDK+LLEGEEER+LQIELGK+LSPSPSSR+LSSEMNTSTVNSAR+LVEVDSGR+NSQGEEVAQR+SMYEEEINETR
CAST	P20810|ICAL	Calpastatin	47.2	411	0.1	AAAPAPVSEAVCR+AIPVSQQMEGPHLPNK+CGEDDETIPSEYR+DLDDALDK+DTMSDQALEALSASLGTR+EADPEDGKPVMDK+EESTEVLK+EKPSKPTEK+EQLPPMSEDFLLDALSEDFSGPQNASSLK+GTVPDDAVEALADSLGK+HLLDDNGQDKPVKPPTK+LAAAISEVVSQTPASTTQAGAPPR+LKPATDKDGKPLLPEPEEKPKPR+LSDSLGQR+LSVVHEK+QAEPELDLR+QPDPDENKPMEDK+SESELIDELSEDFDR+SLTPAVPVESKPDKPSGK+TEKEESTEVLK+TKPQDMISAGGESVAGITAISGKPGDK+TSMCSIQSAPPEPATLK+TTEETSKPK
PTMS	P20962|PTMS	Parathymosin	22.5	104	0.025	AAEEEDEADPK+AAEEEDEADPKR+SVEAAAELSAK
GSTM3	P21266|GSTM3	Glutathione S-transferase Mu 3	43.1	21	0.005	FKLDLDFPNLPYLLDGK+ITQSNAILR+LKPQYLEELPGQLK+LLLEFTDTSYEEK+LTFVDFLTYDILDQNR+MAQWGNKPVC+SQWLDVK+YTCGEAPDYDR
FLNA	P21333|FLNA	Filamin-A	71.2	7495	1.843	AEAGVPAEFSIWTR+AEFTVETR+AEISCTDNQDGTCSVSYLPVLPGDYSILVK+AEISFEDR+AFGPGLQGGSAGSPAR+AGNNMLLVGVHGPR+AGQSAAGAAPGGGVDTR+AGVAPLQVK+AHEPTYFTVDCAEAGQGDVSIGIK+AHVVPCFDASK+AIVDGNLK+ALGALVDSCAPGLCPDWDSWDASKPVTNAR+ALTQTGGPHVK+ANLPQSFQVDTSK+APSVANVGSHCDLSLK+ASGPGLNTTGVPASLPVEFTIDAK+ATCAPQHGAPGPGPADASK+AVPTGDASK+AWGPGLEGGVVGK+AYGPGIEPTGNMVK+CAPGVVGPAEADIDFDIIR+CSGPGLER+CSGPGLSPGMVR+CSYQPTMEGVHTVHVTFAGVPIPR+DAEM…
ACO1	P21399|ACOHC	Cytoplasmic aconitate hydratase	8.1	26	0.005	AVLAESYER+QAPQTIHLPSGEILDVFDAAER+VILQDFTGVPAVVDFAAMR+VLLEAAIR+YTIIIPENLKPQMK
NT5E	P21589|5NTD	5'-nucleotidase	21.3	79	0.019	ETPFLSNPGTNLVFEDEITALQPEVDK+GAEVAHFMNALR+IIALGHSGFEMDK+LDVLCTK+TIVYLDGSSQSCR+VIYPAVEGR+VLPVGDEVVGIVGYTSK+YDAMALGNHEFDNGVEGLIEPLLK
VDAC1	P21796|VDAC1	Voltage-dependent anion-selective channel protein 1	78.8	386	0.09	EHINLGCDMDFDIAGPSIR+GALVLGYEGWLAGYQMNFETAK+GYGFGLIK+KLETAVNLAWTAGNSNTR+LGLGLEFQA+LTFDSSFSPNTGKK+LTLSALLDGK+SENGLEFTSSGSANTETTK+TDEFQLHTNVNDGTEFGGSIYQK+VNNSSLIGLGYTQTLKPGIK+VTGSLETK+VTQSNFAVGYK+WNTDNTLGTEITVEDQLAR+WTEYGLTFTEK+YQIDPDACFSAK
COMT	P21964|COMT	Catechol O-methyltransferase	68.3	465	0.115	DKVTLVVGASQDIIPQLK+EVVDGLEK+EWAMNVGDK+GSSCFECTHYQSFLEYR+GTVLLADNVICPGAPDFLAHVR+ILNHVLQHAEPGNAQSVLEAIDTYCEQK+IVDAVIQEHQPSVLLELGAYCGYSAVR+KGTVLLADNVICPGAPDFLAHVR+KYDVDTLDMVFLDHWK+LITIEINPDCAAITQR+MVDFAGVK+VTLVVGASQDIIPQLK+YDVDTLDMVFLDHWK+YLPDTLLLEECGLLR
OSBP	P22059|OSBP1	Oxysterol-binding protein 1	6.3	13	0.003	GATVLPANTPGNVGSGK+LTEDLEYHELLDR+TELQNTLR+VEDLSTCNDLIAK
PCMT1	P22061|PIMT	Protein-L-isoaspartate(D-aspartate) O-methyltransferase	62.6	146	0.035	ALDVGSGSGILTACFAR+ELVDDSVNNVR+KDDPTLLSSGR+LILPVGPAGGNQMLEQYDK+MGYAEEAPYDAIHVGAAAPVVPQALIDQLKPGGR+MKPLMGVIYVPLTDK+MKPLMGVIYVPLTDKEK+SGGASHSELIHNLR+VFEVMLATDR+VQLVVGDGR
GART	P22102|PUR2	Trifunctional purine biosynthetic protein adenosine-3	27.5	154	0.036	AFAHITGGGLLENIPR+AFTKPEEACSFILSADFPALVVK+AVQEIMQEK+DPLLASGTDGVGTK+ENLISALEEAK+FGDPECQVILPLLK+HGIPTAQWK+IAQLCNK+IEFVVVGPEAPLAAGIVGNLR+ISNTAISISDHTALAQFCK+IYSHSLLPVLR+KIEFVVVGPEAPLAAGIVGNLR+LGVDLDAQTWR+LLEGDGGPNTGGMGAYCPAPQVSNDLLLK+MLNIHPSLLPSFK+NGPKVLEFNCRFGDPECQVILPLLK+VAVLISGTGSNLQALIDSTR+VDLGGFAGLFDLK+VFSWLQQEGHLSEEEMAR+VLAVTAIR
PAICS	P22234|PUR6	Multifunctional protein ADE2	48.9	214	0.05	ACGNFGIPCELR+AEYEGDGIPTVFVAVAGR+ASILNTWISLK+CGETAFIAPQCEMIPIEWVCR+DQITAGNAAR+EIVLADVIDNDSWR+EVTPEGLQMVK+EVYELLDSPGK+IATGSFLK+IEFGVDVTTK+IKAEYEGDGIPTVFVAVAGR+ITSCIFQLLQEAGIK+LPSGLGCSTVLSPEGSAQFAAQIFGLSNHLVWSK+SWLPQNCTLVDMK+TKEVYELLDSPGK+VVVLMGSTSDLGHCEK
SCP2	P22307|SCP2	Sterol carrier protein 2	15	111	0.027	ADCTITMADSDFLALMTGK+EATWVVDVK+IGGIFAFK+KADCTITMADSDFLALMTGK+KLEEEGEQFVK+LQNLQLQPGNAK+MGFPEAASSFR+MNPQSAFFQGK
UBA1	P22314|UBA1	Ubiquitin-like modifier-activating enzyme 1	56.8	1272	0.314	AAVATFLQSVQVPEFTPK+AENYDIPSADR+ALPAVQQNNLDEDLIR+ALVLELCCNDESGEDVEVPYVR+ATLPSPDK+ATLPSPDKLPGFK+AVTLHDQGTAQWADLSSQFYLR+CPHPLTFDVNNPLHLDYVMAAANLFAQTYGLTGSQDR+DDDSNFHMDFIVAASNLR+DEFEGLFK+DNPGVVTCLDEAR+FEVQGLQPNGEEMTLK+GNVQVVIPFLTESYSSSQDPPEK+HQYYNQEWTLWDR+IHVSDQELQSANASVDDSR+IHVSDQELQSANASVDDSRLEELK+IIPAIATTTAAVVGLVCLELYK+IYDDDFFQNLDGVANALDNVDAR+KPLLESGTLGTK+LAGTQPLEVLEAVQR+LAYVAAGDLAPINAFIGGLAAQEVMK…
NME2	P22392|NDKB	Nucleoside diphosphate kinase B	81.6	315	0.074	ASEEHLK+DRPFFPGLVK+EISLWFKPEELVDYK+GDFCIQVGR+GLVGEIIK+GLVGEIIKR+NIIHGSDSVK+QHYIDLK+SCAHDWVYE+TFIAIKPDGVQR+VMLGETNPADSKPGTIR+YMNSGPVVAMVWEGLNVVK
HNRNPA2B1	P22626|ROA2	Heterogeneous nuclear ribonucleoproteins A2/B1	48.4	333	0.086	DYFEEYGK+EDTEEHHLR+EESGKPGAHVTVK+GFGFVTFDDHDPVDK+GGGGNFGPGPGSNFR+GGNFGFGDSR+GGSDGYGSGR+IDTIEIITDR+IFVGGIKEDTEEHHLR+KIFVGGIK+KLFIGGLSFETTEESLR+LFIGGLSFETTEESLR+NMGGPYGGGNYGPGGSGGSGGYGGR+NYYEQWGK+QEMQEVQSSR+TLETVPLER+YHTINGHNAEVR
UQCRC2	P22695|QCR2	Cytochrome b-c1 complex subunit 2, mitochondrial	38.6	64	0.014	AVAFQNPQTHVIENLHAAAYR+GSNTTSHLHQAVAK+LPNGLVIASLENYSPVSR+LTSSLTTK+MALIGLGVSHPVLK+NALANPLYCPDYR+QVAEQFLNMR+RWEVADLQPQLK+SMAASGNLGHTPFVDEL+TIAQGNLSNTDVQAAK+VTSEELHYFVQNHFTSAR+YEDFSNLGTTHLLR
PTGS1	P23219|PGH1	Prostaglandin G/H synthase 1	16.5	65	0.016	AEHPTWGDEQLFQTTR+ALGHGVDLGHIYGDNLER+DCPTPMGTK+LVCLNTK+NMDHHILHVAVDVIR+QLPDAQLLAR+YQVLDGEMYPPSVEEAPVLMHYPR
SFPQ	P23246|SFPQ	Splicing factor, proline- and glutamine-rich	26.6	300	0.07	AELDDTPMR+AVVIVDDR+DKLESEMEDAYHEHQANLLR+EEEMMIR+EMEEQMR+FATHAAALSVR+FGQGGAGPVGGQGPR+ISDSEGFK+LFVGNLPADITEDEFK+MGGGGAMNMGDPYGSGGQK+MGYMDPR+NLSPYVSNELLEEAFSQFGPIER+QREESYSR+RMEELHNQEMQK+SLDEMEK+YGEPGEVFINK
PPIB	P23284|PPIB	Peptidyl-prolyl cis-trans isomerase B	50.5	754	0.188	DFMIQGGDFTR+DKPLKDVIIADCGK+DTNGSQFFITTVK+DVIIADCGK+FPDENFK+HYGPGWVSMANAGK+IEVEKPFAIAK+IEVEKPFAIAKE+IGDEDVGR+TVDNFVALATGEK+VIFGLFGK+VLEGMEVVR
WARS1	P23381|SYWC	Tryptophan--tRNA ligase, cytoplasmic	62.8	514	0.127	AAAGEDYK+ADCPPGNPAPTSNHGPDATEAEEDFVDPWTVQTSSAK+AGNASKDEIDSAVK+ALIEVLQPLIAEHQAR+ALIEVLQPLIAEHQARR+ATGQRPHHFLR+DIIACGFDINK+DMNQVLDAYENK+DTIEEHR+DYTSGAMLTGELK+DYTSGAMLTGELKK+EVTDEIVK+GIFFSHR+GIFGFTDSDCIGK+HVTFNQVK+ISFPAIQAAPSFSNSFPQIFR+KLSFDFQ+MSASDPNSSIFLTDTAK+QFGGNCDVDVSFMYLTFFLEDDDKLEQIR+TDIQCLIPCAIDQDPYFR+TFIFSDLDYMGMSSGFYK+WLQDVFNVPLVIQMTDDEK
RPS3	P23396|RS3	40S ribosomal protein S3	74.1	549	0.137	ACYGVLR+AELNEFLTR+DEILPTTPISEQK+ELAEDGYSGVEVR+ELTAVVQK+FGFPEGSVELYAEK+FIMESGAK+FVADGIFK+FVDGLMIHSGDPVNYYVDTAVR+GCEVVVSGK+GGKPEPPAMPQPVPTA+GLCAIAQAESLR+IMLPWDPTGK+KFVADGIFK+KPLPDHVSIVEPK+TEIIILATR+TQNVLGEK
AHCY	P23526|SAHH	Adenosylhomocysteinase	30.8	226	0.055	ALDIAENEMPGLMR+ATDVMIAGK+DGPLNMILDDGGDLTNLIHTK+ESILDGLK+FDNLYGCR+GISEETTTGVHNLYK+IILLAEGR+KLDEAVAEAHLGK+MMANGILK+SKFDNLYGCR+VADIGLAAWGR+VAVVAGYGDVGK+VPAINVNDSVTK
CFL1	P23528|COF1	Cofilin-1	72.3	787	0.179	AVLFCLSEDK+AVLFCLSEDKK+EDLVFIFWAPESAPLK+EILVGDVGQTVDDPYATFVK+HELQANCYEEVK+HELQANCYEEVKDR+KEDLVFIFWAPESAPLK+KSSTPEEVK+LGGSAVISLEGKPL+MIYASSK+MLPDKDCR+NIILEEGK+NIILEEGKEILVGDVGQTVDDPYATFVK+SSTPEEVKK+YALYDATYETK
EIF4B	P23588|IF4B	Eukaryotic translation initiation factor 4B	15.1	54	0.011	AASIFGGAKPVDTAAR+DSDKTDTDWR+IRVDVADQAQDK+RGDDSFGDK+SEETQER+SQSSDTEQQSPTSGGGK+VAPAQPSEEGPGR+VMPAPPPK
EEF1B2	P24534|EF1B	Elongation factor 1-beta	67.1	365	0.08	KLQIQCVVEDDK+LAQYESK+LQIQCVVEDDK+LVPVGYGIK+SIQADGLVWGSSK+SPAGLQVLNDYLADK+SSILLDVKPWDDETDMAK+SYIEGYVPSQADVAVFEAVSSPPPADLCHALR+VGTDMLEEQITAFEDYVQSMDVAAFNK+YGPADVEDTTGSGATDSK
ATP5PB	P24539|AT5F1	ATP synthase F(0) complex subunit B1, mitochondrial	21.5	57	0.014	HVVQSISTQQEK+KAQAQPVM+LDYHISVQNMMR+SQQALVQK+YGLIPEEFFQFLYPK
ACP1	P24666|PPAC	Low molecular weight phosphotyrosine protein phosphatase	48.7	32	0.008	EDFATFDYILCMDESNLR+IELLGSYDPQK+LVTDQNISENWR+QLIIEDPYYGNDSDFETVYQQCVR+SVLFVCLGNICR
TNC	P24821|TENA	Tenascin	10.4	57	0.012	AGTPYTVTLHGEVR+ASTEQAPELENLTVTEVGWDGLR+EATEYEIELYGISK+ETFTTGLDAPR+FTTDLDSPR+GLEPGQEYNVLLTAEK+ITAQGQYELR+LDAPSQIEVK+LEELENLVSSLR+SMEIPGLR+STDLPGLK+TPVLSAEASTAK+TVSGNTVEYALTDLEPATEYTLR+VATYLPAPEGLK+VPGDQTSTIIQELEPGVEYFIR+VSIYGVIR+YAPISGGDHAEVDVPK
MYL9	P24844|MYL9	Myosin regulatory light polypeptide 9	66.3	513	0.077	ATSNVFAMFDQSQIQEFK+DGFIDKEDLHDMLASLGK+EAFNMIDQNR+EAPIDKK+EDLHDMLASLGK+ELLTTMGDR+FTDEEVDEMYR+GNFNYVEFTR+LNGTDPEDVIR+NAFACFDEEASGFIHEDHLR
MPST	P25325|THTM	3-mercaptopyruvate sulfurtransferase	16.5	23	0.005	ALVSAQWVAEALR+ARPEDVISEGR+HIPGAAFFDIDQCSDR+SQPAPAEFR
RPS12	P25398|RS12	40S ribosomal protein S12	53.8	252	0.063	DVIEEYFK+KVVGCSCVVVK+LGEWVGLCK+LVEALCAEHQINLIK+QAHLCVLASNCDEPMYVK+TALIHDGLAR
ATP5F1A	P25705|ATPA	ATP synthase subunit alpha, mitochondrial	58.8	721	0.179	AVDSLVPIGR+EAYPGDVFYLHSR+EIVTNFLAGFEA+ELIIGDR+EPMQTGIK+EVAAFAQFGSDLDAATQQLLSR+FENAFLSHVVSQHQALLGTIR+GIRPAINVGLSVSR+GMSLNLEPDNVGVVVFGNDK+HALIIYDDLSK+ILGADTSVDLEETGR+LELAQYR+LTDADAMK+LYCIYVAIGQK+NVQAEEMVEFSSGLK+QGQYSPMAIEEQVAVIYAGVR+QMSLLLR+RLTDADAMK+STVAQLVK+TGAIVDVPVGEELLGR+TGTAEMSSILEER+TSIAIDTIINQK+VLSIGDGIAR+VVDALGNAIDGK+YTIVVSATASDAAPLQYLAPYSGCSMGEYFR
PSMA1	P25786|PSA1	Proteasome subunit alpha type-1	86.7	369	0.091	ADEPMEH+AQPAQPADEPAEK+AQSELAAHQK+DLEFTIYDDDDVSPFLEGLEERPQR+ETLPAEQDLTTK+FVFDRPLPVSR+HMSEFMECNLNELVK+IHQIEYAMEAVK+ILHVDNHIGISIAGLTADAR+LLCNFMR+LVSLIGSK+NQYDNDVTVWSPQGR+NVSIGIVGK+QECLDSR+QGSATVGLK+RPYGVGLLIAGYDDMGPHIFQTCPSANYFDCR+THAVLVALK+TQIPTQR
PSMA2	P25787|PSA2	Proteasome subunit alpha type-2	46.2	185	0.046	AANGVVLATEK+GYSFSLTTFSPSGK+HIGLVYSGMGPDYR+LAQQYYLVYQEPIPTAQLVQR+LVQIEYALAAVAGGAPSVGIK+RLTPTEVK+YNEDLELEDAIHTAILTLK
PSMA3	P25788|PSA3	Proteasome subunit alpha type-3	38.4	190	0.045	AFELELSWVGELTNGR+AVENSSTAIGIR+CKDGVVFGVEK+DGVVFGVEK+EEASNFR+HVGMAVAGLLADAR+IIYIVHDEVK+LYEEGSNKR+SNFGYNIPLK+VFQVEYAMK
PSMA4	P25789|PSA4	Proteasome subunit alpha type-4	47.5	142	0.035	ATCIGNNSAAAVSMLK+EGEMTLK+HYGFQLYQSDPSGNYGGWK+LLDEVFFSEK+LNEDMACSVAGITSDANVLTNELR+QAYTQFGGK+TTIFSPEGR+VEIATLTR+YLLQYQEPIPCEQLVTALCDIK
MSN	P26038|MOES	Moesin	72.4	1138	0.298	ALELEQER+ALTSELANAR+AQMVQEDLEK+AQQELEEQTR+AQQELEEQTRR+DRSEEER+EALLQASR+EDAVLEYLK+EGILNDDIYCPPETAVLLASYAVQSK+EKEELMER+ERQEAEEAK+ESEAVEWQQK+ESPLLFK+EVWFFGLQYQDTK+FVIKPIDK+FYPEDVSEELIQDITQR+GFSTWLK+GMLREDAVLEYLK+GSELWLGVDALGLNIYEQNDR+IAQDLEMYGVNYFSIK+IDEFESM+IGFPWSEIR+ILALCMGNHELYMR+IQVWHEEHR+ISQLEMAR+KAPDFVFYAPR+KAQQELEEQTR+KESPLLFK+KGSELWLGVDALGLNIYEQNDR+KPDTIEVQQMK+KTANDMIHAENMR+KTQEQLALEMAELTAR+…
DDX6	P26196|DDX6	Probable ATP-dependent RNA helicase DDX6	23.2	59	0.013	GNEFEDYCLK+LDDTVHVVIATPGR+LLSQDFVQIMEDIILTLPK+SIEEQLGTEIKPIPSNIDK+SLYVAEYHSEPVEDEKP+TSDVTSTK+VDHVQMIVLDEADK+VMATTGGTNLR
U2AF2	P26368|U2AF2	Splicing factor U2AF 65 kDa subunit	37.7	113	0.027	AMQAAGQIPATALLPTMTPDGLAVTPTPVPVVGSQMTR+ELLTSFGPLK+IFVEFTSVFDCQK+LFIGGLPNYLNDDQVK+LGGLTQAPGNPVLAVQINQDK+NFAFLEFR+RPHDYQPLPGMSENPSVYVPGVVSTVVPDSAHK+SIEIPRPVDGVEVPGCGK+SVDETTQAMAFDGIIFQGQSLK
RPL13	P26373|RL13	60S ribosomal protein L13	41.7	239	0.059	EAAEQDVEK+GFSLEELR+KGDSSAEELK+LATQLTGPVMPVR+NGMVLKPHFHK+STESLQANVQR+TIGISVDPR+VATWFNQPAR+VITEEEK
S100A4	P26447|S10A4	Protein S100-A4	36.6	213	0.053	ALDVMVSTFHK+ELPSFLGK+LMSNLDSNR+RTDEAAFQK+TDEAAFQK
HMGB2	P26583|HMGB2	High mobility group protein B2	24.4	73	0.022	KHPDSSVNFAEFSK+KLGEMWSEQSAK+LGEMWSEQSAK+MSSYAFFVQTCR+SEHPGLSIGDTAK
VARS1	P26640|SYVC	Valine--tRNA ligase	25.8	215	0.051	AAVLVQQWVSYADTELIPAACGATLPALGLR+ACFTMDPK+ALSPLEEWLR+CGEMAQAASAAVTR+CSIHLQLQGLVDPAR+DINLDVNR+DVSGPMPDSYSPR+EAFLQEVWK+EFGVSPDK+GETTLWNPGCDHAGIATQVVVEK+GFVPSPTSQPGGHESLVDR+HGLEAISIMDSR+ICLQPPPTSR+IETMLGDVAVAVHPK+ILPEAHQR+ITPAHDQNDYEVGQR+KVDEAIALFQK+LQQTEAELR+LSAAVTEAFVR+SKDVVEPLLRPQWYVR+SSAQDPQAVLGALGR+TWHAWMDNIR+VPLEVQEADEAK+YGEAGEGPGWGGAHPR+YVLDPPAR
EEF1G	P26641|EF1G	Elongation factor 1-gamma	70.5	805	0.199	AAAPAPEEEMDECEQALAAEPK+AKDPFAHLPK+ALIAAQYSGAQVR+DGWSLWYSEYR+EYFSWEGAFQHVGK+FAETQPK+FPEELTQTFMSCNLITGMFQR+GQELAFPLSPDWQVDYESYTWR+GSTPEAAAQVVQWVSFADSDIVPPASTWVFPTLGIMHHNK+ILGLLDAYLK+KAAAPAPEEEMDECEQALAAEPK+KFAETQPK+KLDPGSEETQTLVR+LDPGSEETQTLVR+MAQFDAK+QAFPNTNR+QKPQAER+QVLEPSFR+STFVLDEFK+STFVLDEFKR+TFLVGER+VLSAPPHFHFGQTNR+VPAFEGDDGFCVFESNAIAYYVSNEELR+WFLTCINQPQFR+YSNEDTLSVALPYFWEHFDK
FKBP2	P26885|FKBP2	Peptidyl-prolyl cis-trans isomerase FKBP2	43.7	59	0.014	GWDQGLLGMCEGEK+KLVIPSELGYGER+LEDGTEFDSSLPQNQPFVFSLGTGQVIK+LVIPSELGYGER+VDHCPIK
STOM	P27105|STOM	Stomatin	39.9	161	0.039	AMAAEAEASR+EASMVITESPAALQLR+EEIAHNMQSTLDDATDAWGIK+LLAQTTLR+NLSQILSDR+NSTIVFPLPIDMLQGIIGAK+VQNATLAVANITNADSATR+YLQTLTTIAAEK
AK4	P27144|KAD4	Adenylate kinase 4, mitochondrial	18.8	10	0.002	ASTEVGEMAK+DVAKPVIELYK+SLLVPDHVITR+TLGQAEALDK
APEX1	P27695|APEX1	DNA-(apurinic or apyrimidinic site) endonuclease	56.9	194	0.048	ALGSDHCPITLYLAL+EEAPDILCLQETK+EGYSGVGLLSR+GAVAEDGDELR+HLYPNTPYAYTFWTYMMNAR+KPLVLCGDLNVAHEEIDLR+LDYFLLSHSLLPALCDSK+LPAELQELPGLSHQYWSAPSDK+NAGFTPQER+QGFGELLQAVPLADSFR+TSPSGKPATLK+VSYGIGDEEHDQEGR
CAD	P27708|PYR1	CAD protein	3.1	21	0.005	LSLDDLLQR+TLGVDLVALATR+VHVDCMTSQK+VIMGEEVEPVGLMTGSGVVGVK+VLGTSPEAIDSAENR
CALR	P27797|CALR	Calreticulin	73.9	1410	0.347	AKIDDPTDSKPEDWDKPEHIPDPDAK+CKDDEFTHLYTLIVRPDNTYEVK+DKGLQTSQDAR+DKQDEEQR+DPDASKPEDWDER+EQFLDGDGWTSR+FYALSASFEPFSNK+FYGDEEK+FYGDEEKDK+GLQTSQDAR+GQTLVVQFTVK+GTWIHPEIDNPEYSPDPSIYAYDNFGVLGLDLWQVK+HEQNIDCGGGYVK+IDDPTDSKPEDWDKPEHIPDPDAK+IDNSQVESGSLEDDWDFLPPK+IDNSQVESGSLEDDWDFLPPKK+IKDPDASKPEDWDER+KEEEEAEDK+KPEDWDEEMDGEWEPPVIQNPEYK+KVHVIFNYK+LFPNSLDQTDMHGDSEYNIMFGPDICGPGTK+QIDNPDYK+SGTIFDNFLITNDEAYAEEFGN…
MAP4	P27816|MAP4	Microtubule-associated protein 4	60.1	1258	0.31	ALPLEAEVAPVK+ASPSKPASAPASR+ATPMPSRPSTTPFIDK+CSLPAEEDSVLEK+DFIATLEAEAFDDVVGETVGK+DGVLTLANNVTPAK+DLVLLSEIEVAQANDIISSTEISSAEK+DMAQLPETEIAPAK+DMEIAQTQK+DMELPTEK+DMESPTK+DMQPSMESDMALVK+DMSPLSETEMALGK+DMTLPPETNVILTK+DVAPSTVK+DVPPLSETEATPVPIK+DVTPPPETEVVLIK+EAQTLDSQIQETSI+EIEMASEERPPAQALEIMMGLK+ETEMALAK+GISEDSHLESLQDVGQSAAPTFMISPETVTGTGK+HVPGGGNVQIQNK+KPCNSQPSELSSETSGIARPEEGRPVVSGTGNDITTPPNK+KPMSLASGLVP…
CANX	P27824|CALX	Calnexin	46.5	580	0.143	AEEDEILNR+APVPTGEVYFADSFDR+CESAPGCGVWQRPVIDNPNYK+DDTDDEIAK+DKGDEEEEGEEK+EIEDPEDR+GTLSGWILSK+IPDPEAVKPDDWDEDAPAK+IVDDWANDGWGLK+KDDTDDEIAK+KIPNPDFFEDLEPFR+KQTSGMEYK+KTDAPQPDVK+SDAEEDGGTVSQEEEDR+TGIYEEK+THLYTLILNPDNSFEILVDQSVVNSGNLLNDMTPPVNPSR+TPELNLDQFHDK+TPYTIMFGPDK+TYFTDKK+WEVEEMK+WKPPMIDNPSYQGIWKPR+YDGKWEVEEMK
PSMA5	P28066|PSA5	Proteasome subunit alpha type-5	51.9	174	0.043	AIGSASEGAQSSLQEVYHK+EELEEVIK+EELEEVIKDI+GPQLFHMDPSGTFVQCDAR+GVNTFSPEGR+ITSPLMEPSSIEK+IVEIDAHIGCAMSGLIADAK+LFQVEYAIEAIK+LNATNIELATVQPGQNFHMFTK
PSMB4	P28070|PSB4	Proteasome subunit beta type-4	45.5	108	0.026	FEGGVVIAADMLGSYGSLAR+FQIATVTEK+GVEIEGPLSTETNWDIAHMISGFE+QPVLSQTEAR+QVLGQMVIDEELLGDGHSYSPR+TQNPMVTGTSVLGVK+VNNSTMLGASGDYADFQYLK
PSMB6	P28072|PSB6	Proteasome subunit beta type-6	19.7	95	0.023	DGSSGGVIR+LAAIAESGVER+LTPIHDR+QVLLGDQIPK+TTTGSYIANR
PSMB5	P28074|PSB5	Proteasome subunit beta type-5	40.3	96	0.023	AIYQATYR+ATAGAYIASQTVK+DAYSGGAVNLYHVR+GMGLSMGTMICGWDK+HGVIVAADSR+LLANMVYQYK+VIEINPYLLGTMAGGAADCSFWER+VSSDNVADLHEK
NDUFS1	P28331|NDUS1	NADH-ubiquinone oxidoreductase 75 kDa subunit, mitochondrial	26.3	43	0.009	ALSEIAGMTLPYDTLDQVR+DVAAIAGGLVDAEALVALK+FASEIAGVDDLGTTGR+IASQVAALDLGYKPGVEAIR+LEEVSPNLVR+LSVAGNCR+LVNQQLLADPLVPPQLTIK+MCLVEIEK+NDGAAILAAVSSIAQK+SATYVNTEGR+VALIGSPVDLTYTYDHLGDSPK+VAVTPPGLAR+VLFLLGADGGCITR
GRN	P28799|GRN	Progranulin	14.7	44	0.011	CDMEVSCPDGYTCCR+CPDGSTCCELPSGK+LQSGAWGCCPFTQAVCCEDHIHCCPAGFTCDTQK+QGVCCADR+VHCCPHGAFCDLVHTR
LAP3	P28838|AMPL	Cytosol aminopeptidase	39.3	143	0.034	ADMGGAATICSAIVSAAK+ASANMDLMR+EKEDDVPQFTSAGENFDK+FAEIIEK+GITFDSGGISIK+GVLFASGQNLAR+LFEASIETGDR+LILADALCYAHTFNPK+LNLPINIIGLAPLCENMPSGK+SAGACTAAAFLK+SWIEEQAMGSFLSVAK+TFYGLHQDFPSVVLVGLGK+TIQVDNTDAEGR+TLIEFLLR+WAHLDIAGVMTNK
TPP2	P29144|TPP2	Tripeptidyl-peptidase 2	18.5	91	0.019	ACIDSNEDGDLSK+ANNIDYTVHSVR+DGEIVGLSGR+DLKEEFTEALR+DVLPNNR+EGLHYTEVCGYDIASPNAGPLFR+FDVQSSLK+GVLIAVLDTGVDPGAPGMQVTTDGKPK+HEQISDLER+ICEVINEAVWK+IVDIIDTTGSGDVNTATEVEPK+LGFTVTVGNNR+LHQLDAEK+LNEIVDAANAVISHIDQTALAVYIAMK+LSTMETGTGLIR+STLVDALCR+YEDLAPCITLK
IMPA1	P29218|IMPA1	Inositol monophosphatase 1	25.6	23	0.005	GAFCNGQK+LFCIPVHGIR+LQVSQQEDITK+RVIAANNR+SILTDNPTWIIDPIDGTTNFVHR+SLLVTELGSSR
CCN2	P29279|CCN2	CCN family member 2	8.9	17	0.004	DGAPCIFGGTVYR+FCGVCTDGR+QLGELCTER
TKT	P29401|TKT	Transketolase	59.2	690	0.171	AVELAANTK+AYGQALAK+CEAFGWHAIIVDGHSVEELCK+ESWHGKPLPK+FIECYIAEQNMVSIAVGCATR+HQPTAIIAK+IIALDGDTK+ILATPPQEDAPSVDIANIR+ILTVEDHYYEGGIGEAVSSAVVGEPGITVTHLAVNR+ISSDLDGHPVPK+KAYGQALAK+KLILDSAR+LDNLVAILDINR+LGQSDPAPLQHQMDIYQK+MAAISESNINLCGSHCGVSIGEDGPSQMALEDLAMFR+NMAEQIIQEIYSQIQSK+NSTFSEIFK+QAFTDVATGSLGQGLGAACGMAYTGK+SGKPAELLK+SKDDQVTVIGAGVTLHEALAAAELLK+SVPTSTVFYPSDGVATEK+TSRPENAIIYNNNEDFQVGQAK+VLDPFTIKPLDR
LMOD1	P29536|LMOD1	Leiomodin-1	11.8	35	0.008	ALLQNNTLTELR+DLLEVPK+DQLLAAIR+ELDVVDPDGSVPVGLR+EMSMDESK+LGYHFELAGPR+MTVTNLLSR
PML	P29590|PML	Protein PML	9.9	73	0.017	AEGVSTPLAGR+ASPEAASTPR+DPIDVDLPEEAER+LQDLSSCITQGK+LRQEEPQSLQAAVR+QIVDAQAVCTR+TDGFDEFK+TGSALVQR
EEF1D	P29692|EF1D	Elongation factor 1-delta	60.5	487	0.112	ATAPQTQHVSPMR+FEEHVQSVDIAAFNK+FYEQMNGPVAGASR+GVVQELQQAISK+IASLEVENQSLR+KLQIQCVVEDDK+LQIQCVVEDDK+LQIQCVVEDDKVGTDLLEEEITK+LVPVGYGIR+QENGASVILR+SIQLDGLVWGASK+SLAGSSGPGASSGTSGDHGELVVR+SSILLDVKPWDDETDMAQLEACVR+VGTDLLEEEITK
MARCKS	P29966|MARCS	Myristoylated alanine-rich C-kinase substrate	51.2	389	0.092	AAEEPSKVEEK+AEDGATPSPSNETPK+AEDGATPSPSNETPKK+ANGQENGHVK+EAGEGGEAEAPAAEGGK+EAPAEGEAAEPGSPTAAEGEAASAASSTSSPK+EELQANGSAPAADKEEPAAAGSGAASPSAAEK+GEAAAERPGEAAVASSPSK+GEPAAAAAPEAGASPVEK+VNGDASPAAAESGAK
ERP29	P30040|ERP29	Endoplasmic reticulum resident protein 29	55.6	256	0.063	DGDFENPVPYTGAVK+ESYPVFYLFR+FDTQYPYGEK+GALPLDTVTFYK+GQGVYLGMPGCLPVYDALAGEFIR+ILDQGEDFPASEMTR+LAENSASSDDLLVAEVGISDYGDK+LNMELSEK+QGQDNLSSVK+SLNILTAFQK+WAEQYLK
PRDX6	P30041|PRDX6	Peroxiredoxin-6	67.4	693	0.171	DFTPVCTTELGR+DGDSVMVLPTIPEEEAK+DGDSVMVLPTIPEEEAKK+DINAYNCEEPTEK+ELAILLGMLDPAEK+ELAILLGMLDPAEKDEK+FHDFLGDSWGILFSHPR+LIALSIDSVEDHLAWSK+LPFPIIDDR+LSILYPATTGR+NFDEILR+RVATPVDWK+VATPVDWK+VVFVFGPDK+VVFVFGPDKK+VVISLQLTAEK
BLVRB	P30043|BLVRB	Flavin reductase (NADPH)	59.2	96	0.023	CLTTDEYDGHSTYPSHQYQ+LPSEGPRPAHVVVGDVLQAADVDK+LQAVTDDHIR+NDLSPTTVMSEGAR+TVAGQDAVIVLLGTR+VVACTSAFLLWDPTK+YVAVMPPHIGDQPLTGAYTVTLDGR
PRDX5	P30044|PRDX5	Peroxiredoxin-5, mitochondrial	55.1	420	0.105	ALNVEPDGTGLTCSLAPNIISQL+ETDLLLDDSLVSIFGNR+FSMVVQDGIVK+GVLFGVPGAFTPGCSK+LLADPTGAFGK+THLPGFVEQAEALK+VGDAIPAVEVFEGEPGNK+VNLAELFK
PRDX3	P30048|PRDX3	Thioredoxin-dependent peroxide reductase, mitochondrial	55.1	223	0.055	AFQYVETHGEVCPANWTPDSPTIKPSPAASK+ANEFHDVNCEVVAVSVDSHFSHLAWINTPR+DLSLDDFK+DYGVLLEGSGLALR+GLFIIDPNGVIK+GTAVVNGEFK+HLSVNDLPVGR+KNGGLGHMNIALLSDLTK+NGGLGHMNIALLSDLTK+SVEETLR
ATP5F1D	P30049|ATPD	ATP synthase subunit delta, mitochondrial	13.7	31	0.007	AQAELVGTADEATR+IEANEALVK
RPL12	P30050|RL12	60S ribosomal protein L12	63.6	344	0.086	ALKEPPR+CTGGEVGATSALAPK+EILGTAQSVGCNVDGR+HPHDIIDDINSGAVECPAS+HSGNITFDEIVNIAR+IGPLGLSPK+KVGDDIAK+QAQIEVVPSASALIIK
ECHS1	P30084|ECHM	Enoyl-CoA hydratase, mitochondrial	42.1	131	0.032	AFAAGADIK+ALNALCDGLIDELNQALK+AQFAQPEILIGTIPGAGGTQR+EMQNLSFQDCYSSK+ICPVETLVEEAIQCAEK+NNTVGLIQLNRPK+SLAMEMVLTGDR+TFEEDPAVGAIVLTGGDK
CMPK1	P30085|KCY	UMP-CMP kinase	60.7	231	0.057	EMDQTMAANAQK+FLIDGFPR+IQTYLQSTKPIIDLYEEMGK+IVPVEITISLLK+KNPDSQYGELIEK+MKPLVVFVLGGPGAGK+NQDNLQGWNK+SVDEVFDEVVQIFDK+YGYTHLSAGELLR
PEBP1	P30086|PEBP1	Phosphatidylethanolamine-binding protein 1	80.2	341	0.084	APVAGTCYQAEWDDYVPK+CDEPILSNR+EWHHFLVVNMK+GNDISSGTVLSDYVGSGPPK+LYEQLSGK+LYTLVLTDPDAPSR+NRPTSISWDGLDSGK+VLTPTQVK+WSGPLSLQEVDEQPQHPLHVTYAGAAVDELGK+YREWHHFLVVNMK+YVWLVYEQDRPLK
PDIA3	P30101|PDIA3	Protein disulfide-isomerase A3	58.2	1138	0.283	DASIVGFFDDSFSEAHSEFLK+DGEEAGAYDGPR+DLLIAYYDVDYEK+DPNIVIAK+EATNPPVIQEEKPK+ELSDFISYLQR+FIQENIFGICPHMTEDNK+FIQENIFGICPHMTEDNKDLIQGK+FLQDYFDGNLK+FLQDYFDGNLKR+FVMQEEFSR+GFPTIYFSPANK+GFPTIYFSPANKK+KFLDAGHK+KTFSHELSDFGLESTAGEIPVVAIR+LAPEYEAAATR+LNFAVASR+LSKDPNIVIAK+MDATANDVPSPYEVR+QAGPASVPLR+RLAPEYEAAATR+SEPIPESNDGPVK+TADGIVSHLK+TEEEFKK+TFSHELSDFGLESTAGEIPVVAIR+TVAYTEQK+VDCTANTNTCNK+VVVAENFDEIVNNENK+YGV…
LRPAP1	P30533|AMRP	Alpha-2-macroglobulin receptor-associated protein	32.2	103	0.024	ELEAFREELK+ELGYTVK+ESGEEFR+FSGEELDK+HAESVGDGER+LAELHADLK+LDGLDEDGEK+LKLDGLDEDGEK+LNQLWEK+NLNVILAK+SINQGLDR+VHEYNVLLETLSR+VSHQGYSTEAEFEEPR
ADSL	P30566|PUR8	Adenylosuccinate lyase	23.3	19	0.003	AFIITGQTYTR+ASLPTLGFTHFQPAQLTTVGK+FLEEEVYPLLKPYESVMK+HLMTLVMDPLQTASVQWFER+IQVDAYFSPIHSQLDHLLDPSSFTGR+NALDLLLPK+TLDDSANR
SRI	P30626|SORCN	Sorcin	55.1	247	0.061	ALTDSFR+ALTTMGFR+CLTQSGIAGGYKPFNLETCR+DMSGTMGFNEFK+ELWAVLNGWR+ITFDDYIACCVK+LMVSMLDR+LSPQAVNSIAK+QHFISFDTDR+SGTVDPQELQK
SERPINB1	P30740|ILEU	Leukocyte elastase inhibitor	24	55	0.013	ADLSGMSGAR+EATTNAPFR+GNTAAQLSK+HNSSGSILFLGR+LGVQDLFNSSK+LHEWTKPENLDFIEVNVSLPR+TYGADLASVDFQHASEDAR
SDHA	P31040|SDHA	Succinate dehydrogenase [ubiquinone] flavoprotein subunit, mitochondrial	27.3	76	0.018	ACALSIEESCRPGDK+AGLPCQDLEFVQFHPTGIYGAGCLITEGCR+CCCVADR+GEGGILINSQGER+GVIALCIEDGSIHR+IDEYDYSKPIQGQQK+LGANSLLDLVVFGR+NTVVATGGYGR+SMTLEIR+TGHSLLHTLYGR+TYFSCTSAHTSTGDGTAMITR+VGSVLQEGCGK+VTLEYRPVIDK
GDI1	P31150|GDIA	Rab GDP dissociation inhibitor alpha	60	436	0.072	DWNVDLIPK+EVEPALELLEPIDQK+FDLGQDVIDFTGHALALYR+FLMANGQLVK+FLVFVANFDENDPK+FQLLEGPPESMGR+KFDLGQDVIDFTGHALALYR+KQNDVFGEAEQ+KVLHMDR+LSAIYGGTYMLNKPVDDIIMENGK+LYSESLAR+MAGTAFDFENMK+MLLYTEVTR+NPYYGGESSSITPLEELYK+NTNDANSCQIIIPQNQVNR+QLICDPSYIPDR+SPYLYPLYGLGELPQGFAR+TDDYLDQPCLETVNR+TFEGVDPQTTSMR+VPSTETEALASNLMGMFEK
DNAJA1	P31689|DNJA1	DnaJ homolog subfamily A member 1	12.8	41	0.01	IHQIGPGMVQQIQSVCMECQGHGER+QISQAYEVLSDAK+TIVITSHPGQIVK
UQCRC1	P31930|QCR1	Cytochrome b-c1 complex subunit 1, mitochondrial	30	81	0.016	ADLTEYLSTHYK+AVELLGDIVQNCSLEDSQIEK+EMQENDASMR+EVESMGAHLNAYSTR+FTGSEIR+HLGGIPWTYAEDAVPTLTPCR+LCTSATESEVAR+MVLAAAGGVEHQQLLDLAQK+NALVSHLDGTTPVCEDIGR+SGMFWLR
HIBADH	P31937|3HIDH	3-hydroxyisobutyrate dehydrogenase, mitochondrial	28	46	0.011	DFSSVFQFLR+DLGLAQDSATSTK+GSLLIDSSTIDPAVSK+IITMLPTSINAIEAYSGANGILK+MGAVFMDAPVSGGVGAAR+SPILLGSLAHQIYR
ATIC	P31939|PUR9	Bifunctional purine biosynthesis protein ATIC	62.5	352	0.086	AEISNAIDQYVTGTIGEDEDLIK+AFTHTAQYDEAISDYFR+ALFEEVPELLTEAEK+ALFEEVPELLTEAEKK+DLIVATIAVK+DTSLETR+EALGIPAAASFK+EVSDGIIAPGYEEEALTILSK+GVSQMPLR+HVSPAGAAVGIPLSEDEAK+LDFNLIR+LPITVLNGAPGFINLCDALNAWQLVK+LTEVSISSDAFFPFR+MSSFGDFVALSDVCDVPTAK+NGQVIGIGAGQQSR+NIPEDNADMAR+NLTALGLNLVASGGTAK+SLFSNVVTK+TLHPAVHAGILAR+TLTPISAAYAR+TVASPGVTVEEAVEQIDIGGVTLLR+VCMVYDLYK+VTVVCEPEDYVVVSTEMQSSESK+VVIEACDELGIILAHTNLR+YGMNPHQT…
HNRNPH3	P31942|HNRH3	Heterogeneous nuclear ribonucleoprotein H3	21.4	27	0.009	ATENDIANFFSPLNPIR+DGMDNQGGYGSVGR+EIAENALGK+GLPFGCSK+YIELFLNSTPGGGSGMGGSGMGGYGR
HNRNPH1	P31943|HNRH1	Heterogeneous nuclear ribonucleoprotein H	37.2	298	0.055	ATENDIYNFFSPLNPVR+DLNYCFSGMSDHR+EEIVQFFSGLEIVPNGITLPVDFQGR+GLPFGCSK+GLPWSCSADEVQR+HTGPNSPDTANDGFVR+IQNGAQGIR+SNNVEMDWVLK+STGEAFVQFASQEIAEK+THYDPPR+THYDPPRK+VHIEIGPDGR+YGDGGSTFQSTTGHCVHMR
S100A11	P31949|S10AB	Protein S100-A11	73.3	375	0.093	CIESLIAVFQK+DGYNYTLSK+ISSPTETER+KLDTNSDGQLDFSEFLNLIGGLAMACHDSFLK+LDTNSDGQLDFSEFLNLIGGLAMACHDSFLK+TEFLSFMNTELAAFTK
PRDX2	P32119|PRDX2	Peroxiredoxin-2	67.2	419	0.095	ATAVVDGAFK+EGGLGPLNIPLLADVTR+GLFIIDGK+IGKPAPDFK+KEGGLGPLNIPLLADVTR+KLGCEVLGVSVDSQFTHLAWINTPR+LGCEVLGVSVDSQFTHLAWINTPR+LSEDYGVLK+LVQAFQYTDEHGEVCPAGWKPGSDTIKPNVDDSK+QITVNDLPVGR+RLSEDYGVLK+TDEGIAYR
DCTD	P32321|DCTD	Deoxycytidylate deaminase	27	48	0.01	LIIQAGIK+LLFNMAGVTFR+SKDPNSQVGACIVNSENK+YHDSDEATAAR
PYCR1	P32322|P5CR1	Pyrroline-5-carboxylate reductase 1, mitochondrial	29.5	37	0.007	DNVSSPGGATIHALHVLESGGFR+ELQSMADQEQVSPAAIK+IMASSPDMDLATVSALR+LGAQALLGAAK+MLLHSEQHPGQLK+SLLINAVEASCIR
RPL9	P32969|RL9	60S ribosomal protein L9	67.2	354	0.087	DELILEGNDIELVSNSAALIQQATTVK+DFNHINVELSLLGK+FLDGIYVSEK+GTVQQADE+KFLDGIYVSEK+MKTILSNQTVDIPENVDITLK+MRPGVACSVSQAQK+RDFNHINVELSLLGK+SVYAHFPINVVIQENGSLVEIR+TICSHVQNMIK+TILSNQTVDIPENVDITLK
PFN2	P35080|PROF2	Profilin-2	54.3	83	0.021	DREGFFTNGLTLGAK+DSLYVDGDCTMDIR+EGFFTNGLTLGAK+SQGGEPTYNVAVGR+VLVFVMGK+YVWAATAGGVFQSITPIEIDMIVGK
CTNNA1	P35221|CTNA1	Catenin alpha-1	55.4	469	0.104	AAAGEFADDPCSSVK+AEVQNLGGELVVSGVDSAMSLIQAAK+AHVLAASVEQATENFLEK+AIMAQLPQEQK+ALKPEVDKLNIMAAK+ALLSAVTR+ASYVASTK+AVMDHVSDSFLETNVPLLVLIEAAK+CVIALQEK+EELVAAVEDVR+ESQFLKEELVAAVEDVR+EYAQVFR+FRPSLEER+FTEQVEAAVEALSSDPAQPMDENEFIDASR+IAEQVASFQEEK+IALYCHQLNICSK+IVAECNAVR+LESIISGAALMADSSCTR+LIEVANLACSISNNEEGVK+LLEPLVTQVTTLVNTNSK+LLILADMADVYK+LLSNTVMPR+MSASQLEALCPQVINAALALAAKPQSK+NAGNEQDLGIQYK+NTSDVISAAK+NVPILYT…
PHB1	P35232|PHB	Prohibitin	82.4	334	0.082	AAELIANSLATAGDGLIELR+AAIISAEGDSK+AATFGLILDDVSLTHLTFGK+DLQNVNITLR+EFTEAVEAK+FDAGELITQR+FGLALAVAGGVVNSALYNVDAGHR+GVQDIVVGEGTHFLIPWVQKPIIFDCR+IFTSIGEDYDER+ILFRPVASQLPR+KLEAAEDIAYQLSR+NITYLPAGQSVLLQLPQ+NVPVITGSK+QVAQQEAER+QVSDDLTER+VLPSITTEILK
RPL22	P35268|RL22	60S ribosomal protein L22	50.8	148	0.037	AGNLGGGVVTIER+FTLDCTHPVEDGIMDAANFEQFLQER+ITVTSEVPFSK+YFQINQDEEEEEDED
FBN1	P35555|FBN1	Fibrillin-1	6.9	71	0.014	ATEDFNK+CDSGFALDSEER+CECEIGYELDR+CICKPGFQLASDGR+EGYCFTEVLQNMCQIGSSNR+GECIDVDECEK+GFQLDLR+GYILQEDGR+ILELLPALTTLTNHNR+LETCFLR+LNEVSQK+MQCCCDAGR+NCMDIDECQR+STCYGGYK+TGCTDINECEIGAHNCGK+TICIETIK+TLCCATVGR+YQCACNPGYHSTPDR
COPB2	P35606|COPB2	Coatomer subunit beta'	39	393	0.097	AAESLADPTEYENLFPGLK+AMGDAEIK+DMGSCEIYPQTIQHNPNGR+DNNQFASASLDR+EAFVVEEWVK+EEPAMSMDANGK+FELALQLGELK+GSNNVALGYDEGSIIVK+GVNCIDYYSGGDKPYLISGADDR+HSEVQQANLK+IWDYQNK+LESTLNYGMER+NWVVTGADDMQIR+QLAELAISK+QQALTVSTDPEHR+QYPLVTPNEER+RIEIQPK+SFGSAQEFAWAHDSSEYAIR+SFKPDFGAESIYGGFLLGVR+TCVQTLEGHAQNVSCASFHPELPIIITGSEDGTVR+TFEVCDLPVR+TYLPSQVSR+VFNYNTLER+VHMFEAHSDYIR+VWCVASLR+VWQLGSSSPNFTLEGHEK
BSG	P35613|BASI	Basigin	31.4	157	0.039	EDALPGQK+FFVSSSQGR+ITDSEDK+KPEDVLDDDDAGSAPLK+RKPEDVLDDDDAGSAPLK+SELHIENLNMEADPGQYR+SESVPPVTDWAWYK+SSEHINEGETAMLVCK+VDSDDQWGEYSCVFLPEPMGTANIQLHGPPR
FUS	P35637|FUS	RNA-binding protein FUS	10.8	87	0.012	AAIDWFDGK+APKPDGPGGGPGGSHMGGNYGDDR+EFSGNPIK+GEATVSFDDPPSAK+LKGEATVSFDDPPSAK
DEK	P35659|DEK	Protein DEK	16.3	46	0.011	LLASANLEEVTMK+LLYNRPGTVSSLK+NVGQFSGFPFEK+SICEVLDLER+VYENYPTYDLTER
GLRX	P35754|GLRX1	Glutaredoxin-1	58.5	82	0.02	AQEILSQLPIK+DCIGGCSDLVSLQQSGELLTR+QGLLEFVDITATNHTNEIQDYLQQLTGAR+RAQEILSQLPIK
PSMC2	P35998|PRS7	26S proteasome regulatory subunit 7	56.4	285	0.068	ACLIFFDEIDAIGGAR+ALDEGDIALLK+DFLEAVNK+ELFEMAR+EVVETPLLHPER+FDDGAGGDNEVQR+FVNLGIEPPK+FVVDLSDQVAPTDIEEGMR+GVLLFGPPGTGK+IDPTVTMMQVEEKPDVTYSDVGGCK+IINADSEDPK+KIEFSLPDLEGR+QTLQSEQPLQVAR+QVEDDIQQLLK+SVCTEAGMFAIR+TMLELINQLDGFDPR+TYGQSTYSR+VIGSELVQK+VLMATNRPDTLDPALMRPGR
ARL3	P36405|ARL3	ADP-ribosylation factor-like protein 3	59.3	63	0.015	ILLLGLDNAGK+LNVWDIGGQR+LSCVPVLIFANK+NYFENTDILIYVIDSADR+QDLLTAAPASEIAEGLNLHTIR+QLASEDISHITPTQGFNIK+SAPDQEVR+SVQSQGFK
MAP2K2	P36507|MP2K2	Dual specificity mitogen-activated protein kinase kinase 2	22	12	0.009	DVKPSNILVNSR+ISELGAGNGGVVTK+KLEELELDEQQK+LCDFGVSGQLIDSMANSFVGTR+LEAFLTQK+RIPEEILGK+VGELKDDDFER
ATP5F1C	P36542|ATPG	ATP synthase subunit gamma, mitochondrial	29.5	136	0.034	ELIEIISGAAALD+ESTTSEQSAR+GLCGAIHSSIAK+HLLIGVSSDR+IYGLGSLALYEK+MTAMDNASK+SEVATLTAAGK+THSDQFLVAFK
RPL4	P36578|RL4	60S ribosomal protein L4	43.8	590	0.146	AAAAAAALQAK+APIRPDIVNFVHTNLR+FCIWTESAFR+GPCIIYNEDNGIIK+IEEVPELPLVVEDK+IEEVPELPLVVEDKVEGYK+KLDELYGTWR+KVYASQR+LAPGGHVGR+LDELYGTWR+MINTDLSR+NIPGITLLNVSK+NVTLPAVFK+QPYAVSELAGHQTSAESWGTGR+RGPCIIYNEDNGIIK+SGQGAFGNMCR+SNYNLPMHK+YAICSALAASALPALVMSK
LONP1	P36776|LONM	Lon protease homolog, mitochondrial	10.6	54	0.011	ALTAEIVK+EAEDELSAR+FSVGGMTDVAEIK+LGLLDNHSSEFNVTR+LSSDVLTLLIK+TENPLILIDEVDK+VLFICTANVTDTIPEPLR+YLLQEQLK+YLVPQAR
PGM1	P36871|PGM1	Phosphoglucomutase-1	59.1	444	0.109	ADNFEYSDPVDGSISR+AIGGIILTASHNPGGPNGDFGIK+DLEALMFDR+ELLSGPNR+FFGNLMDASK+FNISNGGPAPEAITDK+IAAANGIGR+IALYETPTGWK+IDAMHGVVGPYVK+INQDPQVMLAPLISIALK+LIFTDGSR+LSGTGSAGATIR+LSLCGEESFGTGSDHIR+LVIGQNGILSTPAVSCIIR+LYIDSYEK+QEATLVVGGDGR+QQFDLENK+SGEHDFGAAFDGDGDR+SIFDFSALK+SMPTSGALDR+TIEEYAVCPDLK+TQAYQDQKPGTSGLR+VDLGVLGK+VFQSSANYAENFIQSIISTVEPAQR+VSQLQER+YDYEEVEAEGANK
DLST	P36957|ODO2	Dihydrolipoyllysine-residue succinyltransferase component of 2-oxoglutarate dehydrogenase complex, mitochondrial	26.3	100	0.023	AKPAEAPAAAAPK+ASAFALQEQPVVNAVIDDTTK+EAQNTCAMLTTFNEIDMSNIQEMR+EAVTFLR+GLVVPVIR+LGFMSAFVK+NVEAMNFADIER+TPAFAESVTEGDVR+VEGGTPLFTLR
GPX4	P36969|GPX4	Phospholipid hydroperoxide glutathione peroxidase	12.7	23	0.006	DIDGHMVNLDK+TEVNYTQLVDLHAR
SRP14	P37108|SRP14	Signal recognition particle 14 kDa protein	30.9	90	0.022	FQMAYSNLLR+ISTVVSSK+KGTVEGFEPADNK+KISTVVSSK+TSGSVYITLK
TALDO1	P37837|TALDO	Transaldolase	50.1	314	0.077	AAQASDLEK+ALAGCDFLTISPK+ILDWHVANTDK+KFAADAVK+KLGGSQEDQIK+LFVLFGAEILK+LGGSQEDQIK+LLGELLQDNAK+LSFDKDAMVAR+LSSTWEGIQAGK+LVPVLSAK+MESALDQLK+MFNAENGK+RLIELYK+SYEPLEDPGVK+TIVMGASFR+VSTEVDAR+WLHNEDQMAVEK
ETFB	P38117|ETFB	Electron transfer flavoprotein subunit beta	42	130	0.032	EIDGGLETLR+EVIAVSCGPAQCQETIR+HSMNPFCEIAVEEAVR+IEVIKPGDLGVDLTSK+LSVISVEDPPQR+TALAMGADR+TGVVTDGVK+VDLVLLGK+VETTEDLVAK
HSPA9	P38646|GRP75	Stress-70 protein, mitochondrial	56.8	735	0.179	AMQDAEVSK+AQFEGIVTDLIR+ASNGDAWVEAHGK+CELSSSVQTDINLPYLTMDSSGPK+DAGQISGLNVLR+DDIENMVK+DNMALQR+DQLPADECNK+DSETGENIR+EQQIVIQSSGGLSK+ERVEAVNMAEGIIHDTETK+ETGVDLTK+GAVVGIDLGTTNSCVAVMEGK+KDSETGENIR+LFEMAYK+LLGQFTLIGIPPAPR+LYSPSQIGAFVLMK+MEEFKDQLPADECNK+NAVITVPAYFNDSQR+QAASSLQQASLK+QAVTNPNNTFYATK+RYDDPEVQK+SDIGEVILVGGMTR+SQVFSTAADGQTQVEIK+STNGDTFLGGEDFDQALLR+TIAPCQK+TTPSVVAFTADGER+VEAVNMAEGIIHDTETK+VIAVYD…
RPS19	P39019|RS19	40S ribosomal protein S19	49.7	271	0.067	DVNQQEFVR+ELAPYDENWFYTR+GGAGVGSMTK+IAGQVAAANK+IAGQVAAANKK+KLTPQGQR+LKVPEWVDTVK+LTPQGQR+RVLQALEGLK+VLQALEGLK
COL15A1	P39059|COFA1	Collagen alpha-1(XV) chain	10.9	89	0.021	AAGLLSTYR+AFLSSHLQDLSTIVR+FTGSLQQLTVHPDPR+GGVLFAITDAFQK+GMDGASIVGPPGPR+IILYYTEPGSHVSQEAAAFSVPVMTHR+LIVLCIENSFMTDAR+LVDNYCEAWR+TADTAVTGLASPLSTGK+VIYLGLR+YSLPIVNLK
DDOST	P39656|OST48	Dolichyl-diphosphooligosaccharide--protein glycosyltransferase 48 kDa subunit	35.7	300	0.075	ELGSECGIEFDEEK+GFELTFK+GVGMVADPDNPLVLDILTGSSTSYSFFPDKPITQYPHAVGK+NTLLIAGLQAR+SSLNPILFR+TADDPSLSLIK+TAVIDHHNYDISDLGQHTLIVADTENLLK+TLVLLDNLNVR+WVPFDGDDIQLEFVR+YSQTGNYELAVALSR
CAPG	P40121|CAPG	Macrophage-capping protein	46	282	0.07	ANAQAAALYK+DEQGACAVLAVHLNTLLGERPVQHR+EGNPEEDLTADK+EVQGNESDLFMSYFPR+MQYAPNTQVEILPQGHESPIFK+QAALQVAEGFISR+TSTGAPAAIK+TSTGAPAAIKK+VADSSPFALELLISDDCFVLDNGLCGK+VSDATGQMNLTK+YQEGGVESAFHK
TXLNA	P40222|TXLNA	Alpha-taxilin	11.5	33	0.006	ALLEMAEEK+KQSQLVQEK+LIEQYELR+LQQAQEMLK+LRQENMELAER+QQLALYTEK+TAQSGALR
NNMT	P40261|NNMT	Nicotinamide N-methyltransferase	77.7	528	0.132	CDVTQSQPLGAVPLPPADCVLSTLCLDAACPDLPTYCR+DTYLSHFNPR+EAGYTIEWFEVISQSYSSTMANNEGLFSLVAR+EAVEAAVK+EIVVTDYSDQNLQELEK+EPEAFDWSPVVTYVCDLEGNR+FSSLPLGR+GDLLIDIGSGPTIYQLLSACESFK+HSAESQILK+IFCLDGVK+KEPEAFDWSPVVTYVCDLEGNR+NLGSLLKPGGFLVIMDALK+SSYYMIGEQK
ARL1	P40616|ARL1	ADP-ribosylation factor-like protein 1	49.7	54	0.013	AILVVFANK+CYYSNTDAVIYVVDSCDR+GTGLDEAMEWLVETLK+ILILGLDGAGK+QDMEQAMTSSEMANSLGLPALK+SELVAMLEEEELRK
STAT3	P40763|STAT3	Signal transducer and activator of transcription 3	16.4	41	0.009	AILSTKPPGTFLLR+FLQESNVLYQHNLR+GLSIEQLTTLAEK+LENWITSLAESQLQTR+LLQTAATAAQQGGQANHPTAAVVTEK+MQQLEQMLTALDQMR+SIVSELAGLLSAMEYVQK+YLEKPMEIAR
MDH1	P40925|MDHC	Malate dehydrogenase, cytoplasmic	41.3	379	0.091	AICDHVR+DLDVAILVGSMPR+DVIATDKEDVAFK+ENFSCLTR+ESAFEFLSSA+EVGVYEALK+FVEGLPINDFSR+GEFVTTVQQR+KLSSAMSAAK+LGVTANDVK+LSSAMSAAK+NVIIWGNHSSTQYPDVNHAK+VIVVGNPANTNCLTASK
MDH2	P40926|MDHM	Malate dehydrogenase, mitochondrial	65.7	608	0.15	AGAGSATLSMAYAGAR+ANTFVAELK+EGVVECSFVK+FVFSLVDAMNGK+GCDVVVIPAGVPR+GYLGPEQLPDCLK+HGVYNPNK+IFGVTTLDIVR+IQEAGTEVVK+KGEDFVK+LTLYDIAHTPGVAADLSHIETK+MISDAIPELK+SQETECTYFSTPLLLGK+TIIPLISQCTPK+VAVLGASGGIGQPLSLLLK+VDFPQDQLTALTGR+VNVPVIGGHAGK+VSSFEEK
HADHA	P40939|ECHA	Trifunctional enzyme subunit alpha, mitochondrial	60.6	696	0.172	ADMVIEAVFEDLSLK+ALMGLYHGQVLCK+DATLTALDR+DGPGFYTTR+DLNSDMDSILASLK+DSIFSNLTGQLDYQGFEK+DTSASAVAVGLK+ELHSEFSEVMNEIWASDQIR+EVEAVIPDHCIFASNTSALPISEIAAVSK+FGELVMTK+FGGGNPELLTQMVSK+FVDLYGAQK+GFYIYQEGVK+GLYPAPLK+GQQQVFK+HLAILGAGLMGAGIAQVSVDK+HVAEDLGK+ILQEGVDPK+KLDSLTTSFGFPVGAATLVDEVGVDVAK+KYEAAYGK+MGLVDQLVEPLGPGLKPPEER+MQLLEIITTEK+MVGVPAALDMMLTGR+QFTPCQLLADHANSPNKK+SAVLISSKPGCFIAGADINMLAACK+SEVSSDEDIQFR+T…
GARS1	P41250|GARS	Glycine--tRNA ligase	58.2	1020	0.25	AEISELPSIVQDLANGNITWADVEAR+AQVSGQSAR+CSVLPLSQNQEFMPFVK+EFTMAEIEHFVDPSEK+EFTMAEIEHFVDPSEKDHPK+ELSEALTR+FADFMVK+FQNVADLHLYLYSAK+GEFTIETEGK+IMYTVFEHTFHVR+IYLYLTK+KSEMESVLAQLDNYGQQELADLFVNYNVK+LGDAVEQGVINNTVLGYFIGR+LLEFNQGK+LPFAAAQIGNSFR+LVMEYLAICDECYITEMEMLLNEK+NNIIQTWR+QHFIQEEQILEIDCTMLTPEPVLK+QHMENEMAHYACDCWDAESK+QQGDLVR+SCYDLSCHAR+SEMESVLAQLDNYGQQELADLFVNYNVK+SPITGNDLSPPVSFNLMFK+TFFSFPAVVAPFK+TFI…
IARS1	P41252|SYIC	Isoleucine--tRNA ligase, cytoplasmic	41.8	741	0.183	APLKPYPVSPSDK+AVPSWFVR+DSLPVCPVDASGCFTTEVTDFAGQYVK+DTLSIHYLMLPR+DVLLPWYNAYR+EEEGTGVVHQAPYFGAEDYR+EIVVIHQDPEALK+ESVDHLTIPSR+FGWDCHGLPVEYEIDK+FKEEGVR+FLIQNVLR+FVDILTNWYVR+GSELEITLTR+ILEFWTEFNCFQECLK+KVTLSTDK+LESDYEILER+LFLNETQTQEITEDIPVK+LLILMEAR+LLVATTFTHSYPFCWR+LMAPYTPFLTELMYQNLK+LQKEEEIEFLYNENTVR+LRAEPDHMVLGK+LYLINSPVVR+LYTVVPR+MGITEYNNQCR+NNDLCYWVPELVR+NTELAVFHDETEIQNQTDLLSLSGK+NVIVNGLVLASDGQK+…
ECI1	P42126|ECI1	Enoyl-CoA delta isomerase 1, mitochondrial	25.8	43	0.01	AVQELWLR+DADVQNFVSFISK+DTLENTIGHR+GVILTSDRPGVFSAGLDLTEMCGR+SLQMYLER+VLVEPDAGAGVAVMK
STAT1	P42224|STAT1	Signal transducer and activator of transcription 1-alpha/beta	48.1	435	0.106	DQQPGTFLLR+EAPEPMELDGPK+EGAITFTWVER+EHETNGVAK+ELSAVTFPDIIR+FHDLLSQLDDQYSR+FLEQVHQLYDDSFPMEIR+FNQAQSGNIQSTVMLDK+FSLENNFLLQHNIR+GLNVDQLNMLGEK+IIELLNVTELTQNALINDELVEWK+IVGSVEFDSMMNTV+KILENAQR+KLEELEQK+LLGPNASPDGLIPWTR+LQELNYNLK+LQTTDNLLPMSPEEFDEVSR+MYLMLDNK+NLSFFLTPPCAR+QDWEHAANDVSFATIR+QYLAQWLEK+SLEDLQDEYDFK+TELISVSEVHPSR+TFSLFQQLIQSSFVVER+TGVQFTVK+VMAAENIPENPLK+YLYPNIDKDHAFGK+YTYEHDPITK
STAT6	P42226|STAT6	Signal transducer and activator of transcription 6	7.6	21	0.004	ATILWDNAFSEMDR+GLLPEHFLFLAQK+GYVPATIK+KAVMEQFR+LYVDFPQHLR+TLVTSCFLVEK
ACAA2	P42765|THIM	3-ketoacyl-CoA thiolase, mitochondrial	45.8	128	0.03	AANDAGYFNDEMAPIEVK+DFTATDLSEFAAK+DGTVTAGNASGVADGAGAVIIASEDAVK+DMDLVEVNEAFAPQYLAVER+EAEVVLCGGTESMSQAPYCVR+ETPALTINR+HNFTPLAR+TNVNGGAIALGHPLGGSGSR+TPFGAYGGLLK+VSPETVDSVIMGNVLQSSSDAIYLAR+YALQSQQR
RPL35	P42766|RL35	60S ribosomal protein L35	26	82	0.02	QLDDLKVELSQLR+VELSQLR+VLTVINQTQK+YKPLDLRPK
PRCP	P42785|PCP	Lysosomal Pro-X carboxypeptidase	10.9	16	0.004	DITDTLVAVTISEGAHHLDLR+HLNFLTSEQALADFAELIK+IVTTDFR+VVCQYLK
PAFAH1B1	P43034|LIS1	Platelet-activating factor acetylhydrolase IB subunit beta	38.8	129	0.025	AIADYLR+EAELDVNEELDK+EEFTSGGPLGQK+FILSCADDK+GHTDSVQDISFDHSGK+LLASCSADMTIK+LWDFQGFECIR+MVRPNQDGTLIASCSNDQTVR+SNGYEEAYSVFK+TAPYVVTGSVDQTVK+VMELESK+VWDYETGDFER+VWVVATK+YALSGHR
MATR3	P43243|MATR3	Matrin-3	24.6	219	0.052	ALWFQGR+DLDELSR+DLSAAGIGLLAAATQSLSMPASLGR+EDAMAMVDHCLK+GDADQASNILASFGLSAR+GNLGAGNGNLQGPR+IGPYQPNVPVGIDYVIPK+ITPENLPQILLQLK+LCSLFYTNEEVAK+RTEEGPTLSYGR+SFQQSSLSR+SQAFIEMETR+SQESGYYDR+TEEGPTLSYGR+VIHLSNLPHSGYSDSAVLK+YQLLQLVEPFGVISNHLILNK
GPD2	P43304|GPDM	Glycerol-3-phosphate dehydrogenase, mitochondrial	11.1	36	0.008	ALEHFPMLQK+ANLLEIAPHLSAPLPIMLPVYK+DDFSSGTSSR+LDIEQYR+NYLSCDVEVR+SEISLLPSDIDR+TVGLFLQGGK
SSR1	P43307|SSRA	Translocon-associated protein subunit alpha	21	163	0.041	FLVGFTNK+GEDFPANNIVK+GTEDFIVESLDASFR+VEMGTSSQNDVDMSWIPQETLNQINK
RANBP1	P43487|RANG	Ran-specific GTPase-activating protein	48.8	82	0.02	AWVWNTHADFADECPKPELLAIR+DTHEDHDTSTENTDESNHDPQFEPIVSLPEQEIK+FLNAENAQK+ICANHYITPMMELKPNAGSDR+TLEEDEEELFK
NAMPT	P43490|NAMPT	Nicotinamide phosphoribosyltransferase	29.1	51	0.011	DLLNCSFK+DPVADPNKR+EHFQDDVFNEK+GVSSQETAGIGASAHLVNFK+GWNYILEK+MWSIENIAFGSGGGLLQK+NAQLNIELEAAHH+STQAPLIIRPDSGNPLDTVLK+VIQGDGVDINTLQEIVEGMK+YLLETSGNLDGLEYK
PSMC4	P43686|PRS6B	26S proteasome regulatory subunit 6B	47.8	184	0.045	ADTLDPALLRPGR+AVAHHTTAAFIR+EAVELPLTHFELYK+EFLHAQEEVKR+ENAPAIIFIDEIDAIATK+GVLMYGPPGCGK+ILLELLNQMDGFDQNVNVK+ILSTIDR+IQSIPLVIGQFLEAVDQNTAIVGSTTGSNYYVR+LIFSTITSK+MNLSEEVDLEDYVARPDK+QIGIDPPR+RFDAQTGADR+VIMATNR+VVGSEFVQK
PPIC	P45877|PPIC	Peptidyl-prolyl cis-trans isomerase C	29.7	46	0.011	IVIGLFGK+LLLPLVLCVGLGALVFSSGAEGFR+RGPSVTAK+TPFVVEIADW+TVENFVALATGEK
VDAC2	P45880|VDAC2	Voltage-dependent anion-selective channel protein 2	62.6	296	0.073	GFGFGLVK+LTFDTTFSPNTGK+LTLSALVDGK+NNFAVGYR+SCSGVEFSTSGSSNTDTGK+TGDFQLHTNVNDGTEFGGSIYQK+VCEDLDTSVNLAWTSGTNCTR+VGLALELEA+VNNSSLIGVGYTQTLRPGVK+VTGTLETK+WCEYGLTFTEK+WNTDNTLGTEIAIEDQICQGLK+YQLDPTASISAK
USP5	P45974|UBP5	Ubiquitin carboxyl-terminal hydrolase 5	32.5	161	0.037	ATNNSLER+DGLGGLPDIVR+DLGYIYFYQR+ENLWLNLTDGSILCGR+ETGYPLAVK+EVQDGIAPR+FASFPDYLVIQIK+GHPEFSTNR+GTGLQPGEEELPDIAPPLVTPDEPK+IFQNAPTDPTQDFSTQVAK+IGEWELIQESGVPLKPLFGPGYTGIR+IVILPDYLEIAR+KLDVSIEMPEELDISQLR+MALPELVR+QQDAQEFFLHLINMVER+SAADSISESVPVGPK+SSENPNEVFR+TMTELEIDMNQR+VTSAVEALLSADSASR+YFDGSGGNNHAVEHYR
RANGAP1	P46060|RAGP1	Ran GTPase-activating protein 1	22.8	60	0.013	DAALAVAEAMADK+EIEDFDSLEALR+ELNLSFCEIK+GAVAIADAIR+ILAAALTECHR+LEGNTVGVEAAR+LNNCGMGIGGGK+MAVQDAVDALMQK+QVEVINFGDCLVR+SSVLIAQQTDTSDPEK+VINLNDNTFTEK
RECQL	P46063|RECQ1	ATP-dependent DNA helicase Q1	19.3	100	0.024	ANLLNNEAHAITMQVTK+DILQNVFK+EDFPWSGK+EVFLVMPTGGGK+FRPLQLETINVTMAGK+IAVDEVHCCSQWGHDFRPDYK+LIYVTPEK+QLGISATMLNASSSK+STQNSFR+VAGVVAPTLPR+VKDILQNVFK
CRK	P46108|CRK	Adapter molecule crk	26	54	0.013	ALFDFNGNDEEDLPFK+GMIPVPYVEK+HGVFLVR+IHYLDTTTLIEPVSR+QEAVALLQGQR+QGSGVILR+TALALEVGELVK
CRKL	P46109|CRKL	Crk-like protein	8.9	29	0.007	IHYLDTTTLIEPAPR+TALALEVGDIVK
RPL27A	P46776|RL27A	60S ribosomal protein L27a	35.1	178	0.044	LWTLVSEQTR+NQSFCPTVNLDK+RNQSFCPTVNLDK+SVGGACVLVA+TGAAPIIDVVR+YHPGYFGK
RPL5	P46777|RL5	60S ribosomal protein L5	45.5	365	0.09	DIICQIAYAR+EFNAEVHR+ENPVYEK+GAVDGGLSIPHSTK+HIMGQNVADYMR+IEGDMIVCAAYAHELPK+NSVTPDMMEEMYK+QFSQYIK+RFPGYDSESK+RLVIQDK+VGLTNYAAAYCTGLLLAR+YLMEEDEDAYK+YLMEEDEDAYKK
RPL21	P46778|RL21	60S ribosomal protein L21	38.8	134	0.033	EPELLEPIPYEFMA+GTWVQLK+HGVVPLATYMR+KGDIVDIK+RQPAPPR+VYNVTQHAVGIVVNK
RPL28	P46779|RL28	60S ribosomal protein L28	34.3	101	0.024	KPATSYVR+KTVGVEPAADGK+NCSSFLIK+QTYSTEPNNLK+SQKPVMVK+TVGVEPAADGK
RPS9	P46781|RS9	40S ribosomal protein S9	51	315	0.078	ELLTLDEK+ELLTLDEKDPR+HIDFSLR+IEDFLER+IGVLDEGK+KGQGGAGAGDDEEED+KQVVNIPSFIVR+KTYVTPR+LDYILGLK+LFEGNALLR+LIGEYGLR+LQTQVFK+QVVNIPSFIVR
RPS5	P46782|RS5	40S ribosomal protein S5	59.8	328	0.081	AQCPIVER+GSSNSYAIK+HAFEIIHLLTGENPLQVLVNAIINSGPR+KAQCPIVER+LTNSMMMHGR+QAVDVSPLR+RQAVDVSPLR+TIAECLADELINAAK+VNQAIWLLCTGAR+WSTDDVQINDISLQDYIAVK+YLPHSAGR
MAP1B	P46821|MAP1B	Microtubule-associated protein 1B	43.1	1341	0.322	AAEAGGAEEQYGFLTTPTK+AAEAVAAAVGTGATTAAVMAAAGIAAIGPAK+AEADAYIR+AEEDMDEAIEK+AEEVDVTK+AETEEAEEPEEDGEEHVCVSASK+AIGNIELGIR+AQWGSNMQVTLIPTHDSEVMR+ASTTLDIK+ASVLFDTMQHHLALNR+ASVSPMDEPVPDSESPIEK+AVLDALLEGK+DAYCSEVK+DFEELKAEEVDVTK+DIKPQLELIEDEEK+DLSTPGLEK+DMSLYASLTSEK+DSISAVSSEK+DVMSDETNNEETESPSQEFVNITK+EEEYEPEK+EETPEVTK+EMQYFMQQWTGTNK+ESSPLYSPTFSDSTSAVK+EVPSKEEPSPVK+EWYQETHEK+FSPEVPGQK+GAESPFEEK+GDSALFAVNG…
YAP1	P46937|YAP1	Transcriptional coactivator YAP1	18.8	21	0.005	AHSSPASLQLGAVSPGTLTPTGVVSGPAATPTAQHLR+ISQSAPVK+LQQLQMEK+SQLPTLEQDGGTQNPVSSPGMSQELR+YFLNHIDQTTTWQDPR
UTRN	P46939|UTRN	Utrophin	10.8	122	0.025	AFEADSTVIEK+ALGNSEEATMLQHR+AQVSLNVLNDLAK+DLHLLEEIALTLR+DLLETVR+DVDPDVIQTHLDK+ECPIVGFR+ELTNLLGLHPK+GFDSFLGR+GGSQMDVLQR+IIADLEEEQR+KADLNTITESSAALQNLIEGSEPILEER+LENDIENMLK+LGEQIAVIHEK+LHDVLMELQK+LLMSLEELIK+LYILQQAR+METCPLDDDVK+NQWDGTQHGVELR+NVSQHLEDLER+QLGLLLHDAIQIPR+QLLEQPESDSR+QQAAQGDDAGLQR+SNIVTVGDVEEINK+SQPLTSPESR+SSLLPTDYLVEINK+TDAVNEALESLESVLR+TELTPEER+VLYNDLGAQVTEGK+VVLVSSASDIPVQSHR+YQAVQEAVE…
STT3A	P46977|STT3A	Dolichyl-diphosphooligosaccharide--protein glycosyltransferase subunit STT3A	24.7	181	0.037	AWYPLGR+DAGAGLLAAAMIAVVPGYISR+DFELDVLEEAYTTEHWLVR+EAYYWLR+EGSPVLLNCLMYK+ENDYYTPTGEFR+FESVIHEFDPYFNYR+FGQVYTEAK+FLAEEGFYK+FYSLLDPSYAK+HNTPEDAK+IGGSTDTGK+IIFDDFR+ISPWTGR+QQDSTYPIK+VGQAMASTEEK
CAPZA2	P47755|CAZA2	F-actin-capping protein subunit alpha-2	56.3	151	0.037	DIQDSLTVSNEVQTAK+EGAAHAFAQYNLDQFTPVK+EHYPNGVCTVYGK+FIIHAPPGEFNEVFNDVR+FTITPSTTQVVGILK+IDGQQTIIACIESHQFQAK+IQVHYYEDGNVQLVSHK+IVEAAENEYQTAISENYQTMSDTTFK+LLLNNDNLLR+TSVETALR
CAPZB	P47756|CAPZB	F-actin-capping protein subunit beta	53.1	327	0.08	DETVSDCSPHIANIGR+DYLLCDYNR+GCWDSIHVVEVQEK+KLEVEANNAFDQYR+LEVEANNAFDQYR+LTSTVMLWLQTNK+LVEDMENK+NLSDLIDLVPSLCEDLLSSVDQPLK+QMEKDETVSDCSPHIANIGR+SGSGTMNLGGSLTR+SPWSNKYDPPLEDGAMPSAR+STLNEIYFGK+YDPPLEDGAMPSAR
QARS1	P47897|SYQ	Glutamine--tRNA ligase	31.5	230	0.056	AFIHWVSQPLMCEVR+AMAVLESLR+DRPMEESLLLFEAMR+DVLNDTAPR+DVVENGETADQTLSLMEQLR+FSEGEATLR+GFHQVPFAPIVFIER+HTGYVIELQHVVK+IHTEPQLSAALEYVR+ILQLVATGAVR+LFTLTALR+LGYFSVDPDSHQGK+MDPVAYR+NEVDMQVLHLLGPK+QHLEITGGQVR+SHPLDPIDTVDFER+SLDIQVPNFPADETK+VGVTVAQTTMEPHLLEACVR+VIITNFPAAK
RPL29	P47914|RL29	60S ribosomal protein L29	19.5	93	0.022	AQAAAPASVPAQAPK+KMQANNAK+LAYIAHPK
ATP5PO	P48047|ATPO	ATP synthase subunit O, mitochondrial	56.3	145	0.035	FSPLTTNLINLLAENGR+FSPLTTNLINLLAENGRLSNTQGVVSAFSTMMSVHR+GEVPCTVTSASPLEEATLSELK+LSNTQGVVSAFSTMMSVHR+LVRPPVQVYGIEGR+SFLSQGQVLK+SLNDITAK+TDPSILGGMIVR+YATALYSAASK+YVDMSVK
LIMS1	P48059|LIMS1	LIM and senescent cell antigen-like-containing domain protein 1	36.3	122	0.022	AMNNSWHPECFR+CDLCQEVLADIGFVK+CHAIIDEQPLIFK+FVEFDMKPVCK+GELYCLPCHDK+GLAYCETHYNQLFGDVCFHCNR+MGVPICGACR+YCEHDFQMLFAPCCHQCGEFIIGR
PREP	P48147|PPCE	Prolyl endopeptidase	10.6	36	0.007	AFVEAQNK+EGCDPVNR+ELPDVLER+ITVPFLEQCPIR+NILQLHDLTTGALLK+VFLDPNILSDDGTVALR+VINIDFR
ARCN1	P48444|COPD	Coatomer subunit delta	59.3	386	0.094	DGGLQNMELHGMIMLR+ENVNLAQIR+EVDNFVDK+FSTETTFLVDK+GVQLQTHPNVDK+GVQLQTHPNVDKK+IEGLLAAFPK+ITLTCGR+KAPGFGGFGSSAVSGGSTAAMITETIIETDKPK+KGVQLQTHPNVDK+LFTAESLIGLK+LHVENEDKK+LYMVLITTK+MHAPPINMESVHMK+NSNILEDLETLR+NTLEWCLPVIDAK+NYCNIQVTK+QFVEMTR+QHTFVETESVR+RNTLEWCLPVIDAK+SEGETIMSSSMGK+SFPVNSDVGVLK+SGSLEFSIAGQPNDFFPVQVSFVSK+TFTEMDSHEEK+VAPAPARPSGPSK+VIPEYCR+VTQVDGNSPVR+YVYQPMEK
GCLM	P48507|GSH0	Glutamate--cysteine ligase regulatory subunit	19.3	26	0.007	IVAIGTSDLDK+LFIVESNSSSSTR+TLHLQTGNLLNWGR+TLNEWSSQINPDLVR
CD151	P48509|CD151	CD151 antigen	10.7	44	0.011	LETFIQEHLR+TVVALCGQR+VVPDSCCK
PSMD8	P48556|PSMD8	26S proteasome non-ATPase regulatory subunit 8	30.9	188	0.045	CGEELGR+DILEIGAQWSILR+DIPSFER+DIQTNVYIK+HPVSLEQYLMEGSYNK+ILFFNTPK+ILFTEATR+KDIPSFER+LVLLELNFLPTTGTK+QQLILAR+QVIEYAR+VAEFHTELER
GSS	P48637|GSHB	Glutathione synthetase	31	97	0.019	AIENELLAR+ATFAGLYSLDVGEEGDQAIAEALAAPSR+AWELYGSPNALVLLIAQEK+CPDIATQLAGTK+EGIAQTVFLGLNR+HVLSVLSK+ILSNNPSK+QIEINTISASFGGLASR+QQLEELAR+QYSLQNWEAR+SDYMFQR+TFEDISEK
CCT5	P48643|TCPE	T-complex protein 1 subunit epsilon	69.7	591	0.14	AFADALEVIPMALSENSGMNPIQTMTEVR+AVTIFIR+CPTLEQYAMR+DGDVTVTNDGATILSMMDVDHQIAK+DTEPLIQTAK+DVDFELIK+EKFEEMIQQIK+EMNPALGIDCLHK+ETGANLAICQWGFDDEANHLLLQNNLPAVR+FEEMIQQIK+FSELTAEK+IADGYEQAAR+IAILTCPFEPPKPK+ISDSVLVDIKDTEPLIQTAK+LDVTSVEDYK+LGFAGLVQEISFGTTK+LMGLEALK+LMVELSK+MIIEEAK+QMAEIAVNAVLTVADMER+QQHVIETLIGK+QQISLATQMVR+SLHDALCVIR+SQDDEIGDGTTGVVVLAGALLEEAEQLLDR+TSLGPNGLDK+VAIEHLDK+VVNSCHR+VVYGGGAAEISCALA…
IDH2	P48735|IDHP	Isocitrate dehydrogenase [NADP], mitochondrial	31	215	0.049	ATDFVADR+CATITPDEAR+DIFQEIFDK+FKDIFQEIFDK+IIWQFIK+LDGNQDLIR+LIDDMVAQVLK+LILPHVDIQLK+LNEHFLNTTDFLDTIK+LVPGWTKPITIGR+NILGGTVFR+TIEAEAAHGTVTR+VCVETVESGAMTK+YFDLGLPNR
PITPNB	P48739|PIPNB	Phosphatidylinositol transfer protein beta isoform	40.2	88	0.021	ADEDPALFQSVK+MIAPEGSLVFHEK+NETGGGEGIEVLK+QLFCWIDK+SQVEPADYK+TIVTNEYMK+TVEIVHIDIADR+VVLPCSVQEYQVGQLYSVAEASK+WIDLTMEDIR
ADGRE5	P48960|AGRE5	Adhesion G protein-coupled receptor E5	7.2	49	0.012	FSEINPDMK+GGHWATEGCQVLGSK+HLIATQLLSNLEDIMR+LVDELMEAPGDVEALAPPVR
PXN	P49023|PAXI	Paxillin	22.3	50	0.012	DGQPYCEK+ELDELMASLSDFK+FIHQQPQSSSPVYGSSAK+GSLCSGCQKPITGR+IQGLEQR+KPIAGQVVTAMGK+LLLELNAVQHNPPGFPADEANSSPPLPGALSPLYGVPETNSPLGGK+VGEEEHVYSFPNK
ALDH9A1	P49189|AL9A1	4-trimethylaminobutyraldehyde dehydrogenase	32.2	150	0.036	AFEPATGR+ANDTTFGLAAGVFTR+DDMTCVK+EREDEIATMECINNGK+EVNLAVQNAK+IGDPLLEDTR+IMEMSAK+VEPADASGTEK+VIATFTCSGEK+VLCGGDIYVPEDPK+VSFTGSVPTGMK+VTIEYYSQLK+VVAELQAGTCFINNYNVSPVELPFGGYK
RPL34	P49207|RL34	60S ribosomal protein L34	36.8	129	0.032	AFLIEEQK+AYGGSMCAK+IVYLYTK+LSYNTASNK+RLSYNTASNK+SACGVCPGR
LMAN1	P49257|LMAN1	Protein ERGIC-53	41	300	0.072	DIDNLVQR+EHLHIVK+GAGMPGQHGQITQQELDTVVK+GHPDLQGQPAEEIFESVGDR+GPHLVQSDGTVPFWAHAGNAIPSSDQIR+LVSGMQHPGSAGGVYETTQHFIDIK+NDYEFCAK+NNPAIVIIGNNGQIHYDHQNDGASQALASCQR+NSMSETVR+QLDMILDEQR+QLDMILDEQRR+QVFEGQNR+TQHEILR+YQEEFEHFQQELDK+YVSSLTEEISK+YVSSLTEEISKR
ALDH7A1	P49419|AL7A1	Alpha-aminoadipic semialdehyde dehydrogenase	71.4	335	0.081	DLPLAQGIK+EENEGVYNGSWGGR+EGGTVVYGGK+ESGSDAWK+FKNEEEVFAWNNEVK+GAPTTSLISVAVTK+GEIVRQIGDALR+GEVITTYCPANNEPIAR+GSDCGIVNVNIPTSGAEIGGAFGGEK+ILVEGVGEVQEYVDICDYAVGLSR+IQVLGSLVSLEMGK+IWADIPAPK+LFIHESIHDEVVNR+MIGGPILPSER+QASVADYEETVKK+QAVSMFLGAVEEAK+QAVSMFLGAVEEAKK+QGLSSSIFTK+QVGLMVQER+SLLELGGNNAIIAFEDADLSLVVPSALFAAVGTAGQR+STCTINYSK+VGNPWDPNVLYGPLHTK+VLEDNKLPGAICSLTCGGADIGTAMAK+VMDRPGNYVEPTIVTGLGHDASIAHTET…
SRP9	P49458|SRP09	Signal recognition particle 9 kDa protein	32.6	78	0.019	HSDGNLCVK+LYLADPMK+VTDDLVCLVYK
AARS1	P49588|SYAC	Alanine--tRNA ligase, cytoplasmic	64.2	1023	0.252	ASEWVQQVSGLMDGK+AVFDETYPDPVR+AVYTQDCPLAAAK+CLSVMEAK+DIINEEEVQFLK+DNFWEMGDTGPCGPCSEIHYDR+DVSAQATGK+EADGILKPLPK+EIADLGEALATAVIPQWQK+GAGGEDLIMLDIYAIEELR+GAMSTQQIK+GGYVLHIGTIYGDLK+GLEVTDDSPK+GLVVDMDGFEEER+GLVVDMDGFEEERK+GSLVAPDR+HNDLDDVGK+IQSLGDSK+ITCLCQVPQNAANR+IVAVTGAEAQK+KAEEIANEMIEAAK+KDPDMVK+LVSVLQNK+LYVTYFGGDEAAGLEADLECK+MALELLTQEFGIPIER+MFVEEVSTGQECGVVLDK+MHSPQTSAMLFTVDNEAGK+MSNYDTDLFVPYFEAIQK…
CARS1	P49589|SYCC	Cysteine--tRNA ligase, cytoplasmic	32.9	163	0.039	ALCDNVDTR+ALQEGEGDLSISADR+DLLSDWLDSTLGCDVTDNSIFSK+DNILPELGVR+DTLDYSSNTMESALQYEK+EKRPEAAQLLEDVQAALKPFSVK+FDENGLPTHDMEGK+FEDHEGLPTVVK+FLNEFFLNVK+IQHAVQLATEPLEK+KQEQEAAK+LHLYNSLTR+LNETTDPDKK+LTGEEVNSCVEVLLEEAK+LVPEAVGDQK+TVMEEMR+VPEILQLSDALR+VSEYVPEIVNFVQK+WGEEEAELNK
SARS1	P49591|SYSC	Serine--tRNA ligase, cytoplasmic	44.4	377	0.093	DEWLRPEDLPIK+DVTLENR+EIGNLLHPSVPISNDEDVDNKVER+ELVSCSNCTDYQAR+EVMQEVAQLSQFDEELYK+FKDPGLVDQLVK+IEQFVYSSPHDNK+IWGDCTVR+KLDLEAWFPGSGAFR+LLIDEAILK+LQNMEVTDA+QEVGSHGR+SDDNSYDEK+TICAILENYQTEK+VEFVHMLNATMCATTR+YAGLSTCFR+YLIATSEQPIAALHR+YSHVDLVVMVDGFEGEK
PSMB3	P49720|PSB3	Proteasome subunit beta type-3	38.5	184	0.046	DAVSGMGVIVHIIEK+FGIQAQMVTTDFQK+FGPYYTEPVIAGLDPK+LNLYELK+LYIGLAGLATDVQTVAQR+NCVAIAADR
PSMB2	P49721|PSB2	Proteasome subunit beta type-2	42.3	151	0.036	FILNLPTFSVR+ILLLCVGEAGDTVQFAEYIQK+NGIHDLDNISFPK+NGYELSPTAAANFTR+NLADCLR+VAASNIVQMK+YYTPTISR
ACADVL	P49748|ACADV	Very long-chain specific acyl-CoA dehydrogenase, mitochondrial	37.7	126	0.029	AGLGSGLSLSGLVHPELSR+ALEQFATVVEAK+ASNTAEVFFDGVR+ELGAFGLQVPSELGGVGLCNTQYAR+FFEEVNDPAK+FGMAAALAGTMR+GGVVTSNPLGF+GILLFGTK+GIVNEQFLLQR+IHNFGLIQEK+ITAFVVER+LASGETVAAFCLTEPSSGSDAASIR+LFVALQGCMDK+NDALEMVEETTWQGLK+NPFGNAGLLLGEAGK+SDSHPSDALTR+SFAVGMFK+TPVTDPATGAVK+TSAVPSPCGK
TMED10	P49755|TMEDA	Transmembrane emp24 domain-containing protein 10	39.3	234	0.058	DLLVTGAYEISDQSGGAGGLR+DTNESTNTR+IPDQLVILDMK+ITDSAGHILYSK+LEDLSESIVNDFAYMK+LKPLEVELR+NYEEIAK+RLEDLSESIVNDFAYMK
HINT1	P49773|HINT1	Adenosine 5'-monophosphoramidase HINT1	66.7	120	0.03	CAADLGLNK+CLAFHDISPQAPTHFLVIPK+HISQISVAEDDDESLLGHLMIVGK+IIFEDDR+MVVNEGSDGGQSVYHVHLHVLGGR
SEPHS1	P49903|SPS1	Selenide, water dikinase 1	9.7	10	0.002	LGIGMDTCVIPLR+NEVSFVIHNLPVLAK+VMPLIIQGFK
GMPS	P49915|GUAA	GMP synthase [glutamine-hydrolyzing]	17	27	0.005	ALNQEQVIAVHIDNGFMR+LENAGGDLK+QADFEAHNILR+SGNIVAGIANESK+TFITSDFMTGIPATPGNEIPVEVVLK+THHNDTELIR+TLNMTTSPEEK+TVGVQGDCR+VICAEEPYICK
CRIP1	P50238|CRIP1	Cysteine-rich protein 1	57.1	49	0.012	EVYFAER+GGAESHTFK+TLTSGGHAEHEGKPYCNHPCYAAMFGPK
GDI2	P50395|GDIB	Rab GDP dissociation inhibitor beta	74.2	844	0.174	DLGTESQIFISR+DWNVDLIPK+EIRPALELLEPIEQK+FDLGQDVIDFTGHALALYR+FKIPGSPPESMGR+FLMANGQLVK+FLVYVANFDEK+FLVYVANFDEKDPR+FVSISDLLVPK+KFDLGQDVIDFTGHALALYR+KFLVYVANFDEK+KNDIYGED+KVLHMDR+LSAIYGGTYMLNKPIEEIIVQNGK+LYSESLAR+MLLYTEVTR+MTGSEFDFEEMK+MTGSEFDFEEMKR+NPYYGGESASITPLEDLYK+NTNDANSCQIIIPQNQVNR+QLICDPSYVK+SPYLYPLYGLGELPQGFAR+TDDYLDQPCYETINR+TFEGIDPK+TYDATTHFETTCDDIK+VICILSHPIK+VPSTEAEALASSLMGLFEK+VTEGSFVYK+…
EMD	P50402|EMD	Emerin	27.2	73	0.017	AIRPENR+DSAYQSITHYRPVSASR+GDADMYDLPK+KEDALLYQSK+TYGEPESAGPSR+YNIPHGPVVGSTR
SERPINH1	P50454|SERPH	Serpin H1	67.5	1537	0.383	AVAISLPK+AVLSAEQLR+AVLSAEQLRDEEVHAGLGELLR+DEEVHAGLGELLR+DLYLASVFHATAFELDTDGNPFDQDIYGR+DQAVENILVSPVVVASSLGLVSLGGK+DTQSGSLLFIGR+GVVEVTHDLQK+HLAGLGLTEAIDK+HLAGLGLTEAIDKNK+KAVAISLPK+KPAAAAAPGTAEK+LFYADHPFIFLVR+LQIVEMPLAHK+LSSLIILMPHHVEPLER+LYGPSSVSFADDFVR+QHYNCEHSK+SAGLAFSLYQAMAK+SALQSINEWAAQTTDGK+SALQSINEWAAQTTDGKLPEVTK+SYTVGVMMMHR+TDGALLVNAMFFKPHWDEK+TGLYNYYDDEK+TGLYNYYDDEKEK
PDLIM4	P50479|PDLI4	PDZ and LIM domain protein 4	57.6	184	0.045	AALAALCPGDLIQAINGESTELMTHLEAQNR+DFSAPLTISR+EPAEPVAAEPK+GCHDHLTLSVSRPEGR+GYFFLDER+IHIDPEIQDGSPTTSR+LGAPLSGLQGLPECTR+LYCESHAK+LYHPECFMCSDCGLNLK+SWPSAPDDSK+VDLGSEVYR+VKPPEGYDVVAVYPNAK+YLQGMLEAGEGGDWPGPGGPR
VASP	P50552|VASP	Vasodilator-stimulated phosphoprotein	40	127	0.031	ATVMLYDDGNKR+DESANQEEPEAR+MQPDQQVVINCAIVR+QEEASGGPTAPK+QQPGPSEHIER+QVWGLNFGSK+SGGGGLMEEMNAMLAR+SSSSVTTSETQPCTPSSSDYSDLQR+VKEEIIEAFVQELR+VQIYHNPTANSFR+YNQATPNFHQWR
RPL14	P50914|RL14	60S ribosomal protein L14	20.9	179	0.045	ALVDGPCTQVR+CMQLTDFILK+LVAIVDVIDQNR+VAYVSFGPHAGK
CCT8	P50990|TCPQ	T-complex protein 1 subunit theta	60.6	653	0.161	AHEILPNLVCCSAK+AIADTGANVVVTGGK+ALAENSGVK+AVDDGVNTFK+DIDEVSSLLR+EDGAISTIVLR+ETEGDVTSVK+GEENLMDAQVK+GSTDNLMDDIER+HEKEDGAISTIVLR+IAVYSCPFDGMITETK+IGLSVSEVIEGYEIACR+ILGSGISSSSVLHGMVFK+KAHEILPNLVCCSAK+KDWDDDQND+LATNAAVTVLR+LFVTNDAATILR+LIAQACVSIFPDSGHFNVDNIR+LVPGGGATEIELAK+LYAVHQEGNK+MVINHLEK+NVGLDIEAEVPAVK+QITSYGETCPGLEQYAIK+QYGNEVFLAK+TAEELMNFSK+TAYGPNGMNK+TVGATALPR+VADMALHYANK+YNIMLVR
CCT4	P50991|TCPD	T-complex protein 1 subunit delta	67.2	570	0.139	AFADAMEVIPSTLAENAGLNPISTVTELR+ALIAGGGAPEIELALR+AQDIEAGDGTTSVVIIAGSLLDSCTK+AYILNLVK+DALSDLALHFLNK+DKPAQIR+ETLLNSATTSLNSK+FSNISAAK+GDVTITNDGATILK+GIEILTDMSRPVELSDR+GIHPTIISESFQK+IDDVVNTR+IGLIQFCLSAPK+ITGCASPGK+KTGCNVLLIQK+LGGTIDDCELVEGLVLTQK+LVIEEAER+MLVELSK+QMQVLHPAAR+SGATAGAAGGR+SLHDALCVIR+TDMDNQIVVSDYAQMDR+TGCNVLLIQK+TIGTKPVAHIDQFTADMLGSAELAEEVNLNGSGK+TLSGMESYCVR+VIDPATATSVDLR+VSNSGITR+VVSQYSSLL…
RAB5C	P51148|RAB5C	Ras-related protein Rab-5C	33.8	139	0.04	FEIWDTAGQER+GVDLQENNPASR+NEPQNATGAPGR+QASPNIVIALAGNK+TAMNVNEIFMAIAK+YHSLAPMYYR
RAB7A	P51149|RAB7A	Ras-related protein Rab-7a	76.3	404	0.1	AQAWCYSK+ATIGADFLTK+DEFLIQASPR+DPENFPFVVLGNK+EAINVEQAFQTIAR+EVMVDDR+FQSLGVAFYR+GADCCVLVFDVTAPNTFK+LVTMQIWDTAGQER+NNIPYFETSAK+QETEVELYNEFPEPIK+TLDSWRDEFLIQASPR+TSLMNQYVNK+VIILGDSGVGK
RAB13	P51153|RAB13	Ras-related protein Rab-13	25.6	15	0.006	ENASAGVER+FFETSAK+LLLIGDSGVGK+LQVWDTAGQER+SSMNVDEAFSSLAR
GALK1	P51570|GALK1	Galactokinase	7.9	30	0.007	EVQLEELEAAR+QCEEVAR+SLETSLVPLSDPK
SSR4	P51571|SSRD	Translocon-associated protein subunit delta	30.6	171	0.043	FFDEESYSLLR+NNEDISIIPPLFTVSVDHR+VQNMALYADVGGK+YQVSWSLDHK
BCAP31	P51572|BAP31	B-cell receptor-associated protein 31	47.2	196	0.046	AENQVLAMR+KQSEGLTK+KYDDVTEK+LDVGNAEVK+LKDELASTK+LLEEHAK+LQAAVDGPMDK+LVTLISQQATLLASNEAFK+QAESASEAAK+VNLQNNPGAMEHFHMK+YDDVTEK+YMEENDQLK+YMEENDQLKK
HSD17B4	P51659|DHB4	Peroxisomal multifunctional enzyme type 2	25.3	95	0.023	ATSTATSGFAGAIGQK+DIGPEVVK+FIYEGSSDFSCLPTFGVIIGQK+IDSEGGVSANHTSR+IDVVVNNAGILR+LGLLGLANSLAIEGR+LQSTFVFEEIGR+SMMGGGLAEIPGLSINFAK+VAVAIPNRPPDAVLTDTTSLNQAALYR+VLHGEQYLELYKPLPR+VLQQFADNDVSR+VVLVTGAGAGLGR
PSMD7	P51665|PSMD7	26S proteasome non-ATPase regulatory subunit 7	40.7	135	0.032	DLGLPTEAYISVEEVHDDGTPTSK+DTTVGTLSQR+ITNQVHGLK+NDIAINELMK+SVVALHNLINNK+TFEHVTSEIGAEEAEEVGVEHLLR+TNDQMVVVYLASLIR+VVGVLLGSWQK+VVVHPLVLLSVVDHFNR
HDGF	P51858|HDGF	Hepatoma-derived growth factor	64.6	220	0.053	AGDLLEDSPK+ASGYQSSQK+CGDLVFAK+DLFPYEESK+EAATLEVERPLPMEVEK+EAENPEGEEK+EDAEAPGIR+GFSEGLWEIENNPTVK+IDEMPEAAVK+KGFSEGLWEIENNPTVK+LVIDEPAK+NSTPSEPGSGR+SCVEEPEPEPEAAEGDGDKK+YQVFFFGTHETAFLGPK
CNN1	P51911|CNN1	Calponin-1	50.5	208	0.052	DGIILCEFINK+EWIEGVTGR+FASQQGMTAYGTR+GASQAGMTAPGTK+GMTVYGLPR+IGNNFMDGLK+INESTQNWHQLENIGNFIK+LGTDQPLDQATISLQMGTNK+NIIGLQMGTNK+YGVKPHDIFEANDLFENTNHTQVQSTLLALASMAK
HNRNPA3	P51991|ROA3	Heterogeneous nuclear ribonucleoprotein A3	34.7	116	0.028	EDSVKPGAHLTVK+EDTEEYNLR+GFAFVTFDDHDTVDK+IETIEVMEDR+IFVGGIKEDTEEYNLR+KIFVGGIK+LFIGGLSFETTDDSLR+RGEEGHDPKEPEQLR+SSGSPYGGGYGSGGGSGGYGSR+WGTLTDCVVMR+YHTINGHNCEVK
PGD	P52209|6PGD	6-phosphogluconate dehydrogenase, decarboxylating	56.7	447	0.11	AGQAVDDFIEK+AVSTGVQAGIPMPCFTTALSFYDGYR+CLSSLKDER+DVLGMAQDEMAQAFEDWNK+FQDTDGK+FQFDGDK+FQFDGDKK+GILFVGSGVSGGEEGAR+HEMLPASLIQAQR+LVPLLDTGDIIIDGGNSEYR+MVHNGIEYGDMQLICEAYHLMK+NPELQNLLLDDFFK+RIILLVK+SAVENCQDSWR+SFLEDIR+SFLEDIRK+TIFQGIAAK+VDDFLANEAK+VGTGEPCCDWVGDEGAGHFVK+VVGAQSLK+WTAISALEYGVPVTLIGEAVFAR+YGPSLMPGGNK
HNRNPM	P52272|HNRPM	Heterogeneous nuclear ribonucleoprotein M	54.1	647	0.158	ACQIFVR+ADILEDK+AFITNIPFDVK+DKFNECGHVLYADIK+FEPYANPTK+FESPEVAER+FGSGMNMGR+FNECGHVLYADIK+GCAVVEFK+GEGERPAQNEK+GIGMGNIGPAGMGMEGIGFGINK+GNFGGSFAGSFGGAGGHAPGVAR+INEILSNALK+LGSTVFVANLDYK+MGAGLGHGMDR+MGAGMGFGLER+MGANSLER+MGGMEGPFGGGMENMGR+MGLAMGGGGGASFDR+MGLSMER+MGLVMDR+MGPAMGPALGAGIER+MGPLGLDHMASSIER+MGPVMDR+MGQTMER+MVPAGMGAGLER+NLPFDFTWK+QGGGGGGGSVPGIER+VGEVTYVELLMDAEGK+VGQTIER+VKEDPDGEHAR+VMATTGGMGM…
RAP1GDS1	P52306|GDS1	Rap1 GTPase-GDP dissociation stimulator 1	34.8	94	0.02	ALGNICYDSHEGR+EMIFEVLAPLAENDAIK+HVEDGNVTVQHAALSALR+IPCVDAGLISPLVQLLNSK+IQASGILQLFASLLTPQSSCK+KQIEHDK+LMDLLDR+LQLVEAGLVECLLEIVQQK+LVEWCEAK+NLAIPVINK+SAVDQAGGAQIVIDHLR+SLCSITDPANEK+SVAQQASLTEQR+TIVQSGGIK+VANIIAEVAK+VDSDKEDDITELK
ARHGDIA	P52565|GDIR1	Rho GDP-dissociation inhibitor 1	54.9	259	0.063	AEEYEFLTPVEEAPK+FTDDDKTDHLSWEWNLTIK+IDKTDYMVGSYGPR+SIQEIQELDK+SIQEIQELDKDDESLR+TDHLSWEWNLTIK+TDYMVGSYGPR+VAVSADPNVPNVVVTGLTLVCSSAPGPLELDLTGDLESFK+VAVSADPNVPNVVVTGLTLVCSSAPGPLELDLTGDLESFKK+YIQHTYR
HNRNPF	P52597|HNRPF	Heterogeneous nuclear ribonucleoprotein F	38.1	197	0.042	ATENDIYNFFSPLNPVR+DLSYCLSGMYDHR+EEIVQFFSGLEIVPNGITLPVDPEGK+GLPFGCTK+HSGPNSADSANDGFVR+ITGEAFVQFASQELAEK+QSGEAFVELGSEDDVK+SYSDPPLK+TEMDWVLK+VHIEIGPDGR+YGDSEFTVQSTTGHCVHMR
SMS	P52788|SPSY	Spermine synthase	26	76	0.018	DVLILGGGDGGILCEIVK+ELSQDSTGR+HSTLDFMLGAK+LILDLSMK+MVTMVEIDQMVIDGCK+TCGDVLDNLK+YFTQGNCVNLTEALSLYEEQLGR
CAPZA1	P52907|CAZA1	F-actin-capping protein subunit alpha-1	69.2	327	0.081	DHYSNGFCTVYAK+DVQDSLTVSNEAQTAK+EASDPQPEEADGGLK+EGAAHAFAQYNMDQFTPVK+ESCDSALR+FITHAPPGEFNEVFNDVR+FTITPPTAQVVGVLK+IEGYEDQVLITEHGDLGNSR+IIENAENEYQTAISENYQTMSDTTFK+IQVHYYEDGNVQLVSHK+KEASDPQPEEADGGLK+LLLNNDNLLR+TIDGQQTIIACIESHQFQPK
CRIP2	P52943|CRIP2	Cysteine-rich protein 2	60.1	147	0.037	ASSVTTFTGEPNTCPR+GVNIGGAGSYIYEKPLAEGPQVTGPIEVPAAR+GVNTGAVGSYIYDR+TLTPGGHAEHDGKPFCHKPCYATLFGPK+TLTPGGHAEHDGQPYCHKPCYGILFGPK+TVYFAEK
BLVRA	P53004|BIEA	Biliverdin reductase A	20.6	70	0.017	ILHCLGLAEEIQK+LLGQFSEK+MTVCLETEK+NPHPSSAFLNLIGFVSR+SGSLENVPNVGVNK
SLC25A1	P53007|TXTP	Tricarboxylate transport protein, mitochondrial	26.4	50	0.01	FFVMTSLR+FGMFEFLSNHMR+FIHDQTSPNPK+GLSSLLYGSIPK+GTYQGLTATVLK+MQGLEAHK+NTWDCGLQILK+TQLQLDER
PPP5C	P53041|PPP5	Serine/threonine-protein phosphatase 5	19.6	62	0.013	AFLEENNLDYIIR+AIAGDEHKR+DYETVVK+ELMQWYK+GVSCQFGPDVTK+LSTLVETTLK+TECYGYALGDATR+VLIMHGGLFSEDGVTLDDIR+VTISFMK
ARFIP1	P53367|ARFP1	Arfaptin-1	16.1	16	0.003	LAQTLSTQLFQMVHTQR+SGPVILADEIK+TIEDTLMTVK+VLHNQLVLFHNAIAAYFAGNQK
ACLY	P53396|ACLY	ATP-citrate synthase	48.6	762	0.186	AFDSGIIPMEFVNK+AISEQTGK+AIVWGMQTR+AVQGMLDFDYVCSR+DEPSVAAMVYPFTGDHK+DGVYVLDLAAK+DLVSSLTSGLLTIGDR+EAGVFVPR+EEADEYIDIGALNGIFVLGR+EGDYVLFHHEGGVDVGDVDAK+EHEVTIFVR+EILIPVFK+FGGALDAAAK+FICTTSAIQNR+GGPNYQEGLR+GQELIYAGMPITEVFK+GVTIIGPATVGGIKPGCFK+HPWDDISYVLPEHMSM+IGNTGGMLDNILASK+KHPEVDVLINFASLR+LGLVGVNLTLDGVK+LGQEATVGK+LIMGIGHR+LLQDHPWLLSQNLVVKPDQLIK+LLVGVDEK+LNPEDIK+LYRPGSVAYVSR+MIVVLGEIGGTEEYK+NCGSFTR+N…
METAP1	P53582|MAP11	Methionine aminopeptidase 1	18.9	20	0.004	EVLDVAAGMIKPGVTTEEIDHAVHLACIAR+LLSSEDIEGMR+SAQFEHTLLVTDTGCEILTR+VCETDGCSSEAK
SUCLG1	P53597|SUCA	Succinate--CoA ligase [ADP/GDP-forming] subunit alpha, mitochondrial	21.1	32	0.007	GGQTHLGLPVFNTVK+IICQGFTGK+ISALQSAGVVVSMSPAQLGTTIYK+LIGPNCPGVINPGECK+LVGGTTPGK
COPB1	P53618|COPB	Coatomer subunit beta	52.3	715	0.173	AAAQCYIDLIIK+CIYNLLQSSSPAVK+DLQHPNEFIR+EAADPLASK+EAELLEPLMPAIR+EAGELKPEEEITVGPVQK+EDIQSVMTEIR+EDQFQLSLLAAMGNTQR+FVLPLQDHTIK+GALWILGEYCSTK+LKEAELLEPLMPAIR+LLHEMILVCDAYR+LLLVFWEIVPK+LVEKPSPLTLAPHDFANIK+LVTEMGTYATQSALSSSRPTK+NAFMMLIHADQDR+NCVVLSDIHIDIMDYIQPATCTDAEFR+NFEHLIPDAPELIHDFLVNEK+NVEELVIVLK+NVTVQPDDPISFMQLTAK+QMWAEFEWENK+SIFGEDALANVSIEKPIHQGPDAAVTGHIR+SLGEIPIVESEIK+SLGEIPIVESEIKK+SQGMALSLGDK…
COPA	P53621|COPA	Coatomer subunit alpha	55.5	964	0.236	ASNLENSTYDLYTIPK+AWEVDTCR+CLFTLLGHLDYIR+CPLSGACYSPEFK+DADSITLFDVQQK+DADSQNPDAPEGK+DMSGHYQNALYLGDVSER+DVAVMQLR+ETIPDIDPNAK+ETLEQQK+EYIVGLSVETER+FEEAVEK+FPVFNMSYNPAENAVLLCTR+GFFEGTIASK+GHYNNVSCAVFHPR+GITGVDLFGTTDAVVK+GVNWAAFHPTMPLIVSGADDR+GYPEVALHFVK+HAIVICNR+HVLEGHDR+ICEMAAYFTHSNLQPVHMILVLR+ILSACEK+ISPLQFR+KILSACEK+KLDALCNIHENIR+KYDEVLHMVR+LGEVALLQGNHQIVEMCYQR+LLELGPKPEVAQQTR+LLHDQVGVIQFGPYK+LLQPP…
AP2S1	P53680|AP2S1	AP-2 complex subunit sigma	20.4	65	0.016	HTNFVEFR+LIEEVHAVVTVR+QLLMLQSLE
IST1	P53990|IST1	IST1 homolog	12.6	23	0.005	ELDSGLAESVSTLIWAAPR+FGLIQSMK+LQSEVAELK+TNQIGTVNDR
SEC24C	P53992|SC24C	Protein transport protein Sec24C	7.9	39	0.009	AVITSLLDQIPEMFADTR+EGGAEESAIR+GQVPPLVTTNFLVK+LFLFHTSLPIAEAPGK+SDVLQPGAEVTTDDR+SPVESTTEPPAVR
SUB1	P53999|TCP4	Activated RNA polymerase II transcriptional coactivator p15	44.1	128	0.032	DDNMFQIGK+EQISDIDDAVR+EYWMDPEGEMKPGR+GISLNPEQWSQLK+QVAPEKPVK
YARS1	P54577|SYYC	Tyrosine--tRNA ligase, cytoplasmic	57.6	440	0.107	AGCEVTILFADLHAYLDNMK+AMLESIGVPLEK+DFAAEVVHPGDLK+EYTLDVYR+GVESQGMLLCASIEGINR+HPDADSLYVEK+HVLFPLK+IDVGEAEPR+IFTFAEK+ISEECIAQWK+KIFTFAEK+LASAAYPDPSK+LSSVVTQHDSK+LVVVLCNLKPQK+MSSSEEESK+NLQEVLGEEK+NSEPEEVIPSR+NSVEVALNK+QTNFMTK+QVEHPLLSGLLYPGLQALDEEYLK+QVEPLDPPAGSAPGEHVFVK+SEFVILR+TVVSGLVQFVPK+TYTAYVDLEK+VDAQFGGIDQR+VHLMNPMVPGLTGSK+VSYYENVIK
USP14	P54578|UBP14	Ubiquitin carboxyl-terminal hydrolase 14	39.1	135	0.032	AQLFALTGVQPAR+ASGEMASAQYITAALR+CTESEEEEVTK+DLFDSMDK+ENQLQLSCFINQEVK+FDDDKVSIVTPEDILR+FPLMLDMYELCTPELQEK+GEQGQYLQQDANECWIQMMR+IQEELTK+LEAIEDDSVK+QSPTLQR+RVEIMEEESEQ+SSSSGHYVSWVK+VSIVTPEDILR+YEPFSFADDIGSNNCGYYDLQAVLTHQGR+YLFTGLK
ATP1B3	P54709|AT1B3	Sodium/potassium-transporting ATPase subunit beta-3	26.2	59	0.014	EVTVECK+IDGSANLK+LFIYNPTTGEFLGR+NEDIPNVAVYPHNGMIDLK+SDPTSYAGYIEDLKK+SLNQSLAEWK
RAD23A	P54725|RD23A	UV excision repair protein RAD23 homolog A	17.9	18	0.012	DAFPVAGQK+ILSDDVPIR+NFVVVMVTK+QVIQQNPALLPALLQQLGQENPQLLQQISR+TLQQQTFK
RAD23B	P54727|RD23B	UV excision repair protein RAD23 homolog B	55.7	375	0.086	ASFNNPDR+AVEYLLMGIPGDR+DAFPVAGQK+EQVIAALR+ESQAVVDPPQAASTGAPQSSAVAAAAATTTATTTTTSSGGHPLEFLR+IDIDPEETVK+ILNDDTALK+NENLAANFLLQQNFDED+NFVVVMVTKPK+NQPQFQQMR+QEKPAEKPAETPVATSPTATDSTSGDSSR+QIIQQNPSLLPALLQQIGR+SNLFEDATSALVTGQSYENMVTEIMSMGYER+TLQQQTFK
AK2	P54819|KAD2	Adenylate kinase 2, mitochondrial	49.8	91	0.021	AMVASGSELGK+AVLLGPPGAGK+EKLDSVIEFSIPDSLLIR+GIHSAIDASQTPDVVFASILAAFSK+LAENFCVCHLATGDMLR+LQAYHTQTTPLIEYYR+LVSDEMVVELIEK+NLETPLCK
ALDH18A1	P54886|P5CS	Delta-1-pyrroline-5-carboxylate synthase	25	71	0.017	AEIIHHLADLLTDQR+EEVEDLCR+EMAIPVLEAR+FASYLTFSPSEVK+GDECGLALGR+ILHLLTQEALSIHGVK+LASIVEQVSVLQNQGR+MIDLIIPR+MLATLEPEQR+QIAASSQDSVGR+TEYGDLELCIEVVDNVQDAIDHIHK+VGMGGMEAK+VGTFFSEVKPAGPTVEQQGEMAR+VSGHVITDIVEGK+YLHENLPIPQR
EIF5	P55010|IF5	Eukaryotic translation initiation factor 5	26.2	114	0.025	AMGPLVLTEVLFNEK+FVLCPECENPETDLHVNPK+GMLDTHHK+LCTFILK+LQDMLDGFIK+SDNKDDDIDIDAI+TVIVNMVDVAK+VLTLSDDLER+YLLHGLECVVAMHQAQLISK
CSE1L	P55060|XPO2	Exportin-2	37.2	293	0.07	ALTLPGSSENEYIMK+ANIVHLMLSSPEQIQK+ATIELCSTHANDASALR+DAAIYLVTSLASK+DLEGSDIDTR+EHDPVGQMVNNPK+FLESVEGNQNYPLLLLTLLEK+FVTAIWNLLVTTGQEVK+GSNTIASAAADKIPGLLGVFQK+ICAVGITK+IIIPEIQK+LLQAFLER+LLQTDDEEEAGLLELLK+LLTECPPMMDTEYTK+LSTACPGR+LVLDAFALPLTNLFK+NDIPSSYMALFPHLLQPVLWER+NLFEDQNTLTSICEK+QLSDAISIIGR+SANVNEFPVLK+SFSLLQEAIIPYIPTLITQLTQK+SNELWTEIK+SQICDNAALYAQK+TGNIPALVR+TLDPDPAIR+VIVPNMEFR+YDEEFQR
HADHB	P55084|ECHB	Trifunctional enzyme subunit beta, mitochondrial	44.1	290	0.072	AALTGLLHR+AMDSDWFAENYMGR+AQDEGLLSDVVPFK+DFMYVSQDPK+DNGIRPSSLEQMAK+DQLLLGPTYATPK+EAALGAGFSDK+EVVDYIIFGTVIQEVK+FNFLAPELPAVSEFSTSETMGHSADR+FNNWGGSLSLGHPFGATGCR+KAQDEGLLSDVVPFK+LAAAFAVSR+LEQDEYALR+LMLDLNK+LVMAAANR+NVVVVDGVR+TPFLLSGTSYK+VGLPPLEK
MANF	P55145|MANF	Mesencephalic astrocyte-derived neurotrophic factor	42.3	145	0.035	DRDVTFSPATIENELIK+DSQICELK+DVTFSPATIENELIK+IINEVSKPLAHHIPVEK+ILDDWGETCK+LCYYIGATDDAATK+QIDLSTVDLK+QIDLSTVDLKK
NAP1L1	P55209|NP1L1	Nucleosome assembly protein 1-like 1	38.6	268	0.062	CAQIEAK+FEIINAIYEPTEEECEWKPDEEDEISEELK+FYEEVHDLER+GIPEFWLTVFK+KYAVLYQPLFDK+LDGLVETPTGYIESLPR+NVDLLSDMVQEHDEPILK+QLTVQMMQNPQILAALQER+SEPDDSDPFSFDGPEIMGCTGCQIDWK
ADK	P55263|ADK	Adenosine kinase	8	23	0.006	ELFDELVK+IVIFTQGR+SLIANLAAANCYK
ADAR	P55265|DSRAD	Double-stranded RNA-specific adenosine deaminase	8.6	19	0.003	AMTILLEEAK+DGSAFEDGLR+DINAVLIDMER+GETVNDCHAEIISR+MGFTEVTPVTGASLR+QEAADAALR+TLPLTGSTFHDQIAMLSHR+VENGQEPVIK+VLIGENEK
LAMB2	P55268|LAMB2	Laminin subunit beta-2	4.1	17	0.003	ALAEGGSILSR+AQEAEQLLR+AQGIAQGAIR+IQNVVTSFAPQRR+VLELSIPASAEQIQHLAGAIAER+VVQDLAAR
CDH11	P55287|CAD11	Cadherin-11	2.8	25	0.006	FFTINPEDGFIK+VLDVNDNAPK
SEC13	P55735|SEC13	Protein SEC13 homolog	45.3	199	0.049	DVAWAPSIGLPTSTIASCSQDGR+EEEDGQWK+ESVDGQWVCISDVNK+FASGGCDNLIK+GHEGPVWQVAWAHPMYGNILASCSYDR+GQGSVSASVTEGQQNEQ+LATCSSDR+LEAHSDWVR+NGGQILIADLR+VFIWTCDDASSNTWSPK
HNRNPH2	P55795|HNRH2	Heterogeneous nuclear ribonucleoprotein H2	37.2	71	0.037	ATENDIYNFFSPLNPMR+DLNYCFSGMSDHR+EEIVQFFSGLEIVPNGMTLPVDFQGR+GLPFGCSK+GLPWSCSADEVMR+HTGPNSPDTANDGFVR+IQNGTSGIR+SNSVEMDWVLK+STGEAFVQFASQEIAEK+THYDPPR+THYDPPRK+VHIEIGPDGR+YGDGGSSFQSTTGHCVHMR
OXCT1	P55809|SCOT1	Succinyl-CoA:3-ketoacid coenzyme A transferase 1, mitochondrial	10.6	24	0.005	CTLPLTGK+DGSVAIASKPR+FYTDPVEAVK+GMGGAMDLVSSAK+QHEADADLINAGK
EIF3B	P55884|EIF3B	Eukaryotic translation initiation factor 3 subunit B	27.3	199	0.048	AQAVSEDAGGNEGR+DQYSVIFESGDR+DRPQEADGIDSVIVVDNVPQVGPDR+FAVLHGEAPR+FSHQGVQLIDFSPCER+GIALWGGEK+GTQGVVTNFEIFR+GYIFLEYASPAHAVDAVK+ITNDFYPEEDGK+MTLDTLSIYETPSMGLLDK+NGDYLCVK+NLFNVVDCK+QVPVDVVEMK+VNLFTDFDK+VTLMQLPTR+WTETYVR+YMTISDEWDIPEK+YWLEEAECR
MARS1	P56192|SYMC	Methionine--tRNA ligase, cytoplasmic	18	67	0.014	ADKNEVAAEVAK+ALTHIDHSLSR+FFGGYVPEMVLTPDDQR+GFVLQDTVEQLR+GLESLPPLRPQQNPVLPVAGER+GVGVFGDMAQDTGIPADIWR+HGNQYIQVNEPWK+ITQDIFQQLLK+LENDQIESLR+LFVSDGVPGCLPVLAAAGR+NNSELLNNLGNFINR
EIF6	P56537|IF6	Eukaryotic translation initiation factor 6	56.7	94	0.023	ASFENNCEIGCFAK+ETEEILADVLK+HGLLVPNNTTDQELQHIR+LNEAQPSTIATSMR+LSALGNVTTCNDYVALVHPDLDR+NSLPDTVQIR+QTVADQVLVGSYCVFSNQGGLVHPK+TSIEDQDELSSLLQVPLVAGTVNR
MTPN	P58546|MTPN	Myotrophin	72.9	205	0.051	EFMWALK+GADINAPDK+GADINAPDKHHITPLLSAVYEGHVSCVK+GPDGLTAFEATDNQAIK+HHITPLLSAVYEGHVSCVK+KPLHYAADCGQLEILEFLLLK+NGDLDEVK+NGDLDEVKDYVAK
ARPC4	P59998|ARPC4	Actin-related protein 2/3 complex subunit 4	60.7	188	0.046	AENFFILR+ATLQAALCLENFSSQVVER+ELLLQPVTISR+HNKPEVEVR+IVAEEFLK+KPVEGYDISFLITNFHTEQMYK+LVDFVIHFMEEIDK+VLIEGSINSVR
CD81	P60033|CD81	CD81 antigen	28.4	115	0.028	MGVEGCTK+NNLCPSGSNIISNLFK+QFYDQALQQAVVDDDANNAK+TFHETLDCCGSSTLTALTTSVLK
TPI1	P60174|TPIS	Triosephosphate isomerase	82.3	1159	0.288	DCGATWVVLGHSER+ELASQPDVDGFLVGGASLKPEFVDIINAK+FFVGGNWK+HVFGESDELIGQK+IAVAAQNCYK+IIYGGSVTGATCK+KFFVGGNWK+KQSLGELIGTLNAAK+QSLGELIGTLNAAK+RHVFGESDELIGQK+SNVSDAVAQSTR+TATPQQAQEVHEK+VAHALAEGLGVIACIGEK+VPADTEVVCAPPTAYIDFAR+VTNGAFTGEISPGMIK+VVFEQTK+VVLAYEPVWAIGTGK
EIF3E	P60228|EIF3E	Eukaryotic translation initiation factor 3 subunit E	38.9	213	0.051	HLVFPLLEFLSVK+LASEILMQNWDAAMEDLTR+LDLLSDTNMVDFAMDVYK+LFIFETFCR+LGHVVMGNNAVSPYQQVIEK+LNMTPEEAER+MFEDPETTR+MLFDYLADK+NALSSLWGK+NLYSDDIPHALR+QLQAETEPIVK+RTTVVAQLK+TTVVAQLK+VLVPATDR+WIVNLIR+YLTTAVITNK
SEC61B	P60468|SC61B	Protein transport protein Sec61 subunit beta	21.9	51	0.013	FYTEDSPGLK+TTSAGTGGMWR
EIF4A1	P60842|IF4A1	Eukaryotic initiation factor 4A-I	72.2	696	0.14	AILPCIK+ATQALVLAPTR+DFTVSAMHGDMDQK+DIETFYNTSIEEMPLNVADLI+DQIYDIFQK+ELAQQIQK+GFKDQIYDIFQK+GIDVQQVSLVINYDLPTNR+GIYAYGFEKPSAIQQR+GVAINMVTEEDKR+GYDVIAQAQSGTGK+KEELTLEGIR+KGVAINMVTEEDK+KVDWLTEK+LDTLCDLYETLTITQAVIFINTR+LNSNTQVVLLSATMPSDVLEVTK+LQMEAPHIIVGTPGR+MFVLDEADEMLSR+QFYINVER+TATFAISILQQIELDLK+VDWLTEK+VFDMLNR+VLITTDLLAR+VVMALGDYMGASCHACIGGTNVR
RPS20	P60866|RS20	40S ribosomal protein S20	32.8	178	0.044	KTPCGEGSK+LIDLHSPSEIVK+TPVEPEVAIHR+VCADLIR
PSMA6	P60900|PSA6	Proteasome subunit alpha type-6	48.4	217	0.053	AINQGGLTSVAVR+CDPAGYYCGFK+DCAVIVTQK+GKDCAVIVTQK+ILTEAEIDAHLVALAER+ITENIGCVMTGMTADSR+LLDSSTVTHLFK+LYQVEYAFK+QTESTSFLEK+YEAANWK+YGYEIPVDMLCK
S100A10	P60903|S10AA	Protein S100-A10	17.5	285	0.062	EFPGFLENQK+EFPGFLENQKDPLAVDK
DSTN	P60981|DEST	Destrin	71.5	487	0.122	AVIFCLSADK+AVIFCLSADKK+CIIVEEGK+CIIVEEGKEILVGDVGVTITDPFK+EILVGDVGVTITDPFK+HECQANGPEDLNR+HFVGMLPEK+HFVGMLPEKDCR+KCSTPEEIK+KEELMFFLWAPELAPLK+LGGSLIVAFEGCPV+MIYASSK+YALYDASFETK
SPCS3	P61009|SPCS3	Signal peptidase complex subunit 3	21.7	62	0.015	MNTVLSR+NNALNQVVLWDK+NVEDFTGPR+YFFFDDGNGLK
SRP54	P61011|SRP54	Signal recognition particle 54 kDa protein	19.8	47	0.011	AGAFDQLK+DKVDVASVIVTK+GGGALSAVAATK+HGQFTLR+IPFYGSYTEMDPVIIASEGVEK+LLGMGDIEGLIDK+SPIIFIGTGEHIDDFEPFK+TQPFISK
RAB2A	P61019|RAB2A	Ras-related protein Rab-2A	67.9	259	0.048	DTFNHLTTWLEDAR+EHGLIFMETSAK+FQPVHDLTIGVEFGAR+GAAGALLVYDITR+IQEGVFDINNEANGIK+KEEGEAFAR+LQIWDTAGQESFR+QHSNSNMVIMLIGNK+SCLLLQFTDK+SCLLLQFTDKR+TASNVEEAFINTAK+YIIIGDTGVGK
RAB5B	P61020|RAB5B	Ras-related protein Rab-5B	37.2	31	0.013	FEIWDTAGQER+GAQAAIVVYDITNQETFAR+QASPSIVIALAGNK+SEPQNLGGAAGR+TAMNVNDLFLAIAK+YHSLAPMYYR
UBE2M	P61081|UBC12	NEDD8-conjugating enzyme Ubc12	35.5	35	0.008	DINELNLPK+EAAEVLQNNR+GGYIGSTYFER+LFEQNVQR+LVICPDEGFYK+TCDISFSDPDDLLNFK
UBE2K	P61086|UBE2K	Ubiquitin-conjugating enzyme E2 K	55	70	0.017	DQWAAAMTLR+GEIAGPPDTPYEGGR+IENLCAMGFDR+IWHPNISSVTGAICLDILK+KIENLCAMGFDR+LWAHVYAGAPVSSPEYTK+NAVIVALSSK+SWDVETATELLLSN+VDLVDENFTELR
COPS2	P61201|CSN2	COP9 signalosome complex subunit 2	25.3	58	0.014	ELNIDVADVESLLVQCILDNTIHGR+IDQVNQLLELDHQK+LTNFPEMMNR+NYDESGSPR+SAIPHPLIMGVIR+SINSILDYISTSK+TNHSNIMDDPFIR+WTNQLNSLNQAVVSK
ABCE1	P61221|ABCE1	ATP-binding cassette sub-family E member 1	25.9	55	0.012	DAYTHPQFVTDVMKPLQIENIIDQEVQTLSGGELQR+EGINIFLDGYVPTENLR+FLSQLEITFR+GSELQNYFTK+GTVGSILDR+LCIEVTPQSK+LKPDEGGEVPVLNVSYKPQK+NTVANSPQTLLAGMNK+NVEDLSGGELQR+TQAIVCQQLDLTHLK
RPS3A	P61247|RS3A	40S ribosomal protein S3a	48.5	479	0.12	ACQSIYPLHDVFVR+ADGYEPPVQESV+EVQTNDLK+KTSYAQHQQVR+LFCVGFTK+LIPDSIGK+LITEDVQGK+LMELHGEGSSSGK+MMEIMTR+NCLTNFHGMDLTR+TSYAQHQQVR+TTDGYLLR+VFEVSLADLQNDEVAFR
PSME3	P61289|PSME3	Proteasome activator complex subunit 3	19.7	11	0.002	LIISELR+LLELDSFLK+RLDECEEAFQGTK+SNQQLVDIIEK+VFVMPNGMLK
RPL15	P61313|RL15	60S ribosomal protein L15	50	236	0.058	FFEVILIDPFHK+FHHTIGGSR+GATYGKPVHHGVNQLK+NTLQLHR+QGYVIYR+QLSALHR+RNPDTQWITKPVHK+SLQSVAEER+VLNSYWVGEDSTYK+YIQELWR
RPL27	P61353|RL27	60S ribosomal protein L27	41.9	173	0.043	KVTAAMGK+NIDDGTSDRPYSHALVAGIDR+VVLVLAGR+VYNYNHLMPTR+YSVDIPLDK
ATP6V0D1	P61421|VA0D1	V-type proton ATPase subunit d 1	11.4	17	0.004	LHLQSTDYGNFLANEASPLTVSVIDDR+LLFEGAGSNPGDK
HSPE1	P61604|CH10	10 kDa heat shock protein, mitochondrial	68.6	147	0.036	FLPLFDR+GGEIQPVSVK+GGIMLPEK+KFLPLFDR+SAAETVTK+VLLPEYGGTK+VLQATVVAVGSGSK+VVLDDKDYFLFR
VBP1	P61758|PFD3	Prefoldin subunit 3	46.7	83	0.02	DQFTTTEVNMAR+ESTNSMETR+FLLADNLYCK+FMELNLAQK+KLDEQYQK+LHLGIPEAVFVEDVDSFMK+NLDSLEEDLDFLR+QPGNETADTVLK
STXBP1	P61764|STXB1	Syntaxin-binding protein 1	9.9	47	0.012	AAHVFFTDSCPDALFNELVK+HIAEVSQEVTR+HYQGTVDK+VLVVDQLSMR+YETSGIGEAR
DAD1	P61803|DAD1	Dolichyl-diphosphooligosaccharide--protein glycosyltransferase subunit DAD1	26.5	71	0.017	ADFQGISPER+FLEEYLSSTPQR+IQINPQNK
RPL37	P61927|RL37	60S ribosomal protein L37	25.8	31	0.008	EGTTPKPK+KYNWSAK+RAAVAASSSS
UFM1	P61960|UFM1	Ubiquitin-fold modifier 1	68.2	104	0.025	FAAEEFK+ITLTSDPR+VLSVPESTPFTAVLK+VPAATSAIITNDGIGINPAQTAGNVFLK
NUTF2	P61970|NTF2	Nuclear transport factor 2	69.3	196	0.049	ADEDPIMGFHQMFLLK+IQHSITAQDHQPTPDSCIISMVVGQLK+LSSLPFQK+NINDAWVCTNDMFR+TQLGAIYIDASCLTWEGQQFQGK
HNRNPK	P61978|HNRPK	Heterogeneous nuclear ribonucleoprotein K	53.3	623	0.155	DLAGSIIGK+DYDDMSPR+ENTQTTIK+GGDLMAYDR+GSYGDLGGPIITTQVTIPK+HESGASIK+IDEPLEGSEDR+IILDLISESPIK+IIPTLEEGLQLPSPTATSQLPLESDAVECLNYQHYK+IITITGTQDQIQNAQYLLQNSVK+ILSISADIETIGEILK+ILSISADIETIGEILKK+LFQECCPHSTDR+LLIHQSLAGGIIGVK+NLPLPPPPPPR+NTDEMVELR+RPAEDMEEEQAFK+TDYNASVSVPDSSGPER+VVLIGGKPDR
RRAS2	P62070|RRAS2	Ras-related protein R-Ras2	32.8	54	0.022	LDILDTAGQEEFGAMR+LVVVGGGGVGK+MNVDQAFHELVR+QCVIDDR+QVTQEEGQQLAR+VTYMEASAK
RPS7	P62081|RS7	40S ribosomal protein S7	64.4	423	0.105	AIIIFVPVPQLK+AQQNNVEHK+DVNFEFPEFQL+EIEVGGGR+ELNITAAK+HVVFIAQR+ILPKPTR+IVKPNGEKPDEFESGISQALLELEMNSDLK+KAIIIFVPVPQLK+TLTAVHDAILEDLVFPSEIVGK+VETFSGVYK
PPP1CA	P62136|PP1A	Serine/threonine-protein phosphatase PP1-alpha catalytic subunit	56.4	95	0.049	AHQVVEDGYEFFAK+DVQGWGENDR+EIFLSQPILLELEAPLK+GNHECASINR+HDLDLICR+ICGDIHGQYYDLLR+IFCCHGGLSPDLQSMEQIR+IKYPENFFLLR+IMRPTDVPDQGLLCDLLWSDPDK+IYGFYDECK+IYGFYDECKR+LNLDSIIGR+NVQLTENEIR+QSLETICLLLAYK+TFTDCFNCLPIAAIVDEK+YPENFFLLR
PPP1CB	P62140|PP1B	Serine/threonine-protein phosphatase PP1-beta catalytic subunit	63	91	0.05	AHQVVEDGYEFFAK+DVQGWGENDR+EIFLSQPILLELEAPLK+GNHECASINR+GVSFTFGADVVSK+HDLDLICR+ICGDIHGQYTDLLR+IFCCHGGLSPDLQSMEQIR+IKYPENFFLLR+IMRPTDVPDTGLLCDLLWSDPDK+IMRPTDVPDTGLLCDLLWSDPDKDVQGWGENDR+IVQMTEAEVR+IYGFYDECK+IYGFYDECKR+QSLETICLLLAYK+TFTDCFNCLPIAAIVDEK+YPENFFLLR+YQYGGLNSGRPVTPPR
RPS8	P62241|RS8	40S ribosomal protein S8	45.7	379	0.095	ADGYVLEGK+ELEFYLR+IIDVVYNASNNELVR+ISSLLEEQFQQGK+LDVGNFSWGSECCTR+LTPEEEEILNK+NCIVLIDSTPYR+QWYESHYALPLGR
RPS15A	P62244|RS15A	40S ribosomal protein S15a	51.5	206	0.051	FLTVMMK+HGYIGEFEIIDDHR+IVVNLTGR+MNVLADALK+QFGFIVLTTSAGIMDHEEAR+WQNNLLPSR
RPS16	P62249|RS16	40S ribosomal protein S16	48.6	221	0.054	DILIQYDR+EIKDILIQYDR+GGGHVAQIYAIR+KTATAVAHCK+LLEPVLLLGK+TATAVAHCK+TLLVADPR+VNGRPLEMIEPR+YVDEASK+YVDEASKK
RPS14	P62263|RS14	40S ribosomal protein S14	36.4	188	0.047	ADRDESSPYAAMLAAQDVAQR+DESSPYAAMLAAQDVAQR+ELGITALHIK+IEDVTPIPSDSTR+TPGPGAQSALR
RPS23	P62266|RS23	40S ribosomal protein S23	48.3	114	0.028	AHLGTALK+ANPFGGASHAK+ITAFVPNDGCLNFIEENDEVLVAGFGR+KGHAVGDIPGVR+VANVSLLALYK
RPS18	P62269|RS18	40S ribosomal protein S18	53.3	258	0.064	AGELTEDEVER+IAFAITAIK+IPDWFLNR+KADIDLTK+LREDLER+RAGELTEDEVER+VITIMQNPR+VLNTNIDGR+YAHVVLR+YSQVLANGLDNK
RPS13	P62277|RS13	40S ribosomal protein S13	47.7	271	0.067	DSHGVAQVR+GLAPDLPEDLYHLIK+GLSQSALPYR+GLTPSQIGVILR+KGLTPSQIGVILR+SVPTWLK+VLPPNWK+YESSTASALVA
RPS11	P62280|RS11	40S ribosomal protein S11	46.8	280	0.07	CPFTGNVSIR+DVQIGDIVTVGECRPLSK+EAIEGTYIDK+EAIEGTYIDKK+ILSGVVTK+NMSVHLSPCFR+QPTIFQNK+VLLGETGK
SNRPE	P62304|RUXE	Small nuclear ribonucleoprotein E	25	44	0.011	GDNITLLQSVSN+VMVQPINLIFR
SNRPD1	P62314|SMD1	Small nuclear ribonucleoprotein Sm D1	27.7	21	0.005	NREPVQLETLSIR+YFILPDSLPLDTLLVDVEPK
SNRPD2	P62316|SMD2	Small nuclear ribonucleoprotein Sm D2	48.3	82	0.018	EMWTEVPK+HCNMVLENVK+NNTQVLINCR+REEEEFNTGPLSVLTQSVK+SEMTPEELQK
SNRPD3	P62318|SMD3	Small nuclear ribonucleoprotein Sm D3	47.6	89	0.022	FLILPDMLK+LIEAEDNMNCQMSNITVTYR+VAQLEQVYIR+VLHEAEGHIVTCETNTGEVYR
PSMC6	P62333|PRS10	26S proteasome regulatory subunit 10B	56	293	0.072	ADHDFVVQEDFMK+ALQSVGQIVGEVLK+AVASQLDCNFLK+DHQPCIIFMDEIDAIGGR+EMFNYAR+EVDPLVYNMSHEDPGNVSYSEIGGLSEQIR+EVIELPLTNPELFQR+FSEGTSADR+HGEIDYEAIVK+IHAGPITK+IHIDLPNEQAR+MIMATNRPDTLDPALLRPGR+NVCTEAGMFAIR+TLMELLNQMDGFDTLHR+VALDMTTLTIMR+VVSSSIVDK
RPL7A	P62424|RL7A	60S ribosomal protein L7a	50	510	0.127	AGVNTVTTLVENK+AGVNTVTTLVENKK+AQLVVIAHDVDPIELVVFLPALCR+HWGGNVLGPK+KMGVPYCIIK+KTCTTVAFTQVNSEDK+KVAPAPAVVK+KVVNPLFEK+LKVPPAINQFTQALDR+MGVPYCIIK+NFGIGQDIQPK+QTATQLLK+TCTTVAFTQVNSEDK+TCTTVAFTQVNSEDKGALAK+VAPAPAVVK+VPPAINQFTQALDR+VVNPLFEK
ETF1	P62495|ERF1	Eukaryotic peptide chain release factor subunit 1	40.5	237	0.058	FGATLEIVTDK+FHTEALTALLSDDSK+GFGGIGGILR+ILYLTPEQEK+KVNIDFEPFKPINTSLYLCDNK+LSVLGAITSVQQR+LVDISYGGENGFNQAIELSTEVLSNVK+SQEGSQFVK+TELSQSDMFDQR+VNVAGLVLAGSADFK+YCFGVEDTLK+YFDEISQDTGK+YVLHCQGTEEEK
CNBP	P62633|CNBP	CCHC-type zinc finger nucleic acid binding protein	45.2	104	0.026	CGESGHLAK+CGESGHLAR+CGETGHVAINCSK+CYSCGEFGHIQK+DCDLQEDACYNCGR+GFQFVSSSLPDICYR+TSEVNCYR
RPL23A	P62750|RL23A	60S ribosomal protein L23a	47.4	222	0.054	FPLTTESAMK+KEAPAPPK+KIEDNNTLVFIVDVK+LAPDYDALDVANK+LDHYAIIK+LYDIDVAK+VNTLIRPDGEK+VNTLIRPDGEKK
H4C1	P62805|H4	Histone H4	50.5	93	0.023	DAVTYTEHAK+DNIQGITKPAIR+ISGLIYEETR+TVTAMDVVYALK+VFLENVIR
RAN	P62826|RAN	GTP-binding nuclear protein Ran	50	341	0.085	DGYYIQAQCAIIMFDVTSRVTYK+FNVWDTAGQEK+HLTGEFEK+LVLVGDGGTGK+NLQYYDISAK+SNYNFEKPFLWLAR+VCENIPIVLCGNK+YVATLGVEVHPLVFHTNR
RPL23	P62829|RL23	60S ribosomal protein L23	67.1	267	0.066	DGVFLYFEDNAGVIVNNK+ECADLWPR+GSAITGPVAK+ISLGLPVGAVINCADNTGAK+KGKPELR+LPAAGVGDMVMATVK+NLYIISVK+VHPAVVIR
RPS15	P62841|RS15	40S ribosomal protein S15	69	275	0.067	DMIILPEMVGSMVGVYNGK+EAPPMEKPEVVK+GVDLDQLLDMSYEQLMQLYSAR+HGRPGIGATHSSR+KQHSLLK+TFNQVEIKPEMIGHYLGEFSITYKPVK
RPS24	P62847|RS24	40S ribosomal protein S24	29.3	182	0.045	KQMVIDVLHPGK+QMVIDVLHPGK+TTGFGMIYDSLDYAK+TTPDVIFVFGFR
RPS25	P62851|RS25	40S ribosomal protein S25	38.4	223	0.056	AALQELLSK+AQVIYTR+DKLNNLVLFDK+GGDAPAAGEDA+LITPAVVSER+LNNLVLFDK
RPS28	P62857|RS28	40S ribosomal protein S28	46.4	120	0.03	EGDVLTLLESER+TGSQGQCTQVR+VEFMDDTSR
FAU	P62861|RS30	40S ribosomal protein S30	30.5	67	0.017	FVNVVPTFGK+KVHGSLAR
RPL30	P62888|RL30	60S ribosomal protein L30	67	187	0.047	KSEIEYYAMLAK+KSLESINSR+LVILANNCPALR+SLESINSR+SMPEQTGEK+TGVHHYSGNNIELGTACGK+VCTLAIIDPGDSDIIR
RPL31	P62899|RL31	60S ribosomal protein L31	40	169	0.042	EMGTPDVR+LYTLVTYVPVTTFK+NEDEDSPNK+NLQTVNVDEN+SAINEVVTR
RPL10A	P62906|RL10A	60S ribosomal protein L10a	52.1	349	0.087	AVDIPHMDIEALK+AVDIPHMDIEALKK+DTLYEAVR+EVLHGNQR+FLETVELQISLK+FPSLLTHNENMVAK+FSVCVLGDQQHCDEAK+ILGPGLNK+KYDAFLASESLIK+STMGKPQR+VLCLAVAVGHVK
RPL32	P62910|RL32	60S ribosomal protein L32	44.4	197	0.047	ELEVLLMCNK+FLVHNVK+GQILMPNIGYGSNK+GQILMPNIGYGSNKK+HMLPSGFR+LRSEENE+SYCAEIAHNVSSK
RPL11	P62913|RL11	60S ribosomal protein L11	29.8	188	0.047	IAVHCTVR+KLCLNICVGESGDR+LCLNICVGESGDR+RTGCIGAK+VLEQLTGQTPVFSK+YDGIILPGK
RPL8	P62917|RL8	60S ribosomal protein L8	55.6	337	0.083	AQLNIGNVLPVGTMPEGTIVCCLEEKPGDR+ASGNYATVISHNPETK+AVDFAER+AVVGVVAGGGR+DIIHDPGR+GVAMNPVEHPFGGGNHQHIGKPSTIR+IDKPILK+KAQLNIGNVLPVGTMPEGTIVCCLEEKPGDR+KVGLIAAR+KVISSANR+RTELFIAAEGIHTGQFVYCGK+TELFIAAEGIHTGQFVYCGK
FKBP1A	P62942|FKB1A	Peptidyl-prolyl cis-trans isomerase FKBP1A	58.3	141	0.035	GQTCVVHYTGMLEDGK+GWEEGVAQMSVGQR+LTISPDYAYGATGHPGIIPPHATLVFDVELLK+RGQTCVVHYTGMLEDGK
AP2B1	P63010|AP2B1	AP-2 complex subunit beta	59.6	872	0.17	AAMIWIVGEYAER+AELNNEK+ALQHMTDFAIQFNK+APEVSQYIYQVYDSILK+AVWLPAVK+CLKDEDPYVR+CVSTLLDLIQTK+DCEDPNPLIR+DEDPYVR+DIPNENELQFQIK+DLIADSNPMVVANAVAALSEISESHPNSNLLDLNPQNINK+DSDYYNMLLK+EAQSICER+ECHLNADTVSSK+EYATEVDVDFVR+FLELLPK+GLEISGTFTHR+IQPGNPNYTLSLK+ITEYLCEPLRK+KGEIFELK+KPSETQELVQQVLSLATQDSDNPDLR+LAPPLVTLLSGEPEVQYVALR+LASQANIAQVLAELK+LHDINAQMVEDQGFLDSLR+LLSTDPVTAK+LLTALNECTEWGQIFILDCLSNYNPK+LQNNNVYTIAK+L…
DYNLT1	P63172|DYLT1	Dynein light chain Tctex-type 1	38.9	21	0.005	EAIESAIGGNAYQHSK+VNQWTTNVVEQTLSQLTK+YIVTCVIMQK
RPL38	P63173|RL38	60S ribosomal protein L38	45.7	136	0.034	DFLLTAR+IEEIKDFLLTAR+QSLPPGLAVK+YLYTLVITDK
SKP1	P63208|SKP1	S-phase kinase-associated protein 1	55.2	118	0.028	ENQWCEEK+GLLDVTCK+KENQWCEEK+NDFTEEEEAQVR+RTDDIPVWDQEFLK+TDDIPVWDQEFLK+TMLEDLGMDDEGDDDPVPLPNVNAAILK+VDQGTLFELILAANYLDIK
RPS21	P63220|RS21	40S ribosomal protein S21	39.8	115	0.029	DHASIQMNVAEVDK+MGESDDSILR+TYAICGAIR
RACK1	P63244|RACK1	Receptor of activated protein C kinase 1	77.6	629	0.156	AEPPQCTSLAWSADGQTLFAGYTDNLVR+DETNYGIPQR+DGQAMLWDLNEGK+DVLSVAFSSDNR+FSPNSSNPIIVSCGWDK+GHNGWVTQIATTPQFPDMILSASR+HLYTLDGGDIINALCFSPNR+IIVDELK+IIVDELKQEVISTSSK+IWDLEGK+LWDLTTGTTTR+LWNTLGVCK+QEVISTSSK+RFVGHTK+TNHIGHTGYLNTVTVSPDGSLCASGGK+VWNLANCK+VWQVTIGTR+YTVQDESHSEWVSCVR+YWLCAATGPSIK
TPM4	P67936|TPM4	Tropomyosin alpha-4 chain	53.2	696	0.142	AEGDVAALNR+AMKDEEK+CGDLEEELK+EDKYEEEIK+EENVGLHQTLDQTLNELNCI+EKAEGDVAALNR+HIAEEADR+IQALQQQADEAEDR+IQLVEEELDR+KIQALQQQADEAEDR+KLVILEGELER+KYEEVAR+LVILEGELER+MELQEMQLK+NVTNNLK+RIQLVEEELDR+SLEAASEK+TIDDLEEK
PAFAH1B2	P68402|PA1B2	Platelet-activating factor acetylhydrolase IB subunit alpha2	47.2	104	0.024	DKEPDVLFVGDSMVQLMQQYEIWR+ELFSPLHALNFGIGGDTTR+GEKPNPLR+IIVLGLLPR+LANVQLLDTDGGFVHSDGAISCHDMFDFLHLTGGGYAK+NGELENIKPK
NOMO3	P69849|NOMO3	Nodal modulator 3	14.9	45	0.009	EQQLAEIEAR+FEQAFYTYDTSSPSILTLTAIR+GLLPGCVYHVQLK+HHVLGTITTDKMMDVTVTIK+IQSTVTQPGGK+ITFDVAPSR+LIPLLLQLTSR+SENLDNPIQTVSLGQSLFFHFPPLLR+VLPGDYEILATHPTWALK+VNAMTFTFDNVLPGK+VSCLDTCGDLLVTLQSLSR+VVLSSQDK
PSPH	P78330|SERB	Phosphoserine phosphatase	19.6	42	0.009	EEGIDELAK+ICGVEDAVSEMTR+LALIQPSR+LIAEQPPHLTPGIR
EIF4G2	P78344|IF4G2	Eukaryotic translation initiation factor 4 gamma 2	20.3	122	0.028	ASSLISLLK+DLGVFIPAPMAQGMR+DMGEDLECLCQIMR+EWLTELFQQSK+FLLQDTVELR+FSASSGGGGSR+GAPQHYPK+GLSFLFPLLK+HFLPEMLSK+LDPSPQTIYK+LQDEFENR+MCSLMLSK+MLEILEGK+QLLLSFKPVMQK+SLMDQYFAR+SQGLSQLYHNQSQGLLSQLQGQSK+VIILSLDR
CCT2	P78371|TCPB	T-complex protein 1 subunit beta	74.2	722	0.179	AAHSEGNTTAGLDMR+DASLMVTNDGATILK+EALLSSAVDHGSDEVK+EAVAMESYAK+EGTIGDMAILGITESFQVK+FRQDLMNIAGTTLSSK+GATQQILDEAER+GSGNLEAIHIIK+HGINCFINR+IHPQTIIAGWR+ILIANTGMDTDK+ILIANTGMDTDKIK+KIGVNQPK+LALVTGGEIASTFDHPELVK+LAVEAVLR+LGGSLADSYLDEGFLLDK+LGGSLADSYLDEGFLLDKK+LIEEVMIGEDK+LIHFSGVALGEACTIVLR+LTSFIGAIAIGDLVK+MLPTIIADNAGYDSADLVAQLR+NIGVDNPAAK+QDLMNIAGTTLSSK+QLIYNYPEQLFGAAGVMAIEHADFAGVER+QVLLSAAEAAEVILR+SLHDAL…
GSTO1	P78417|GSTO1	Glutathione S-transferase omega-1	46.1	307	0.076	EDPTVSALLTSEK+EDYAGLKEEFR+FCPFAER+GSAPPGPVPEGSIR+HEVININLK+LEEVLTNK+LEEVLTNKK+LLPDDPYEK+LNECVDHTPK+LWMAAMK+MILELFSK+SQNKEDYAGLK+VPSLVGSFIR
PRKDC	P78527|PRKDC	DNA-dependent protein kinase catalytic subunit	32.8	817	0.191	AGLLHNILPSQSTDLHHSVGTELLSLVYK+AVAFFLESIAMHDIIAAEK+AYVPALQMAFK+CGAALAGHQLIR+CLMDQATDPNILGR+DEVLANR+DFGLLVFVR+DFSAFINLVEFCR+DILETHLR+DILPCLDGYLK+DLLLNTMSQEEK+DPTVHDDVLELEMDELNR+DQNILLGTTYR+DVDFMYVELIQR+DVLIQGLIDENPGLQLIIR+DYVDLFR+ELLNPVVEFVSHPSTTCR+EMKPVIFLDVFLPR+EQQHVMEELFQSSFR+EVYAAAAEVLGLILR+FESQDTVALLEAILDGIVDPVDSTLR+FLCIFLEK+FNNYVDCMK+FVPLLPGNR+GIAPGDER+GIFTSEIGTK+GLSSLLCNFTK+GSCVTQVGLLESVYEMF…
MAP1A	P78559|MAP1A	Microtubule-associated protein 1A	16.8	236	0.047	AIVFEIMEAGEPTGPILGAEALPGGLR+AKPASPARR+ALALAPGPPTR+ALGLEESLVQEGR+AQWGENLQVTLIPTHDTEVTR+AVLDALLEGK+DEVLQQK+DLASGAVPTNLKPSK+DLSTEEVR+DTALEQK+ESTFLDEGPDDEQEVPLR+ETSLDVSSK+GREDVALEQDTYWR+GTVPLPTISGHR+IDSVLLTHIGADNLPGINGLLQR+ILEGLEK+ISKPDLKPFTPEVR+LMPHMKNEPTTPSWLADIPPWVPK+LSKPCCYIFPGGR+LSSFATSVAEDQSVASLTAPQTEETGK+NLISPELGVVFFNVPEK+REEVVEEGAK+SHATTEPEQTEPEQR+SIEEACLTLQHLNR+SPESLPGPALEDIAIK+SSLLLDTVTSIPS…
NUCB2	P80303|NUCB2	Nucleobindin-2	34.5	107	0.026	AATSDLEHYDK+EHVMNEVDTNKDR+ELDLVSHHVR+EVWEETDGLDPNDFDPK+LDSLQDIGMDHQALLK+LEYHQVIQQMEQK+LEYHQVIQQMEQKK+LHDVNSDGFLDEQELEALFTK+LVTLEEFLK+NEEDDMVEMEEER+QVIDVLETDK+VQNIHPVESAK
BASP1	P80723|BASP1	Brain acid soluble protein 1	77.1	327	0.081	AAEAAAAPAESAAPAAGEEPSKEEGEPK+AEGAATEEEGTPK+AEPPKAPEQEQAAPGPAAGGEAPK+AQGPAASAEEPKPVEAPAANSDQTVTVK+AQGPAASAEEPKPVEAPAANSDQTVTVKE+EKPDQDAEGK+ESEPQAAAEPAEAK+ETPAATEAPSSTPK+GYNVNDEK+KTEAPAAPAAQETK+SDGAPASDSKPGSSEAAPSSK
RPL24	P83731|RL24	60S ribosomal protein L24	40.1	197	0.048	AITGASLADIMAK+CESAFLSK+GQSEEIQK+IYPGHGR+KGQSEEIQK+NQKPEVR+RNQKPEVR+VELCSFSGYK+VFQFLNAK
ARF5	P84085|ARF5	ADP-ribosylation factor 5	78.9	58	0.029	DAVLLVFANK+HYFQNTQGLIFVVDSNDR+ILMVGLDAAGK+LGEIVTTIPTIGFNVETVEYK+LGLQHLR+MLQEDELR+NICFTVWDVGGQDK+QDMPNAMPVSELTDK+TWYVQATCATQGTGLYDGLDWLSHELSK+VQESADELQK
ERH	P84090|ERH	Enhancer of rudimentary homolog	26.9	41	0.01	ADTQTYQPYNK+TYADYESVNECMEGVCK
RPL19	P84098|RL19	60S ribosomal protein L19	17.3	103	0.025	KPVTVHSR+LLADQAEAR+VWLDPNETNEIANANSR
SERF2	P84101|SERF2	Small EDRK-rich factor 2	30.5	28	0.006	DDGLSAAAR+DSEIMQQK+RDDGLSAAAR
SRSF3	P84103|SRSF3	Serine/arginine-rich splicing factor 3	31.1	128	0.025	AFGYYGPLR+DSCPLDCK+NPPGFAFVEFEDPR+VELSNGEK+VYVGNLGNNGNK
MXRA7	P84157|MXRA7	Matrix-remodeling-associated protein 7	27.5	66	0.016	EELEEEQR+EQLAAIFK+GAAASPEPAR+GPSSEGPEEEDGEGFSFK+QEEEQDLDGEK+RGAAASPEPAR
DAB2	P98082|DAB2	Disabled homolog 2	37.5	343	0.081	AFGYVCGGEGQHQFFAIK+AVENGSEALMILDDQTNK+DILLVDLNSEIDTNQNSLR+DISSDAFTALDPLGDK+DLFQVIYNVK+DSFGSSQASVASSQPVSSEMYR+GLSIQNGVK+IWVNISLSGIK+KGEQTSSGTLSAFASYFNSK+LIGIDDVPDAR+MSQDSMMK+QDLESSVQSSPHDSIAIIPPPQSTKPGR+QPPAVPAR+SGVDQMDLFGDMSTPPDLNSPTESK+SSPNPFVGSPPK+STDNAFENPFFK+TDEYLLAR+TGQQAEPLVVDLK+VGIPQENADHDDFDANQLLNK
RBM3	P98179|RBM3	RNA-binding protein 3	42.7	87	0.02	AMNGESLDGR+GFGFITFTNPEHASVAMR+LFVGGLNFNTDEQALEDHFSSFGPISEVVVVK+YSGGNYR
PITPNA	Q00169|PIPNA	Phosphatidylinositol transfer protein alpha isoform	27.4	36	0.009	MLAPEGALNIHEK+NETGGGEGVEVLVNEPYEK+QLFCWIDK+TVITNEYMK+VILPVSVDEYQVGQLYSVAEASK+WVDLTMDDIR
SLC25A3	Q00325|MPCP	Phosphate carrier protein, mitochondrial	25.4	280	0.07	FGFYEVFK+GIFNGFSVTLK+GSSASLVLK+GVAPLWMR+GWAPTFLGYSMQGLCK+IQTQPGYANTLR+LPRPPPPEMPESLK+MQVDPQK+TVEALYK
HDLBP	Q00341|VIGLN	Vigilin	43.2	944	0.232	AKPEYHK+ANSFTVSSVAAPSWLHR+ASVITQVFHVPLEER+DAPWTASSSEK+DCDPGSPR+DFSVQIK+DKFPEVIINFPDPAQK+DLANIAEVEVSIPAK+DLIIEQR+DMNQFGEGEQAK+DQDLITIIGK+DQGLSIMVSGK+EALEALVPVTIEVEVPFDLHR+EIAEEYGGVMVSFPR+ELEALIQNLDNVVEDSMLVDPK+ELLELASR+ELQAEQEDR+EQLAQAVAR+GAVITQIR+GNSLQEILER+HEVLLISAEQDK+ICLEIMQR+IDLPAENSNSETIIITGK+IEGDPQGVQQAK+INIPPPSVNR+IQEIIEDLEAQVTLECAIPQK+IQIPRPDDPSNQIK+ITLEGPTEDVNVAQEQIEGMVK+IVGELEQMVSEDVPLD…
CLTC	Q00610|CLH1	Clathrin heavy chain 1	66.7	2684	0.595	ADDPSSYMEVVQAANTSGNWEELVK+AFMTADLPNELIELLEK+AHIAQLCEK+AHMGMFTELAILYSK+AHTMTDDVTFWK+ALEHFTDLYDIK+AMLSANIR+AVDVFFPPEAQNDFPVAMQISEK+AVNYFSK+AVVHTHLLNPEWLVNYFGSLSVEDSLECLR+AYEFAER+CNEPAVWSQLAK+DAMQYASESK+DPELWGSVLLESNPYR+DTELAEELLQWFLQEEK+EAIDSYIK+ECFGACLFTCYDLLRPDVVLETAWR+EDKLECSEELGDLVK+EHLELFWSR+ENPYYDSR+ESNCYDPER+ESYVETELIFALAK+EVCFACVDGK+FDFVHDLVLYLYR+FDVNTSAVQVLIEHIGNLDR+FNALFAQGNYSEAAK+FQEHLQL…
FKBP3	Q00688|FKBP3	Peptidyl-prolyl cis-trans isomerase FKBP3	46.4	171	0.042	ARLEIEPEWAYGK+AWTVEQLR+DHLVTAYNHLFETK+FLQEHGSDSFLAEHK+GWDEALLTMSK+KGDVVHCWYTGTLQDGTVFDTNIQTSAK+LEIEPEWAYGK+SEETLDEGPPK+TANKDHLVTAYNHLFETK
REEP5	Q00765|REEP5	Receptor expression-enhancing protein 5	20.1	79	0.02	ATVNLLGEEK+ETADAITK+HESQMDSVVK+KATVNLLGEEK+NCMTDLLAK
HNRNPU	Q00839|HNRPU	Heterogeneous nuclear ribonucleoprotein U	35.2	553	0.135	AEGGGGGGRPGAPAAGDGK+DCEVVMMIGLPGAGK+DIDIHEVR+DLPEHAVLK+EKPYFPIPEEYTFIQNVPLEDR+FDENDVITCFANFESDEVELSYAK+FIEIAAR+GNFTLPEVAECFDEITYVELQK+GYFEYIEENK+KAEGGGGGGRPGAPAAGDGK+KAVVVCPK+KDCEVVMMIGLPGAGK+LLEQYKEESK+LNTLLQR+LQAALDDEEAGGRPAMEPGNGSLDLGGDSAGR+MCLFAGFQR+MSSSPVNVK+MSSSPVNVKK+NFILDQTNVSAAAQR+NGQDLGVAFK+SSGPTSLFAVTVAPPGAR+TCNCETEDYGEK+VSELKEELK+YNILGTNTIMDK
CAP1	Q01518|CAP1	Adenylyl cyclase-associated protein 1	60.4	828	0.202	AGAAPYVQAFDSLLAGPVAEYLK+ALLVTASQCQQPAENK+AYLSIWTELQAYIK+CVNTTLQIK+EFHTTGLAWSK+EIGGDVQK+EMNDAAMFYTNR+EPAVLELEGK+GYADSPSK+HAEMVHTGLK+HVSDDMK+INSITVDNCK+INSITVDNCKK+KEPAVLELEGK+KLGLVFDDVVGIVEIINSK+LEAVSHTSDMHR+LGLVFDDVVGIVEIINSK+LSDLLAPISEQIK+LVTTVTEIAG+NSLDCEIVSAK+QVAYIYK+SSEMNVLIPTEGGDFNEFPVPEQFK+TDGCHAYLSK+THKNPALK+TLWNGQK+VENQENVSNLVIEDTELK+VPTISINK
PFKP	Q01813|PFKAP	ATP-dependent 6-phosphofructokinase, platelet type	50.4	364	0.089	AIGVLTSGGDAQGMNAAVR+AMEWITAK+ASYDVSDSGQLEHVQPWSV+DLQSNVEHLTEK+EIGWTDVGGWTGQGGSILGTK+ELVVTQLGYDTR+EWSGLLEELAR+FLEHLSGAGK+FTTDDSICVLGISK+GGTPSAFDR+GITNLCVIGGDGSLTGANLFR+IIEVVDAIMTTAQSHQR+KEWSGLLEELAR+LNIIIVAEGAIDTQNKPITSEK+LPLMECVQMTQDVQK+MGVEAVIALLEATPDTPACVVSLNGNHAVR+MLAIYDGFDGFAK+NESCSENYTTDFIYQLYSEEGK+NVIFQPVAELK+NVLGHMQQGGAPSPFDR+SFAGNLNTYK+TFVLEVMGR+TNCNVAVINVGAPAAGMNAAVR+VGIADGHR+YAYLNVVGMVG…
EWSR1	Q01844|EWS	RNA-binding protein EWS	11.9	77	0.019	AAVEWFDGK+AGDWQCPNPGCGNQNFAWR+GDATVSYEDPPTAK+QDHPSSMGVYGQESGGFSGPGENR+TGQPMIHIYLDK
TAGLN	Q01995|TAGL	Transgelin	74.1	976	0.243	AAEDYGVIK+EFTESQLQEGK+GASQAGMTGYGRPR+GDPNWFMK+HVIGLQMGSNR+KYDEELEER+LGFQVWLK+LVEWIIVQCGPDVGRPDR+LVNSLYPDGSKPVK+QMEQVAQFLK+REFTESQLQEGK+TDMFQTVDLFEGK+TLMALGSLAVTK+VPENPPSMVFK+YDEELEER
ALDH6A1	Q02252|MMSA	Methylmalonate-semialdehyde dehydrogenase [acylating], mitochondrial	9.2	18	0.004	AEMDAAIASCK+EGASILLDGR+ENTLNQLVGAAFGAAGQR+VCNLIDSGTK
RPL18A	Q02543|RL18A	60S ribosomal protein L18a	48.3	228	0.057	AHSIQIMK+CHTPPLYR+DLTTAGAVTQCYR+FWYFVSQLK+IFAPNHVVAK+NFGIWLR+SGTHNMYR+SSGEIVYCGQVFEK+VEEIAASK
MAP2K1	Q02750|MP2K1	Dual specificity mitogen-activated protein kinase kinase 1	24.2	80	0.013	DVKPSNILVNSR+IPEQILGKVSIAVIK+ISELGAGNGGVVFK+KLEELELDEQQR+LCDFGVSGQLIDSMANSFVGTR+LEAFLTQK+VSHKPSGLVMAR
FKBP4	Q02790|FKBP4	Peptidyl-prolyl cis-trans isomerase FKBP4	38.8	56	0.012	ALELDSNNEK+ATESGAQSAPLPMEGVDISPK+EGTGTEMPMIGDR+FDSSLDR+FEIGEGENLDLPYGLER+GEDLTEEEDGGIIR+GEHSIVYLKPSYAFGSVGK+LYANMFER+SNTAGSQSQVETEA+TQLAVCQQR+VFVHYTGWLLDGTK+VGEVCHITCKPEYAYGSAGSPPK+VLQLYPNNK
NUCB1	Q02818|NUCB1	Nucleobindin-1	33.4	175	0.042	DLELLIQTATR+ELDFVSHHVR+ELQQAVLHMEQR+EVWEELDGLDPNR+FEEELAAR+KLEEQQR+LPEVEVPQHL+LQAANAEDIK+LSQETEALGR+LVTLEEFLASTQR+MDAEQDPNVQVDHLNLLK+QFEHLDPQNQHTFEAR+YLQEVIDVLETDGHFR
RPL6	Q02878|RL6	60S ribosomal protein L6	49.3	705	0.173	AIPQLQGYLR+ASITPGTILIILTGR+AVDSQILPK+EKYEITEQR+FVIATSTK+HLTDAYFK+HQEGEIFDTEK+KPFSQHVR+QLASGLLLVTGPLVLNR+SVFALTNGIYPHK+VEKPDTK+VLATVTKPVGGDK+VLATVTKPVGGDKNGGTR+YEITEQR+YYPTEDVPR
AKAP12	Q02952|AKA12	A-kinase anchor protein 12	41.8	375	0.085	ADSQDAGQETEK+AEAERPEEQAEASGLK+AEAERPEEQAEASGLKK+AITPQAQEELQK+APQVTESIESSELVTTCQAETLAGVK+DKTEKPDTVQLLTVK+DMSEASEK+DVPFFEGLEGSIDTGITVSR+EDEKGDDVDDPENQNSALADTDASGGLTK+EDEVEASEK+EESESTAVGQAHSDISK+EGVTPWASFK+EKEDAQEVELQEGK+EKTEAEPTHVNEEK+ELSESQVHMMAAAVADGTR+EMVVQVER+ERPPAPSSFVFQEETK+ESPDTNGPK+ETDVVLK+EVIAEEEPPTVTEPLPENR+EVSSLEGSPPPCLGQEEAVCTK+EVSVETVSILSK+GLAEVQQDGEAEEGATSDGEK+GLSSDLEGEK+KEQEPEK+KGLSS…
LMNB2	Q03252|LMNB2	Lamin-B2	31.8	117	0.028	AELDEVNK+AGGPATPLSPTR+ALYESELADAR+DVMQQQLAEYQELLDVK+EGELTVAQGR+EQEMTEMR+GQSSWGTGESFR+KLLEGEEER+LELEQTYQAK+LESLSYQLSGLQK+LLEGEEER+LQIELGK+LSPSPSSR+MAQALEELR+QQEYDFK+QVLEGEEIAYK+RLVEVDSSR+SEVELAAALSDK+SEVELAAALSDKR+SQHDEQVR+SVFEEEVR+TVLVNADGEEVAMR
GBE1	Q04446|GLGB	1,4-alpha-glucan-branching enzyme	39.9	323	0.078	AGLLFIFNFHPSK+CADGGLYCK+CIAYAESHDQALVGDK+EFKDEDWNMGDIVYTLTNR+EGDNVNYDWIHWDPEHSYEFK+FLNNFDR+GTHDLWDSR+GYESFGVHR+IVLDSDAAEYGGHQR+IYESHVGISSHEGK+LAMAIPDK+LITHGLGGEGYLNFMGNEFGHPEWLDFPR+LLEIDPYLKPYAVDFQR+NIGENEGGIDK+NSADGLNMFDGTDSCYFHSGPR+QFHLTDDDLLR+QFSQILK+RQFHLTDDDLLR+SGEILYR+SVLVPHGSK+VALILQNVDLPN+YGWLAAPQAYVSEK
GLO1	Q04760|LGUL	Lactoylglutathione lyase	44.6	127	0.032	CDFPIMK+DFLLQQTMLR+FSLYFLAYEDK+GFGHIGIAVPDVYSACK+GLAFIQDPDGYWIEILNPNK+RFEELGVK+VLGMTLIQK
SSBP1	Q04837|SSBP	Single-stranded DNA-binding protein, mitochondrial	33.8	28	0.006	IDYGEYMDK+QATTIIADNIIFLSDQTK+SGDSEVYQLGDVSQK+VGQDPVLR
COL14A1	Q05707|COEA1	Collagen alpha-1(XIV) chain	4.9	37	0.008	DEVIEAVR+DTLFTAESGTR+IGILITDGK+ISNVGSNSAR+IVYNNADGTEINEVEVDPITTFPLK+NLVVGDETTSSLR+TNQLNLQNTATK
PTPN11	Q06124|PTN11	Tyrosine-protein phosphatase non-receptor type 11	10.1	34	0.008	ESQSHPGDFVLSVR+FDSLTDLVEHYK+HGSFLVR+INAAEIESR+WFHPNITGVEAENLLLTR
GFPT1	Q06210|GFPT1	Glutamine--fructose-6-phosphate aminotransferase [isomerizing] 1	55.4	505	0.11	AVEYYFASDASAVIEHTNR+AVQTLQMELQQIMK+CQNALQQVVAR+DDVCFFLSQSGETADTLMGLR+EIFEQPESVVNTMR+EILETLIK+EIMLGLK+ESQDTSFTTLVER+ETDCGVHINAGPEIGVASTK+EVLSMDDEIQK+GALTVGITNTVGSSISR+GSPLLIGVR+GYDFESETDTETIAK+GYDSAGVGFDGGNDKDWEANACK+GYDVDFPR+GYHYATCLEGALK+HGPLALVDK+LMPVIMIIMR+LSTDHIPILYR+QGRPVVICDKEDTETIK+QVLEELTELPVMVELASDFLDR+RLPDLIK+SDKNNEFIVIHNGIITNYK+SVHFPGQAVGTR+VDSTTCLFPVEEK+VIFLEDDDVAAVVDGR+VIQQLEGAFALVFK…
PSME1	Q06323|PSME1	Proteasome activator complex subunit 1	59	257	0.063	APLDIPVPDPVKEK+DVIEQLNLVTTWLQLQIPR+EPALNEANLSNLK+IEDGNNFGVAVQEK+ISELDAFLK+ISELDAFLKEPALNEANLSNLK+IVVLLQR+LEGFHTQISK+LMVMEIR+NAYAVLYDIILK+QLVHELDEAEYR+TENLLGSYFPK+VFELMTSLHTK+VQPEAQAK
RPL18	Q07020|RL18	60S ribosomal protein L18	34.6	247	0.062	GCGTVLLSGPR+ILTFDQLALDSPK+SQDIYLR+TAVVVGTITDDVR+TNRPPLSLSR+TNSTFNQVVLK
C1QBP	Q07021|C1QBP	Complement component 1 Q subcomponent-binding protein, mitochondrial	22	70	0.016	AFVDFLSDEIK+AFVDFLSDEIKEER+EVSFQSTGESEWK+MSGGWELELNGTEAK+VEEQEPELTSTPNFVVEVIK
COL16A1	Q07092|COGA1	Collagen alpha-1(XVI) chain	2	27	0.006	DGQQGQTGLR+LGAAPVTQPTR+SICGDCVQGQR
BAX	Q07812|BAX	Apoptosis regulator BAX	69.3	87	0.021	GGGPTSSEQIMK+IGDELDSNMELQR+LLGWIQDQGGWDGLLSYFGTPTWQTVTIFVAGVLTASLTIWKK+MGGEAPELALDPVPQDASTK+MIAAVDTDSPR+TGALLLQGFIQDR+TIMGWTLDFLR+VVALFYFASK
SRSF1	Q07955|SRSF1	Serine/arginine-rich splicing factor 1	33.5	122	0.029	DAEDAVYGR+DGTGVVEFVR+DGYDYDGYR+DIEDVFYK+EAGDVCYADVYR+EDMTYAVR+GGPPFAFVEFEDPR+KEDMTYAVR+SHEGETAYIR+TKDIEDVFYK
ARHGAP1	Q07960|RHG01	Rho GTPase-activating protein 1	49.7	320	0.079	AINPINTFTK+ALYIVHPTMFIK+ELPEPLLTFDLYPHVVGFLNIDESQR+FLLDHQGELFPSPDPSGL+HQIVEVAGDDK+HQIVEVAGDDKYGR+IFYVNYLSELSEHVK+LEQLGIPR+MTNTNLAVVFGPNLLWAK+NPEQEPIPIVLR+SANTQVVR+SSSPELVTHLK+TLLILFKPLISFK+VPATLQVLQTLPEENYQVLR+WDDPYYDIAR+YNMGLPVDFDQYNELHLPAVILK
DHX9	Q08211|DHX9	ATP-dependent RNA helicase A	24.3	214	0.051	AAECNIVVTQPR+AENNSEVGASGYGVPGPTWDR+AIEPPPLDAVIEAEHTLR+DVVQAYPEVR+ETPFELIEALLK+FSDHVALLSVFQAWDDAR+GISHVIVDEIHER+ISAVSVAER+KFESEILEAISQNSVVIIR+LAAQSCALSLVR+LAQFEPSQR+LETHMTPEMFR+LGGIGQFLAK+LNQYFQK+LSMSQLNEK+MGGEEAEIR+NELMYQLEQDHDLQAILQER+QLYHLGVVEAYSGLTK+QPAIISQLDPVNER+SCGYSVR+SSVNCPFSSQDMK+TPLHEIALSIK+TTQVPQFILDDFIQNDR+YQILPLHSQIPR
CRYZ	Q08257|QOR	Quinone oxidoreductase	34.7	42	0.01	AGESVLVHGASGGVGLAACQIAR+ALIHSACVK+DHQVLIK+GTIEINPR+ILGTAGTEEGQK+IVLQNGAHEVFNHR+KPLLPYTPGSDVAGVIEAVGDNASAFK+VHACGVNPVETYIR
MFGE8	Q08431|MFGM	Lactadherin	16	19	0.005	AGMVNAWTPSSNDDNPWIQVNLLR+LYPTSCHTACTLR+NLFETPILAR+VTFLGLQHWVPELAR
AHNAK	Q09666|AHNK	Neuroblast differentiation-associated protein AHNAK	70.1	9333	2.31	ADIDISGPNVDVDVPDVNIEGPDAK+ADIDVSGPK+ADIDVSGPSVDTDAPDLDIEGPEGK+ADIEISGPK+ADLGVSGPK+ADVDISGPK+ADVDVSGPK+ADVVVSGPK+AEAPLPSPK+AEASIQAGAGDGEWEESEVK+AEGPDVAVDLPK+AEGPEVDVNLPK+AGAISASGPELQGAGHSK+ANVDISAPK+APDVDVNIAGPDAALK+APEVNLNAPDVDVHGPDWNLK+APNISMPDVDLNLK+ASLGSLEGEAEAEASSPK+AVEVQGPSLESGDHGK+DDGVFVQEVTQNSPAAR+DIDISSPEFK+EFSGPSTPTGTLEFEGGEVSLEGGK+EGDQIVGATIYFDNLQSGEVTQLLNTMGHHTVGLK+ELLLPNWQGSGSHGLTIAQR…
NEXN	Q0ZGT2|NEXN	Nexilin	6.1	21	0.005	EAENFHEEDDVDVRPAR+NMVVDDDSPEMYK+NTSVVDSEPVR
GALNT2	Q10471|GALT2	Polypeptide N-acetylgalactosaminyltransferase 2	15.2	61	0.015	HVGSNLCLDSR+NFYYAAVPSAR+NVPYGNIQSR+QGNPVAPIK+VLTFLDSHCECNEHWLEPLLER+VVSPIIDVINMDNFQYVGASADLK
AP1B1	Q10567|AP1B1	AP-1 complex subunit beta-1	34.9	422	0.058	AAMIWIVGEYAER+AELNSDKK+AVWLPAMK+CLKDEDPYVR+CVSTLLDLIQTK+DCEDPNPLIR+DCPLNAEAASSK+DEDPYVR+DLDYYGTLLK+DVSALFPDVVNCMQTDNLELK+EAQSICER+EYATEVDVDFVR+GLEISGTFTR+ITEYLCEPLRK+KGEIFELK+LAPPLVTLLSAEPELQYVALR+LASQANIAQVLAELK+LHDINAQLVEDQGFLDTLK+LLSTDPVAAK+LQSSNIFTVAK+LSHANSAVVLSAVK+LVYLYLMNYAK+MEPLNNLQVAVK+NINLIVQK+NVEGQDMLYQSLK+SQPDMAIMAVNTFVK+TAAVCVAK+YESVIATLCENLDSLDEPEAR
SCRN1	Q12765|SCRN1	Secernin-1	30.7	108	0.025	AIIESDQEQGR+CICSQLSLTTK+DEAWVLETIGK+DEVQEVVYFSAADHEPESK+EPAAEIEALLGMDLVR+MDAEHPELR+SSPCIHYFTGTPDPSR+STMLELEK+TQSPCFGDDDPAK+VECTYISIDQVPR
TWF1	Q12792|TWF1	Twinfilin-1	28.3	88	0.022	DYDSFVLPLLEDK+EAFQALEK+EFGGGHIKDEVFGTVK+GPAETEATTD+HQTLQGVAFPISR+INEVQTDVGVDTK+MLYAATR+YLLSQSSPAPLTAAEEELR
ASPH	Q12797|ASPH	Aspartyl/asparaginyl beta-hydroxylase	39.2	342	0.081	AELDAAEK+AQCEDDLAEK+AQPWWTPK+DEGLAVMDK+EGIESGDPGTDDGR+ETGYTELVK+FYFHLGDAMQR+GAIETYQEVASLPDVPADLLK+GHFASVWQR+GLFLPEDENLR+GSLLTLQR+IAESIPYLK+IEEAVNAFK+KTDDPEQK+KVYEEVLSVTPNDGFAK+LGIYDADGDGDFDVDDAK+LIFIVDVWHPELTPQQR+LIRDEGLAVMDK+NDLGVGYLLIGDNDNAK+SLYNVNGLK+SSGNSSSSGSGSGSTSAGSSSPGAR+TCTLLEK+VLIFDDSFEHEVWQDASSFR+VYEEVLSVTPNDGFAK+YSIMHPGTHVWPHTGPTNCR
FSTL1	Q12841|FSTL1	Follistatin-related protein 1	46.1	66	0.015	CALEDETYADGAETEVDCNR+DACLTGSK+ECAVTEK+GAQTQTEEEMTR+GLCVDALIELSDENADWK+IIQWLEAEIIPDGWFSK+IQVDYDGHCK+LDSSEFLK+LSFQEFLK+NFDNGDSR+SVSPSASPVVCYQSNR+TYLNHCELHR
FAP	Q12884|SEPR	Prolyl endopeptidase FAP	12.2	63	0.013	DTVENAIQITSGK+EDWQTWDCPK+ILEENKELENALK+KLEVDEITLWYK+TINIPYPK+TQEHIEESR+WEAINIFR+YYALVCYGPGIPISTLHDGR
AIMP1	Q12904|AIMP1	Aminoacyl tRNA synthase complex-interacting multifunctional protein 1	40.1	118	0.029	AQTMSNSGIK+GAEADQIIEYLK+IEILAPPNGSVPGDR+ITFDAFPGEPDK+ITFDAFPGEPDKELNPK+IWEQIQPDLHTNDECVATYK+KHPDADSLYVEEVDVGEIAPR+MVILLCNLKPAK+TVVSGLVNHVPLEQMQNR
ILF2	Q12905|ILF2	Interleukin enhancer-binding factor 2	45.4	84	0.02	AQDPSEVLTMLTNETGFEISSSDATVK+CLQILAAGLFLPGSVGITDPCESGNFR+GTMTTGHNVADLVVILK+ILPTLEAVAALGNK+INNVIDNLIVAPGTFEVQIEEVR+KLDPELHLDIK+NQDLAPNSAEQASILSLVTK+VKPAPDETSFSEALLK+VLQSALAAIR+WFEENASQSTVK
LMAN2	Q12907|LMAN2	Vesicular integral-membrane protein VIP36	43.8	220	0.054	DHDTFLAVR+DNFHGLAIFLDTYPNDETTER+DNVDDPTGNFR+EGSIWNHQPCFLK+IEPSVNFLK+LFQLMVEHTPDEESIDWTK+LPTGYYFGASAGTGDLSDNHDIISMK+LTVMTDLEDK+LTVMTDLEDKNEWK+NCIDITGVR+NLHGDGIALWYTR+WTELAGCTADFR
ECH1	Q13011|ECH1	Delta(3,5)-Delta(2,4)-dienoyl-CoA isomerase, mitochondrial	18	27	0.006	EVDVGLAADVGTLQR+MMADEALGSGLVSR+SPVAVQSTK+YCAQDAFFQVK+YQETFNVIER
FLII	Q13045|FLII	Protein flightless-1 homolog	12	93	0.022	ADLTALFLPR+FVFLLDR+LDDLSVLDLSHNQLTECPR+LEHLSVSHNNLTTLHGELSSLPSLR+LLQSLLDTR+LVHLQTLVLNGNPLLHAQLR+NAEAVLQSPGLSGK+NQLTSLPSAICK+SLEGTEAQVFK+VGLGLGYLELPQINYK+WDQGLEKPR
COASY	Q13057|COASY	Bifunctional coenzyme A synthase	12.1	25	0.005	DGLSEAAAQSR+ILLTNIR+ILTDIMWPIIAK+LASILTSAAR+LLPELLQPYTER+SGLLVLTTPLASLAPR
GPS1	Q13098|CSN1	COP9 signalosome complex subunit 1	22.8	52	0.012	AESTPEIAEQR+CAAGLAELAAR+DNLLLDMYLAPHVR+DSQTQAILTK+EGSQGELTPANSQSR+GHDDLGDHYLDCGDLSNALK+LFLELEPQVR+LQFIADHCPTLR+NVISSSSFK
MTAP	Q13126|MTAP	S-methyl-5'-thioadenosine phosphorylase	59.7	123	0.028	EEGCTHVIVTTACGSLR+EEIQPGDIVIIDQFIDR+EHEEAVSVDR+EVLIETAK+GVCHIPMAEPFCPK+IGIIGGTGLDDPEILEGR+NVDCVLLAR+SLLLTTIPQIGSTEWSETLHNLK+TTMRPQSFYDGSHSCAR+TWGADVINMTTVPEVVLAK+YVDTPFGKPSDALILGK
TARDBP	Q13148|TADBP	TAR DNA-binding protein 43	25.6	65	0.015	CTEDMTEDELR+FGGNPGGFGNQGGFGNSR+FTEYETQVK+GISVHISNAEPK+KMDETDASSAVK+LVEGILHAPDAGWGNLVYVVNYPK+QSQDEPLR+TSDLIVLGLPWK
HNRNPA0	Q13151|ROA0	Heterogeneous nuclear ribonucleoprotein A0	36.4	80	0.02	EDIYSGGGGGGSR+EDSARPGAHAK+GDVAEGDLIEHFSQFGTVEK+GFGFVYFQNHDAADK+GHFEAFGTLTDCVVVVNPQTK+KIFVGGIK+LFIGGLNVQTSESGLR+SGGGGGGGGSSWGGR
AIMP2	Q13155|AIMP2	Aminoacyl tRNA synthase complex-interacting multifunctional protein 2	32.5	72	0.017	DIVINANPASPPLSLLVLHR+FLFSLFGQK+FSIQTMCPIEGEGNIAR+SCENLAPFNTALK+SMNSALGK+SYGPAPGAGHVQEESNLSLQALESR+VLSTVHTHSSVK
PRDX4	Q13162|PRDX4	Peroxiredoxin-4	60.1	326	0.07	DYGVYLEDSGHTLR+GLFIIDDK+HGEVCPAGWKPGSETIIPDPAGK+IPLLSDLTHQISK+ISKPAPYWEGTAVIDGEFK+LVQAFQYTDK+QITLNDLPVGR+SINTEVVACSVDSQFTHLAWINTPR+SVDETLR+TREEECHFYAGGQVYPGEASR+VSVADHSLHLSK
PSMD2	Q13200|PSMD2	26S proteasome non-ATPase regulatory subunit 2	49.3	460	0.113	AELATEEFLPVTPILEGFVILR+AVPLALALISVSNPR+CALGVFR+DIDENAYAK+DPNNLFMVR+DTSLYRPALEELR+EDVLTLLLPVMGDSK+ELDIMEPK+EPLLTLVK+EWQELDDAEK+FGGSGSQVDSAR+GEAIEAILAALEVVSEPFR+HLAGEVAK+LALMLNDMELVEDIFTSCK+LAQGLTHLGK+LGSIFGLGLAYAGSNR+LNILDTLSK+LVGSQEELASWGHEYVR+MLVTFDEELRPLPVSVR+MNLASSFVNGFVNAAFGQDK+NECDPALALLSDYVLHNSNTMR+QLQDELEMLVER+RAVPLALALISVSNPR+SFANTLVDVCAYAGSGNVLK+SGALLACGIVNSGVR+SSTTSMTSVPKPLK+TITGFQTHTTP…
SELENBP1	Q13228|SBP1	Methanethiol oxidase	18	37	0.009	DGLIPLEIR+FLHNPDAAQGFVGCALSSTIQR+GGFVLLDGETFEVK+LTGQLFLGGSIVK+LVLPSLISSR+QFYPDLIR+SQPEPLVVK
SRSF6	Q13247|SRSF6	Serine/arginine-rich splicing factor 6	11.6	44	0.012	DGYSYGSR+ILEVDLK+LIEDKPR+LIVENLSSR+TNEGVIEFR+VIVEHAR
TRIM28	Q13263|TIF1B	Transcription intermediary factor 1-beta	28.5	168	0.041	ADVQSIIGLQR+DCQLNAHK+DHQYQFLEDAVR+DIVENYFMR+FQWDLNAWTK+GAAAAATGQPGTAPAGTPGAPPLAGMAIVK+HEPLVLFCESCDTLTCR+HQEHILR+IVAERPGTNSTGPAPMAPPR+LDLDLTADSQPPVFK+LLPCLHSACSACLGPAAPAAANSSGDGGAAGDGTVVDCPVCK+MAILQIMK+MIVDPVEPHGEMK+MNEAFGDTK+SGEGEVSGLMR+TVYCNVHK+VLVNDAQK
G3BP1	Q13283|G3BP1	Ras GTPase-activating protein-binding protein 1	37.1	176	0.043	DFFQSYGNVVELR+EAGEQGDIEPR+FMQTFVLAPEGSVANK+HPDSHQLFIGNLPHEVDK+HVDAHATLNDGVVVQVMGLLSNNNQALR+LPNFGFVVFDDSEPVQK+NSSYVHGGLDSNGKPADAVYGQK+QYYTLLNQAPDMLHR+TFSWASVTSK+VLSNRPIMFR+VMSQNFTNCHTK
PTK7	Q13308|PTK7	Inactive tyrosine-protein kinase 7	14	121	0.028	AQGLEEGVAETLVLVK+DDVTGEEAR+DEQQQLDFR+DRPSFSEIASALGDSTVDSKP+DVYNSEYYHFR+EAEPHYMVLEYVDLGDLK+ELEMFGK+NCLVSAQR+SEFGEVFLAK+SSLQPITTLGK+VALCTQVALGMEHLSNNR+VVLAPQDVVVAR
EIF3I	Q13347|EIF3I	Eukaryotic translation initiation factor 3 subunit I	46.5	153	0.037	DPSQIDNNEPYMK+EGDLLFTVAK+FFHLAFEEEFGR+GHFGPINSVAFHPDGK+HVLTGSADNSCR+LFDSTTLEHQK+LWDCETGK+QINDIQLSR+QMGYQCFVSFFDLR+SYSSGGEDGYVR+TERPVNSAALSPNYDHVVLGGGQEAMDVTTTSTR
DYNC1I2	Q13409|DC1I2	Cytoplasmic dynein 1 intermediate chain 2	32	146	0.034	ADAEEEAATR+APPHELTEEEK+AVAVTSMSFPVGDVNNFVVGSEEGSVYTACR+EAVAPVQEESDLEK+EGEIQAGAK+EIAVGDSEGQIVIYDVGEQIAVPR+EIVTYTK+ETQTPVMAQPK+ICSWSLDMLSHPQDSMELVHK+LDLWNLNNDTEVPTASISVEGNPALNR+QQILHSEEFLSFFDHSTR+SVSTPSEAGSQDSGDGAVGSR
ILK	Q13418|ILK	Integrin-linked protein kinase	45.4	327	0.08	EGNAVAVR+EVPFADLSNMEIGMK+FALDMAR+FDMIVPILEK+FSFQCPGR+GDDTPLHLAASHGHR+GMAFLHTLEPLIPR+HSGIDFK+ICMNEDPAK+LWLDNTENDLNQGDDHGFSPLHWACR+MGQNLNR+MYAPAWVAPEALQK+QLNFLTK+SAVVEMLIMR+SVMIDEDMTAR+VALEGLRPTIPPGISPHVCK+WQGNDIVVK+YGEMPVDK
NNT	Q13423|NNTM	NAD(P) transhydrogenase, mitochondrial	5.5	29	0.007	EVDILISTALIPGK+EVLASDLVVK+GITHIGYTDLPSR+SLGAEPLEVDLK+TTVLAMDQVPR
SF3B2	Q13435|SF3B2	Splicing factor 3B subunit 2	8	25	0.006	EMDDPSVGPK+GIEKPPFELPDFIK+GPPPPPGDENR+ISLGMPVGPNAHK+LAEIGAPIQGNR+VGEPVALSEEER
PDAP1	Q13442|HAP28	28 kDa heat- and acid-stable phosphoprotein	27.6	98	0.021	GVEGLIDIENPNR+KGVEGLIDIENPNR+KVTQLDLDGPK+MQSLSLNK+QYTSPEEIDAQLQAEK+RMQSLSLNK
ASAH1	Q13510|ASAH1	Acid ceramidase	17.7	33	0.007	GQFETYLR+LPGLLGNFPGPFEEEMK+LTVYTTLIDVTK+TSQENISFETMYDVLSTKPVLNK+WYVVQTNYDR
PIN1	Q13526|PIN1	Peptidyl-prolyl cis-trans isomerase NIMA-interacting 1	25.8	35	0.009	GDLGAFSR+GQMQKPFEDASFALR+TGEMSGPVFTDSGIHIILR
DCTN2	Q13561|DCTN2	Dynactin subunit 2	58.4	285	0.07	ASVEDADTQSK+DNTTLLTQVQTTMR+ENLATVEGNFASIDER+GLDFSDR+LLGPDAAINLTDPDGALAK+LLHEVQELTTEVEK+LLLQLEATK+LTELETAVR+LTPVLLAK+QLHEQAMQFGQLLTHLDTTQQMIANSLK+QQLVASHLEK+TGYESGEYEMLGEGLGVK+TTGTPPDSSLVTYELHSRPEQDK+VHQLYETIQR+VSALDLAVLDQVEAR+WSPIASTLPELVQR+YADLPGIAR
SNX1	Q13596|SNX1	Sorting nexin-1	31.8	136	0.026	ALSQLAEVEEK+AVGTQTLSGAGLLK+DEILEWESR+EDSSSAEFLEK+ELALNTAQFAK+FSDFLGLYEK+HSQNGFIVPPPPEK+IVNHPTMLQDPDVR+LQEVECEEQR+MNESDIWFEEK+SLAMLGSSEDNTALSR+VTTQTSLPLFR+YLETLLYSQQQLAK+YWEAFLPEAK
GFUS	Q13630|FCL	GDP-L-fucose synthase	23.1	36	0.008	DADLTDTAQTR+ILVTGGSGLVGK+MIDVQNR+NVHMNDNVLHSAFEVGAR+TYLPDFR+VVADGAGLPGEDWVFVSSK
RAB32	Q13637|RAB32	Ras-related protein Rab-32	20.9	21	0.005	DNINIEEAAR+EHGFAGWFETSAK+LDQETLR+VHLPNGSPIPAVLLANK
FHL1	Q13642|FHL1	Four and a half LIM domains protein 1	38.4	199	0.049	AITSGGITYQDQPWHADCFVCVTCSK+AIVAGDQNVEYK+CLHPLANETFVAK+DCFTCSNCK+FCANTCVECR+FDCHYCR+FTAVEDQYYCVDCYK+GEDFYCVTCHETK+KPIGADSK+QVIGTGSFFPK
MOGS	Q13724|MOGS	Mannosyl-oligosaccharide glucosidase	19.7	81	0.019	AVQLKPRPPQGLVR+EALGHWLGLLNADGWIGR+EQILGDEAR+EVLLPEVGAK+FISGHTSELGDFR+GFLWDEGFHQLVVQR+GPSGQGQGQFLIQQVTLK+IPISIEFVFESGSAQAGGNQALPR+LAGSLLTQALESHAEGFR+LGPLLDILADSR+LTTEFVK+WDPSLTR
ALCAM	Q13740|CD166	CD166 antigen	17.5	54	0.011	ALFLETEQLK+ESLTLIVEGKPQIK+KLEENNHK+KTDPSGLSK+LDVPQNLMFGK+SSNTYTLTDVR+SVQYDDVPEYK+VLHPLEGAVVIIFK+YEKPDGSPVFIAFR
SPTAN1	Q13813|SPTN1	Spectrin alpha chain, non-erythrocytic 1	61.2	1431	0.341	AALLELWELR+ADVVESWIGEK+AGTFQAFEQFGQQLLAHGHYASPEIK+AINVQEEK+ALCAEADR+ALINADELASDVAGAEALLDR+AQLADSFHLQQFFR+ASAFNSWFENAEEDLTDPVR+CNSLEEIK+CTELNQAWSSLGK+DAEELEK+DCEQAENWMAAR+DFDFWLSEVEALLASEDYGK+DLAALEDK+DLAALGDK+DLASVNNLLK+DLASVQALLR+DLIGVQNLLK+DLMSWINGIR+DLNSQADSLMTSSAFDTSQVK+DLSSVQTLLTK+DLTGVQNLR+DLTNVQNLQK+DLTSWVTEMK+DMDDEESWIK+DTEQVDNWMSK+DVDEIEAWISEK+DVDETISWIK+DVEDEETWIR+DVTGAEALLER+EAALTSEEVG…
DDX39B	Q13838|DX39B	Spliceosome RNA helicase DDX39B	53	241	0.045	AIVDCGFEHPSEVQHECIPQAILGMDVLCQAK+CIALAQLLVEQNFPAIAIHR+DFLLKPELLR+DVQEIFR+FEVNISELPDEIDISSYIEQTR+FMQDPMEIFVDDETK+GLAITFVSDENDAK+GMPQEER+GSYVSIHSSGFR+HFILDECDK+ILNDVQDR+ILVATNLFGR+KDEEVLK+LTLHGLQQYYVK+NCPHIVVGTPGR+VAVFFGGLSIK+VNIAFNYDMPEDSDTYLHR
CIRBP	Q14011|CIRBP	Cold-inducible RNA-binding protein	37.2	84	0.02	DAMMAMNGK+GFGFVTFENIDDAK+LFVGGLSFDTNEQSLEQVFSK+SQSGGYSDR+YGQISEVVVVK
COTL1	Q14019|COTL1	Coactosin-like protein	66.9	207	0.051	AAYNLVR+AGGANYDAQTE+EFVISDR+ELEEDFIK+EVVQNFAK+FALITWIGENVSGLQR+FTTGDAMSK+KAGGANYDAQTE+KELEEDFIK+YDGSTIVPGEQGAEYQHFIQQCTDDVR
HNRNPD	Q14103|HNRPD	Heterogeneous nuclear ribonucleoprotein D0	32.1	194	0.048	EYFGGFGEVESIELPMDNK+FGEVVDCTLK+GFCFITFK+GFGFVLFK+HSEAATAQR+IFVGGLSPDTPEEK+KYHNVGLSK+MFIGGLSWDTTK+MFIGGLSWDTTKK+NEEDEGHSNSSPR+RGGHQNSYKPY
SCARB2	Q14108|SCRB2	Lysosome membrane protein 2	35.8	267	0.066	AVDQSIEK+DEVLYVFPSDFCR+DQSVGDPK+EIIEAMLK+FQINIYVK+FVSAIEGMHPNQEDHETFVDINPLTGIILK+GQGSMDEGTADER+IVEWNGK+NGAPIIMSFPHFYQADER+SVYITFSDYESVQGLPAFR+TLNIPVLTVIEWSQVHFLR+TSLDWWITDK+VEEVGPYTYR
EIF3A	Q14152|EIF3A	Eukaryotic translation initiation factor 3 subunit A	22.1	302	0.072	DIDIEDLEELDPDFIMAK+DLYNWLEVEFNPLK+EDAPIGPHLQSMPSEQIR+EEQHQLAVTAYLK+EGLYQYK+FCLQYTR+FLWESYR+FNVLQYVVPEVK+IGLINDMVR+ITTMQLER+KIDYFER+KQPALDVLYDVMK+LESLNIQR+LGDSSLSR+LLDMDGIIVEK+LLLTPWVK+LLQQVSQIYQSIEFSR+LTSLVPFVDAFQLER+NICQQVNIK+NLTQDEMQR+NQLTAMSSVLAK+QVEQLEK+RGMDDDR+SLEDVVR+TLSFGSDLNYATR+VLLATLSIPITPER
UBAP2L	Q14157|UBP2L	Ubiquitin-associated protein 2-like	13.9	85	0.02	AINVLLEGNPDTHSWEMVGK+DGSLASNPYSGDLTK+GFGDVGEAK+GGSTTGSQFLEQFK+IDLAVLLGK+IFTASNVSSVPLPAENVTITAGQR+LAQMISDHNDADFEEK+QRPQATAEQIR+QTAISQPASGNTFSHHSMVSMLGK+SSVATTSGK
MLEC	Q14165|MLEC	Malectin	16.8	50	0.012	LSVQGEVSTFTGK+LYIEFVK+SNPEDQILYQTER+VCALYIMAGTVDDVPK
TTLL12	Q14166|TTL12	Tubulin--tyrosine ligase-like protein 12	7.8	6	0.001	DFAYGETDPLIR+DLDTGEEVTR+QQLQQVPGLLHR+VYTDVQQVASSLTHPR
FHL2	Q14192|FHL2	Four and a half LIM domains protein 2	76.7	463	0.115	CAGCTNPISGLGGTK+CQQPIGTK+CSLSLVGR+DDFAYCLNCFCDLYAK+DDILCPDCGK+DNQNFCVPCYEK+ECFVCTACR+EDQLLCTDCYSNEYSSK+EESPYCVVCFETLFANTCEECGKPIGCDCK+FDCHHCNESLFGK+GSSWHETCFICHR+HWHEACFHCSQCR+KCAGCTNPISGLGGTK+KPITTGGVTYR+NSLVDKPFAAK+QHAMQCVQCK+QWHNDCFNCK+YISFEER
DCTN1	Q14203|DCTN1	Dynactin subunit 1	27.1	256	0.062	AEITDAEGLGLK+AESLQQEVEALK+AFLQGGQEATDIALLLR+AIEMELR+ASLASLPPLHVAK+DLETSCSDIR+DQLDETVNVEPLTK+DSPLLLQQISAMR+ELTNQQEASVER+IKGEELSEANVR+IQLEQVQEWK+LATAMQEGEYDAERPPSKPPPVELR+LEETQALLR+LHISQLQHENSILK+LSHEGPGSELPAGALYR+LVLTQEQLHQLHSR+MPGTDAPGIPAALAFGPQVSDTLLDCR+MQEQQADLQR+NQELEVVR+QLTAHLQDVNR+QMEVAQANR+SLDFLIELLHK+TSQLLETLNQLSTHTHVVDITR+VDELTTDLEILK+VGSLYPEMSAHER+VTFSCAAGFGQR
DYNC1H1	Q14204|DYHC1	Cytoplasmic dynein 1 heavy chain 1	47.5	2362	0.568	AATSPALFNR+AELGEYIR+AERPDVDEK+AEVDMDTDAPQVSHKPGGEPK+ALEHAFQLEHIMDLTR+ALGEYLER+ALPDMEVVGLNFSSATTPELLLK+ANEVEQMIR+ASLACGPMVK+ASVVTLPVYLNFTR+AVDDLNLHSYSNLPIWVNK+AWTQVLLGQAEDK+CLGSLFSMLHQACR+DFPLNDLLSATELDK+DHLYGTLDPNTR+DIQMPDGIR+DLEASIAR+DLFQVAFNR+DSAIQQQVANLQMK+DVLLVAQGEMALEEFLK+DYIPVDQEELR+EAIVNSCVFVHQTLHQANAR+EALELTDTGLLSGSEER+EEFVQWVELLPDTQTPSWLGLPNNAER+EGEEVMFK+EGLMLDSHEELYK+EGTEAWEAAMK+EHINSVS…
EIF2B1	Q14232|EI2BA	Translation initiation factor eIF-2B subunit alpha	6.6	17	0.004	IGTNQMAVCAK+VAQTGQDLK
EIF4A2	Q14240|IF4A2	Eukaryotic initiation factor 4A-II	44	407	0.068	AILPCIK+DFTVSALHGDMDQK+ELAQQIQK+ETQALVLAPTR+GIDVQQVSLVINYDLPTNR+GIYAYGFEKPSAIQQR+GVAINFVTEEDKR+GYDVIAQAQSGTGK+KVDWLTEK+LDTLCDLYETLTITQAVIFINTR+LQAEAPHIVVGTPGR+MFVLDEADEMLSR+QFYINVER+VDWLTEK+VFDMLNR+VILALGDYMGATCHACIGGTNVR+VLITTDLLAR
CTTN	Q14247|SRC8	Src substrate cortactin	47.8	315	0.076	ANFENLAK+ASAGHAVSIAQDDAGADDWETDPDFVNDVSEK+ENVFQEHQTLK+FGVEQDR+FGVQMDR+FGVQSER+FGVQTDR+GPVSGTEPEPVYSMEAADYR+HCSQVDSVR+HESQQDYSK+KLEEQAR+LQLHESQK+NASTFEDVTQVSSAYQK+QDSAAVGFDYK+SAVGFDYQGK+SAVGFEYQGK+SAVGHEYQSK+TQTPPVSPAPQPTEER+TVPVEAVTSK+TVQGSGHQEHINIHK+VDQSAVGFEYQGK+YGLFPANYVELR+YGVQADR
RCN2	Q14257|RCN2	Reticulocalbin-2	32.8	63	0.015	AEELHYPLGER+EALLGVQEDVDEYVK+FVNDYDK+HYAMQEAK+LSEEEILENPDLFLTSEATDYGR+NGDGFVSLEEFLGDYR+QQFVEYDK+WDPTANEDPEWILVEK
TRIM25	Q14258|TRI25	E3 ubiquitin/ISG15 ligase TRIM25	22.4	71	0.016	ALLDASETTSTR+EEIEQSLTK+FDTIYQILLK+FTYCSQVLGLHCYK+GIHQSTIDLK+GISTKPVYIPEVELNHK+LPTFGAPEQLVDLK+NTVLCNVVEQFLQADLAR+QAGLEAAAK+RDEFEFLEK+SRPELLEYYIK+VLETFLAK
FLNC	Q14315|FLNC	Filamin-C	51.8	2809	0.669	AEGPGLNR+AEIAFEDR+AFGPGLEGGLVNK+AFGPGLEPTGCIVDKPAEFTIDAR+AGTNMMMVGVHGPK+AIVDGNLK+ALGALVDNCAPGLCPDWEAWDPNQPVENAR+APLQVAVLGPTGVAEPVEVR+ATIRPVFDPSK+AWGPGLETGQVGK+CLVTVSIGGHGLGACLGPR+CSGPGLGAGVR+CTYRPAMEGPHTVHVAFAGAPITR+DFEIIDNHDYSYTVK+DGSCGVSYVVQEPGDYEVSIK+DGTCTVSYLPTAPGDYSIIVR+DLAEDAPWK+DLAEDAPWKK+DNGDGTHTVHYTPATDGPYTVAVK+DTVEVALEDK+EAGAGGLSIAVEGPSK+EAGDGVFECEYYPVVPGK+EAMQQADDWLGVPQVIAPEEIVDPNVDEHS…
CAPRIN1	Q14444|CAPR1	Caprin-1	12.4	88	0.022	DGYQQNFK+LDDYQER+LGDDEVR+LNQDQLDAVSK+QFMAETQFTSGEK+QILGVIDK+SFMALSQDIQK+TVLELQYVLDK+YQEVTNNLEFAK
PDIA5	Q14554|PDIA5	Protein disulfide-isomerase A5	30.6	126	0.029	AAEALHGEADSSGVLAAVDATVNK+DKNQDLCQQEAVK+FHISEFPTLK+GFPTICYFEK+GQGTICWVDCGDAESR+LLSTVAQAVK+NNVLVLYSK+SEVAAENHLR+TELGFTNYIR+VELFHYQDGAFHTEYNR+VIPHFTATADAFK+VIPHFTATADAFKDDR+VSSLIER+YAVPVLR
CLINT1	Q14677|EPN4	Clathrin interactor 1	6.9	20	0.005	DQGINIR+ELVEFAQDDDR+IGSTIDDTISK+TIDLGAAAHYTGDK
MESD	Q14696|MESD	LRP chaperone MESD	24.4	75	0.018	DDDIEEGDLPEHK+DFLVGQDR+DGSYAWEIK+DYNDADMAR+IDPSKPESILK+LLEQWEK
GANAB	Q14697|GANAB	Neutral alpha-glucosidase AB	58.8	1387	0.342	AEKDEPGAWEETFK+AFFAGSQR+AHAHLDTGR+ALLDSLQLGPDSLTVHLIHEVTK+DAQHYGGWEHR+DEADVLEVDQGFDDHNLPCDVIWLDIEHADGK+DENSVELTMAEGPYK+DEPGAWEETFK+DGDKPEETQGK+DGSDYEGWCWPGSAGYPDFTNPTMR+DLGIFWLNAAETWVDISSNTAGK+DPAEGDGAQPEETPR+DVHNIYGLYVHMATADGLR+EPWLLPSQHNDIIR+FGAVWTGDNTAEWDHLK+FSFSGNTLVSSSADPEGHFETPIWIER+GLLEFEHQR+HHGPQTLYLPVTLSSIPVFQR+IDELEPR+KLVAIVDPHIK+LDLLEDR+LSFQHDPETSVLVLR+LVAIVDPHIK+LYNLDVFQYELYNPMALYGSVP…
RFTN1	Q14699|RFTN1	Raftlin	26.3	38	0.008	ALVGICTGHSNPGEDAR+DLPAQLLELYQQGFSLAALHPFVQPTHER+GDHASLENEKPGTGDVCSAPAGR+IQEAASQGLK+LIPEFIK+NQSPEPSSGPR+TDLHNEGYILELDCCSSLDHPTDQK+TLDGPESNPLEVHEEPLSGK+TTSEGSVSTK
MVP	Q14764|MVP	Major vault protein	65.1	1267	0.314	ALCLLLGPDFFTDVITIETADHAR+ALLDFEDK+ALQPLEEGEDEEK+AQALAIETEAELQR+AQLELEVSK+AQQLAEVEVK+AVIGSTYMLTQDEVLWEK+DAQGLVLFDVTGQVR+DITPLQVVLPNTALHLK+DLAVAGPEMQVK+DQAVFPQNGLVVSSVDVQSVEPVDQR+ELELVYAR+ELLELEALSMAVESTGTAK+ELPPGVEELLNK+EVEVVEIIQATIIR+GAVASVTFDDFHK+GPLEYVPSAK+GQDPLADR+HADLEIR+HYCTVANPVSR+IEGEGSVLQAK+ILDQSEAEK+IPPYHYIHVLDQNSNVSR+KELLELEALSMAVESTGTAK+KEVEVVEIIQATIIR+LAQDPFPLYPGEVLEK+LFSVPDFVGDACK+QA…
LASP1	Q14847|LASP1	LIM and SH3 domain protein 1	61.7	375	0.092	ACFHCETCK+DSQDGSSYR+EPAAPVSIQR+GFSVVADTPELQR+IVYPTEK+KTQDQISNIK+LKQQSELQSQVR+MGPSGGEGMEPER+MGPSGGEGMEPERR+QQSELQSQVR+QSFTMVADTPENLR+RPLEQQQPHHIPTSAPVYQQPQQQPVAQSYGGYK+RPLEQQQPHHIPTSAPVYQQPQQQPVAQSYGGYKEPAAPVSIQR+TGDTGMLPANYVEAI+TQDQISNIK+YHEEFEK+YKEEFEK
PTGR1	Q14914|PTGR1	Prostaglandin reductase 1	29.8	85	0.021	EGDTMMGQQVAK+GGETVMVNAAAGAVGSVVGQIAK+GTIVLASPGWTTHSISDGK+HFVGYPTNSDFELK+IAICGAISTYNR+TAELPPLK+VVGAVGSDEK
GPNMB	Q14956|GPNMB	Transmembrane glycoprotein NMB	4.7	30	0.007	AYVPIAQVK+DVYVVTDQIPVFVTMFQK
KPNB1	Q14974|IMB1	Importin subunit beta-1	53.8	876	0.213	AAVENLPTFLVELSR+DCYPAVQK+DTAAWTVGR+ESCLEAYTGIVQGLK+ESTLEAIGYICQDIDPEQLQDK+GALQYLVPILTQTLTK+GDQENVHPDVMLVQPR+HFIMQVVCEATQCPDTR+ICELLPEAAINDVYLAPLLQCLIEGLSAEPR+IQFNDLQSLLCATLQNVLR+KEEPSNNVK+LAATNALLNSLEFTK+LLETTDRPDGHQNNLR+LQQVLQMESHIQSTSDR+MFQSTAGSGGVQEDALMAVSTLVEVLGGEFLK+NYAEYQVCLAAVGLVGDLCR+QDENDDDDDWNPCK+SDYDMVDYLNELR+SNEILTAIIQGMR+SSAYESLMEIVK+SVKPQILSVFGDIALAIGGEFK+TLATWATK+TTLVIMER+TVSPDRLEL…
SPCS2	Q15005|SPCS2	Signal peptidase complex subunit 2	28.8	56	0.014	FFDHSGTLVMDAYEPEISR+IDDKPVK+LHDSLAIER+NSLDDSAK+SGGSGGCSGAGGASNCGTGSGR
PSMD6	Q15008|PSMD6	26S proteasome non-ATPase regulatory subunit 6	24.7	77	0.019	GAEILEVLHSLPAVR+KANEDELK+KGDLLLNR+NLGESEIR+NWQYQETIK+RLDEELEDAEK+SLDWQIDVDLLNK+SLIEEGGDWDR+VNEIVETNRPDSK
SEPTIN2	Q15019|SEPT2	Septin-2	62.6	651	0.162	ASIPFSVVGSNQLIEAK+DQILLEK+GFEFTLMVVGESGLGK+ILDEIEEHNIK+LTVVDTPGYGDAINCR+LYPWGVVEVENPEHNDFLK+MQAQMQMQMQGGDGDGGALGHHV+MQEMIAR+QQPTQFINPETPGYVGFANLPNQVHR+STLINSLFLTDLYPER+TIISYIDEQFER+TMLITHMQDLQEVTQDLHYENFR+TVQIEASTVEIEER+VNIVPVIAK+YLHDESGLNR
ARL6IP1	Q15041|AR6P1	ADP-ribosylation factor-like protein 6-interacting protein 1	22.7	27	0.006	FHEICSNLVK+STNLLAAETASLEEQLQGWGEVMLMADK+WTTEQQQR
KARS1	Q15046|SYK	Lysine--tRNA ligase	33.8	159	0.039	AVECPPPR+EVLLFPAMKPEDK+FELFVMK+FHVDISLTDFIQK+ILDDICVAK+INMVEELEK+LIFYDLR+LPETNLFETEETRK+LQVMANSR+LVGEFLEVTCINPTFICDHPQIMSPLAK+MLVVGGIDR+RGDIIGVQGNPGK+SEEEFIHINNK+SQAIHQLK+VAMFLTDSNNIK+VTYHPDGPEGQAYDVDFTPPFR+YLDLILNDFVR
EIF4H	Q15056|IF4H	Eukaryotic translation initiation factor 4H	28.6	93	0.023	EALTYDGALLGDR+ELPTEPPYTAYVGNLPFNTVQGDIDAIFK+GFCYVEFDEVDSLK+GSNMDFR+TGPPMGSR
EEA1	Q15075|EEA1	Early endosome antigen 1	33.5	317	0.073	AAILDLEK+AAQLATEIADIK+ADLQNHLDTAQNALQDK+ATLEQDSAK+DLDCQQLQSR+EALMTELSTVK+EATVIQDLK+ELVQVQTLMDNMTLER+ENQSLQIK+EQHGLQLQSEINQLHSK+EQQVADLQLK+EREDLYAK+ESELLATR+HQLQVQMENTLK+HTQALNR+IQAGEGETAVLNQLQEK+IQNLEALLQK+IQTTVTELQK+ISVLQNNYEK+ITTQLDQVTAK+KHEENEAK+KLDNTTAAVQELGR+LELNSMQEQLIQAQNTLK+LKEELSEVETK+LQQQLTQAAQELAAEK+LSLAQEDLISNR+LTEELNK+LTMQITALNENLGTVK+NHTLQEQVTQLTEK+NQTLTENLLK+QEHCSQLESHLK+QIEALQGELK…
PDIA6	Q15084|PDIA6	Protein disulfide-isomerase A6	48.6	813	0.201	ALDLFSDNAPPPELLEIINEDIAK+DGELPVEDDIDLSDVELDDLGK+DGELPVEDDIDLSDVELDDLGKDEL+DVIELTDDSFDK+GESPVDYDGGR+GSFSEQGINEFLR+GSTAPVGGGAFPTIVER+HHSLGGQYGVQGFPTIK+KDVIELTDDSFDK+LAAVDATVNQVLASR+NLEPEWAAAASEVK+NRPEDYQGGR+NSYLEVLLK+TCEEHQLCVVAVLPHILDTGAAGR+TGEAIVDAALSALR+VGAVDADKHHSLGGQYGVQGFPTIK
PCOLCE	Q15113|PCOC1	Procollagen C-endopeptidase enhancer 1	41.4	101	0.024	ATSGTEHQFCGGR+ECIWTITVPEGQTVSLSFR+FCGTFRPAPLVAPGNQVTLR+FDLEPDTYCR+GPVLPPESFVVLHRPNQDQILTNLSK+GVSYLLMGQVEENR+MTTDEGTGGR+TEESPSAPDAPTCPK+TGGLDLPSPPTGASLK+VFDLELHPACR+YDALEVFAGSGTSGQR+YDSVSVFNGAVSDDSR
PEA15	Q15121|PEA15	Astrocytic phosphoprotein PEA-15	53.1	244	0.057	DNLSYIEHIFEISR+ISEEDELDTK+LDKDNLSYIEHIFEISR+RPDLLTMVVDYR+SACKEDIPSEK+SEEITTGSAWFSFLESHNK
PPA1	Q15181|IPYR	Inorganic pyrophosphatase	67.5	281	0.067	AAPFSLEYR+CDPDAAR+DKDFAIDIIK+DVFHMVVEVPR+GISCMNTTLSESPFK+GQYISPFHDIPIYADK+GYIWNYGAIPQTWEDPGHNDK+HTGCCGDNDPIDVCEIGSK+LKPGYLEATVDWFR+STHDHWK+VIAINVDDPDAANYNDINDVK+VIAINVDDPDAANYNDINDVKR+VLGILAMIDEGETDWK+YKVPDGKPENEFAFNAEFK+YVANLFPYK
PTGES3	Q15185|TEBP	Prostaglandin E synthase 3	41.9	219	0.054	DVNVNFEK+GESGQSWPR+HLNEIDLFHCIDPNDSK+KGESGQSWPR+LNWLSVDFNNWK+LTFSCLGGSDNFK+SILCCLR
NONO	Q15233|NONO	Non-POU domain-containing octamer-binding protein	42.3	189	0.042	AAPGAEFAPNK+AGEVFIHK+ALIEMEK+AVVIVDDR+EKLEMEMEAAR+FACHSASLTVR+FAQPGSFEYEYAMR+FGQAATMEGIGAIGGTPPAFNR+HEHQVMLMR+LFVGNLPPDITEEEMR+MEELHNQEVQK+MGQMAMGGAMGINNR+NLPQYVSNELLEEAFSVFGQVER+QQEEMMR+QQQDQVDR+RMEELHNQEVQK+RQQEEMMR+RQQEGFK+VELDNMPLR
PTPA	Q15257|PTPA	Serine/threonine-protein phosphatase 2A activator	19.8	57	0.013	FGSLLPIHPVTSG+IDYGTGHEAAFAAFLCCLCK+KEIHTVPDMGK+LVALLNTLDR+VDDQIAIVFK+VNQGLIR
RCN1	Q15293|RCN1	Reticulocalbin-1	68.6	613	0.152	AADLNGDLTATR+EEFTAFLHPEEFEHMK+EEILENWNMFVGSQATNYGEDLTK+EIVVLETLEDIDK+EQFNEFR+HLVYESDK+HLVYESDKNK+HWILPQDYDHAQAEAR+IDNDGDGFVTTEELK+ISWEEYK+NGDGFVDQDEYIADMFSHEENGPEPDWVLSER+QATYGYYLGNPAEFHDSSDHHTFK+RYIFDNVAK+TFDQLTPDESK+TFDQLTPDESKER+VVRPDSELGERPPEDNQSFQYDHEAFLGK+YIFDNVAK
TMED2	Q15363|TMED2	Transmembrane emp24 domain-containing protein 2	38.8	176	0.043	AINDNTNSR+GQDMETEAHQNK+GQDMETEAHQNKLEEMINELAVAMTAVK+HEQEYMEVR+IVMFTIDIGEAPK+LEEMINELAVAMTAVK+MSTMTPK+YTFAAHMDGTYK
PCBP1	Q15365|PCBP1	Poly(rC)-binding protein 1	82.3	426	0.114	AFAMIIDK+AFAMIIDKLEEDINSSMTNSTAASRPPVTLR+AITIAGVPQSVTECVK+CSDAAGYPHATHDLEGPPLDAYSIQGQHTISPLDLAK+ESTGAQVQVAGDMLPNSTER+EVGSIIGK+GYWASLDASTQTTHELTIPNNLIGCIIGR+IANPVEGSSGR+IITLTGPTNAIFK+INISEGNCPER+LEEDINSSMTNSTAASRPPVTLR+LVVPATQCGSLIGK+QGANINEIR+QICLVMLETLSQSPQGR+QMSGAQIK+QQSHFAMMHGGTGFAGIDSSSPEVK+QVTITGSAASISLAQYLINAR+VMTIPYQPMPASSPVICAGGQDR
PCBP2	Q15366|PCBP2	Poly(rC)-binding protein 2	59.7	337	0.086	AFAMIIDK+AFAMIIDKLEEDISSSMTNSTAASRPPVTLR+AITIAGIPQSIIECVK+ESTGAQVQVAGDMLPNSTER+EVGSIIGK+GVTIPYRPKPSSSPVIFAGGQDR+IANPVEGSTDR+IITLAGPTNAIFK+INISEGNCPER+LEEDISSSMTNSTAASRPPVTLR+LHQLAMQQSHFPMTHGNTGFSGIESSSPEVK+LSSETGGMGSS+LVVPASQCGSLIGK+QMSGAQIK+QVTITGSAASISLAQYLINVR
ELOC	Q15369|ELOC	Elongin-C	65.2	89	0.021	AMLSGPGQFAENETNEVNFR+EHALTSGTIK+EIPSHVLSK+LISSDGHEFIVK+TYGGCEGPDAMYVK+VCMYFTYK
ELOB	Q15370|ELOB	Elongin-B	30.5	91	0.022	DDQLLDDGK+ESSTVFELK+LYKDDQLLDDGK+RPPDEQR+TTIFTDAK
SF3B3	Q15393|SF3B3	Splicing factor 3B subunit 3	4.4	8	0.002	DLILNPR+ELAAEMAAAFLNENLPESIFGAPK+QQEIVVSR+TVLDPVTGDLSDTR
RSU1	Q15404|RSU1	Ras suppressor protein 1	66.8	187	0.044	AENNPWVTPIADQFQLGVSHVFEYIR+ALYLSDNDFEILPPDIGK+DNDLISLPK+EIGELTQLK+ELHIQGNR+GISNMLDVNGLFTLSHITQLVLSHNK+HLNLGMNR+HMQANPEPPKK+LQILSLR+LTMVPPNIAELK+LTVLPPELGNLDLTGQK+NLEVLNFFNNQIEELPTQISSLQK+NQPEVDMSDR
CNN3	Q15417|CNN3	Calponin-3	55.3	588	0.145	AGQSVIGLQMGTNK+CASQAGMTAYGTR+DGIILCELINK+DYQYSDQGIDY+GASQAGMLAPGTR+GFHTTIDIGVK+GMSVYGLGR+GPSYGLSAEVK+KVNESSLNWPQLENIGNFIK+LTLQPVDNSTISLQMGTNK+MQTDKPFDQTTISLQMGTNK+NWIEEVTGMSIGPNFQLGLK+VNESSLNWPQLENIGNFIK+YDHQAEEDLR
PPP1R7	Q15435|PP1R7	Protein phosphatase 1 regulatory subunit 7	46.4	83	0.019	AIENIDTLTNLESLFLGK+DAEDVDLNHYR+ELDLYDNQIK+GEEDPEEEHELPVDMETINLDR+HSSGIVADLSEQSLK+IEGFEVLK+IEGLQNLVNLR+IENLSNLHQLQMLELGSNR+LFLVNNK+LQNLDALTNLTVLSMQSNR+LTMLDIASNR+QIDATFVR+SLETVYLER
SEC23A	Q15436|SC23A	Protein transport protein Sec23A	42.4	442	0.1	AATTGHVIDIYACALDQTGLLEMK+AETEEGPDVLR+AVLNPLCQVDYR+DDPSSFR+ERPDLPPIQYEPVLCSR+FLQPVQK+FSETFSLYPQFMFHLR+FSWNVWPSSR+GAIQFVTQYQHSSGQR+HFEALANR+HLLQAPVDDAQEILHSR+ICGLSPTTTLAIYFEVVNQHNAPIPQGGR+IDMNLTDLLGELQR+ISGAIGPCVSLNSK+LWACNFCYQR+MGFGGTLEIK+MVQVHELGCEGISK+MVVPVAALFTPLK+NWADAQTQIQNIAASFDQEAAAILMAR+SGYQDMPEYENFR+SSGVALSIAVGLLECTFPNTGAR+YIDTEHGGSQAR
TSN	Q15631|TSN	Translin	31.1	79	0.019	EAVTEILGIEPDR+EILTLLQGVHQGAGFQDIPK+ETAAACVEK+KVEEVVYDLSIR+THLTSLK+VVQSLEQTAR
SF1	Q15637|SF01	Splicing factor 1	12.7	61	0.015	AYIVQLQIEDLTR+HNLITEMVALNPDFKPPADYKPPATR+ILRPWQSSETR+SITNTTVCTK+VMIPQDEYPEINFVGLLIGPR
TRIP6	Q15654|TRIP6	Thyroid receptor-interacting protein 6	18.5	37	0.008	CATCSQPILDR+GLDGIPFTVDATSQIHCIEDFHR+GPAWVGSHGVLQHTQGLPADR+IQELSATVTTDC+VNFCPLPSEQCYQAPGGPEDR
SLC1A5	Q15758|AAAT	Neutral amino acid transporter B(0)	24.2	122	0.03	CVEENNGVAK+EVLDSFLDLAR+GLAAAEPTANGGLALASIEDQGAAAGGYCGSR+GPAGDATVASEK+NIFPSNLVSAAFR+SCTVLNVEGDALGAGLLQNYVDR+SELPLDPLPVPTEEGNPLLK+STEPELIQVK
ADIRF	Q15847|ADIRF	Adipogenesis regulatory factor	69.7	32	0.008	QQVEGTAQEAVSAAGAAAQQVVDQATEAGQK+TANQASDTFSGIGK+TTQETIDK
ZYX	Q15942|ZYX	Zyxin	45.1	513	0.127	CEDCGKPLSIEADDNGCFPLDGHVLCR+CHQPLAR+CNTCGEPITDR+CSVCSEPIMPEPGRDETVR+EVEELEQLTQQLMQDMEHPQR+FGPVVAPKPK+FSPGAPGGSGSQPNQK+GPPASSPAPAPK+LGHPEALSAGTGSPQPPSFTYAQQR+QHPVPPPAQNQNQVR+QNVAVNELCGR+SPGAPGPLTLK+SSTKPAAGGTAPLPPWK+VNPFRPGDSEPPPAPGAQR+VSSGYVPPPVATPFSSK+VSSIDLEIDSLSSLLDDMTK
PSMD5	Q16401|PSMD5	26S proteasome non-ATPase regulatory subunit 5	26.6	110	0.027	DPLELFR+GISSQPFPELHCAALK+ILTLSQIGR+ISLTQAGLEALFESNLLDDLK+IVENSDAVTEILNNAELLK+LEAPLEELR+LGPLFSLLNENHR+LLQAMEPVHVAR+LMFNSPGFVEYVVDR+TIAEIFGNPNYLR
CSRP2	Q16527|CSRP2	Cysteine and glycine-rich protein 2	61.1	148	0.037	CCFLCMVCR+CGDSVYAAEK+EGEIYCK+GFGYGQGAGALVHAQ+GYGYGQGAGTLNMDR+KNLDSTTVAIHDEEIYCK+LGIKPESVQPHRPTTNPNTSK+NLDSTTVAIHDEEIYCK+SLESTTLTEK+TVYHAEEVQCDGR
DDB1	Q16531|DDB1	DNA damage-binding protein 1	22.2	121	0.027	ALVSEWK+DLLFILTAK+DSAATTDEER+EATADDLIK+FLYGCQAPTICFVYQDPQGR+GDFILVGDLMR+ICYQEVSQCFGVLSSR+IGRPSETGIIGIIDPECR+IVVFQYSDGK+LFMLLLEK+LGDSQLVK+LLASINSTVR+LVFSNVNLK+LYDGLFK+QGQGQLVTCSGAFK+QSTIVCHNR+SLSTTNVFACSDRPTVIYSSNHK+SVLLLAYKPMEGNFEEIAR+TVPLYESPR+VTLGTQPTVLR+VVEELTR+YLLGDMEGR
CDC37	Q16543|CDC37	Hsp90 co-chaperone Cdc37	30.7	154	0.037	CIDSGLWVPNSK+EGEEAGPGDPLLEAVPK+ELEVAEGGK+EYEEEER+HFGMLRR+LGPGGLDPVEVYESLPEELQK+LQAEAQQLR+QYMEGFNDELEAFK+SMPWNVDTLSK+TEEDSEEVR
SGCB	Q16585|SGCB	Beta-sarcoglycan	14.2	21	0.005	AGYIPIDEDR+QVSDMGVIHPLYK+TQNILFSTDYETHEFHLPSGVK
CPSF6	Q16630|CPSF6	Cleavage and polyadenylation specificity factor subunit 6	10	19	0.004	AVSDASAGDYGSAIETLVTAISLIK+GFALVGVGSEASSK+VLISSLQDCLHGIESK
DBN1	Q16643|DREB	Drebrin	17.9	140	0.034	EQQIEEHR+LAASGEGGLQELSGHFENQK+LELLAAYEEVIR+LREDENAEPVGTTYQK+MAPTPIPTR+QQTLEAEEAK+SPSDSSTASTPVAEQIER+TDAAVEMK+YVLINWVGEDVPDAR
PTGIS	Q16647|PTGIS	Prostacyclin synthase	48.8	437	0.107	AGYLTLYGIEALPR+DHMCSVK+DPEIYTDPEVFK+EVVVDLAMPMADGR+FLNPDGSEK+GELESILWQAEQPVSQTTTLPQK+GSLSVGDKDHMCSVK+HGDIFTILVGGR+IFDVQLPHYSPSDEK+LLLFPFLSPQR+LTAAPFITR+NYNMPWGAGHNHCLGR+RPGEPPLDLGSIPWLGYALDFGK+THESQAQDR+VHSADVFHTFR+VLDSTPVLDSVLSESLR+YGFGLMQPEHDVPVR+YVTVLLDPHSYDAVVWEPR
FSCN1	Q16658|FSCN1	Fascin	63.7	710	0.176	ASAETVDPASLWEY+DELFALEQSCAQVVLQAANER+DGNVTCER+DVPWGVDSLITLAFQDQR+EVPGPDCR+FLIVAHDDGR+GEHGFIGCR+KVTGTLDANR+LINRPIIVFR+LSCFAQTVSPAEK+LVARPEPATGYTLEFR+NASCYFDIEWR+NGQLAASVETAGDSELFLMK+QGMDLSANQDEETDQETFQLEIDR+QIWTLEQPPDEAGSAAVCLR+SSYDVFQLEFNDGAYNIK+VGKDELFALEQSCAQVVLQAANER+VNASASSLK+VTGTLDANR+WSLQSEAHR+WSVHIAMHPQVNIYSVTR+YFGGTEDR+YLAADKDGNVTCER+YLAPSGPSGTLK+YLTAEAFGFK+YSVQTADHR
DECR1	Q16698|DECR	2,4-dienoyl-CoA reductase [(3E)-enoyl-CoA-producing], mitochondrial	29.6	60	0.013	ATAEQISSQTGNK+DPDMVQNTVSELIK+FNVIQPGPIK+GMTTLLSSLGAQCVIASR+LDPTGTFEK+VAFITGGGTGLGK+VAGHPNIVINNAAGNFISPTER
MAN2A1	Q16706|MA2A1	Alpha-mannosidase 2	6.1	24	0.006	GLEQGIQDNK+ILESASSNSHLADYVLYK+LLAENNEIISNIR+MLLDQYR+TQYIFNNMVLK+VLLAPLGDDFR
HADH	Q16836|HCDH	Hydroxyacyl-coenzyme A dehydrogenase, mitochondrial	10.2	18	0.004	EDIDTAMK+FAGLHFFNPVPVMK+TFESLVDFSK
UGP2	Q16851|UGPA	UTP--glucose-1-phosphate uridylyltransferase	58.1	541	0.134	AHVDEFK+AMSQDGASQFQEVIR+CEFVMEVTNK+EFPTVPLVK+ESLLPVAK+FVQDLSK+GGTLTQYEGK+GLPDNISSVLNK+GTVIIIANHGDR+IDIPPGAVLENK+IFNTNNLWISLAAVK+ILTTASSHEFEHTK+IQRPPEDSIQPYEK+LNGGLGTSMGCK+LVEIAQVPK+NENTFLDLTVQQIEHLNK+QELELSVK+RFESIPDMLELDHLTVSGDVTFGK+SFENSLGINVPR+TLDGGLNVIQLETAVGAAIK+TTSDLLLVMSNLYSLNAGSLTMSEK+TYNTDVPLVLMNSFNTDEDTKK
IMMT	Q16891|MIC60	MICOS complex subunit MIC60	26.8	115	0.025	AFDSAVAK+AVDEAADALLK+DAMENEMR+ELDSITPEVLPGWK+EVAGAKPHITAAEGK+GIEQAVQSHAVAEEEAR+GVYSEETLR+LFEMVLGPAAYNVPLPK+LHNMIVDLDNVVK+LSEQELQFR+LSTDDLNSLIAHAHR+SEIQAEQDR+TDHPEIGEGKPTPALSEEASSSSIR+TIPYSDK+VVSQYHELVVQAR+YSTSGSSGLTTGK
HNRNPUL2	Q1KMD3|HNRL2	Heterogeneous nuclear ribonucleoprotein U-like protein 2	27.2	153	0.037	AAEEQGDDQDSEK+ANFSLPEK+DLLVQQASQCLSK+EEAQPIVTK+EEPFFPPPEEFVFIHAVPVEER+EGCTEVSLLR+GLEEPEMDPK+KVVVVVPNEEDWK+LQEALDAEMLEDEAGGGGAGPGGACK+NFILDQCNVYNSGQR+SGDETPGSEVPGDK+TIEECEVILMVGLPGSGK+VTQNLPMK+VVVVVPNEEDWK+YGGQPLFSEK+YNVLGAETVLNQMR
IAH1	Q2TAA2|IAH1	Isoamyl acetate-hydrolyzing esterase 1 homolog	32.7	33	0.008	DENPKQHIPLEEYAANLKSMVQYLK+DVAEAKPELSLLGDGDH+GNEFLFSHLWPLIEK+VILITPTPLCETAWEEQCIIQGCK
P3H1	Q32P28|P3H1	Prolyl 3-hydroxylase 1	33	333	0.081	AVAAAHTFFVGNPEHMEMQQNLDYYQTMSGVK+AVGFSSGTENPHGVK+CLGPPAAHSLSEEMELEFR+DLETQPHMQEFR+DLSFFGGLLR+ESLDVSR+FYGVTVFK+GDWPGVVLSMER+IMESYFR+ISQEIGNLMK+KDDSHPVHVDNCILNAETLVCVK+LDTPLYFSYSHLVCR+LTNVAATSGDGYR+QNCVTELASHPSR+TAIEEVQAER+TVTAEVQPQCGR+VQADDLVK+VVMDGVISDHECQELQR
ALDH1L2	Q3SY69|AL1L2	Mitochondrial 10-formyltetrahydrofolate dehydrogenase	48.5	324	0.075	ADPLALAAEK+AGFSVFWADDGLDTGPILLQR+AMYVSEK+ANSTEYGLASGVFTR+DAFENGEWGR+DLGEEALNEYLK+EESFGPIMVISK+EGATLVYGGR+ENAEISWDQSAEVLHNWIR+EVNEIMVK+FEGFIQK+FLFPEGIK+FQNGDIDGVLQR+GASAINWTLIMGDK+GENCIAAGR+GVINIIPGSGGIAGQR+HGSIIYHPSLLPR+LALIGQSLFGQEVYSHLR+LEAGTVFINTYNK+LFVEESIHDEFVTR+LGFTGSTPIGK+LLQYCETGVK+MGMGAVFFNK+NGLVLFGNDGK+NLQFEDGK+SAACLAAGNTLVLKPAQVTPLTALK+SCDVEPNDTVDALYNR+SVGAELNVLPFCTQFIPMDIIDSPK+TDVAAPF…
TMEM119	Q4V9L6|TM119	Transmembrane protein 119	22.6	129	0.032	AALGGGDGAR+AFSEVPDR+APDSRPEEALDSSR+ASAYYPSSFPK+QLQADILAATQNLK+YVDQSDR
FAM98B	Q52LJ0|FA98B	Protein FAM98B	14.8	13	0.003	GPLLEEQALTK+MDLNSEQAEQLER+RLDVTVQSFGWSDR+SLCNLEESITSAGR+TTITMAHLLAAR
TP53I3	Q53FA7|QORX	Quinone oxidoreductase PIG3	22.6	40	0.009	EVAKPSPGEGEVLLK+IVLELPQ+IYPVTEIQEAHK+LGAAAGFNYK+LLPVLDR+MAGAIPLVTAGSQK+NVNCLALDGR
HSD17B12	Q53GQ0|DHB12	Very-long-chain 3-oxoacyl-CoA reductase	41.3	100	0.024	GAILNISSGSGMLPVPLLTIYSATK+GVFVQSVLPYFVATK+MININILSVCK+MTQLVLPGMVER+SYAEELAK+TFVDFFSQCLHEEYR+TIAVDFASEDIYDK+VWGVGNEAGVGPGLGEWAVVTGSTDGIGK
CYBRD1	Q53TN4|CYBR1	Plasma membrane ascorbate-dependent reductase CYBRD1	18.5	42	0.01	EPNSTILHPNGGTEQGAR+GSMPAYSGNNMDK+NLALDEAGQR+SDSELNSEVAAR
HERC4	Q5GLZ8|HERC4	Probable E3 ubiquitin-protein ligase HERC4	7.4	15	0.003	ELMPDVGR+FGQLGLNDENDR+IFNSFLHTALK+IFWEVFHELPLEK+IVYICCGEDHTAALTK+SDFFINK+YGQLGLGTDCK
TCEAL5	Q5H9L2|TCAL5	Transcription elongation factor A protein-like 5	12.5	26	0.006	DSQEDLQER+ECGDVSR+HLSSEEMMR
PITRM1	Q5JRX3|PREP	Presequence protease, mitochondrial	6.8	22	0.005	IAEMTDIKPILR+IEPSTVVPAQTPWDKPR+LEHENPSDPQTPLVFK+LGCGLLDYR+LSVFSTVDAPVAPSDK
TOR1AIP1	Q5JTV8|TOIP1	Torsin-1A-interacting protein 1	15.4	47	0.011	ATQDSDTVK+FESFPAGSTLIFYK+ISHLVLPVQPENALK+SELGNQSPSTSSR+SQPAILLLTAAR+SQTFLEK+TPQEWAPQTAR+YEATSVQQK
HP1BP3	Q5SSJ5|HP1B3	Heterochromatin protein 1-binding protein 3	26.2	195	0.047	ALPLIVGAQLIHADK+EASYSLIR+GASGSFVVVQK+GASGTFQLK+GQLEQITGK+LEDVLPLAFTR+MDAILTEAIK+NGWMEQISGK+SSAVDPEPQVK+TCSTTALK+TIPSWATLSASQLAR+VEDSTMPIR+YVLENHPGTNSNYQMHLLK
CERCAM	Q5T4B2|GT253	Inactive glycosyltransferase 25 family member 3	5.9	13	0.003	LDLTGSSGHSLQPQPR+LSWDLIYLGR+VLVFEDDVR
CD276	Q5ZPR3|CD276	CD276 antigen	13.1	24	0.006	DLRPGDTVTITCSSYR+SPTGAVEVQVPEDPVVALVGTDATLR+VVLGANGTYSCLVR
ARHGAP17	Q68EM7|RHG17	Rho GTPase-activating protein 17	7.2	34	0.008	AALDCSTSHLDEFYSDPHAVAGALK+ILLDIDNDTESTAL+LVACFQGQHGTDAER+LVLDWDSVR
VASN	Q6EMK4|VASN	Vasorin	4.9	20	0.005	AMAAAAQDK+GQVGPGAGPLELEGVK+VPLEPGPK
TWF2	Q6IBS0|TWF2	Twinfilin-2	46.7	180	0.042	AVLPLLDAQQPCYLLYR+EFGGGHIKDELFGTVK+ETIELVHTEPTDVAQLPSR+HLSSCAAPAPLTSAER+HQTLQGLAFPLQPEAQR+HTHEGDPLESVVFIYSMPGYK+LLDSVEQDFHLEIAK+MLYAATR+MVNYIQMK+TEISVESK+VVIEDEQLVLGASQEPVGR
SLC25A24	Q6NUK1|SCMC1	Calcium-binding mitochondrial carrier protein SCaMC-1	17	42	0.009	EGIPGLYR+IAPETAVK+LLTEEGQK+MNIFGGFR+QLLAGGIAGAVSR+QTLGVTQK+TGQYSGIYDCAK+VLPAVGISYVVYENMK
PPP1R18	Q6NYC8|PPR18	Phostensin	7.8	24	0.005	ALIVDESCR+ETAELSETLTR+LSPGESAYQK+LSPGETPER+QSPGEVGDR
CAVIN1	Q6NZI2|CAVN1	Caveolae-associated protein 1	34.4	695	0.173	AHATTSNTVSK+ATEMVEVGADDDEGGAER+EGQVEVLK+ESEALPEK+IIGAVDQIQLTQAQLEER+KLEVNEAELLR+KSFTPDHVVYAR+LEVNEAELLR+QAEMEGAVQSIQGELSK+SDQVNGVLVLSLLDK+SFTPDHVVYAR+TRENLEK+VMIYQDEVK
MOXD1	Q6UVY6|MOXD1	DBH-like monooxygenase protein 1	16	72	0.016	EEQTILPGDNLITECR+ELHTCDINDK+LVLSLPVNVR+SITDSTVR+TLLDSEGK+TSVLSTALPYFDLVNQDVPIPNK+VEPVIQR+VIWAYHHEDAGEAGPK
MPRIP	Q6WCQ1|MPRIP	Myosin phosphatase Rho-interacting protein	17.3	34	0.006	EEESAMSSDR+EGYVLQATCER+ELEVLSEQYSQK+ENQELNAHNQELNNR+FEALDIEK+GFAAMEETHQK+LLAEETAATISAIEAMK+LSTHELTSLLEK+QEISSLKDELQTALR+QVPIAPVHLSSEDGGDR+SPDSATVSGYDIMK+THNVHVEIEQR+VGGVGPADTHEPLRPEAEPGELER
IKBIP	Q70UQ0|IKIP	Inhibitor of nuclear factor kappa-B kinase-interacting protein	44.9	168	0.04	DIKDEIAHISDMN+EIAFLSEK+GAPAAEPGKR+ISGLVTDVISLTDSVQELENK+ISNLTIVQAEIK+LEPLVNDLTLR+LETNEFQQLQSK+LQEEINEVK+LVTDLLQR+NIGDLLSSSIDR+SSGGGGWADPR+TVTFANDLKPK+VDQSTTSMAK+VENQYQLLK
SND1	Q7KZF4|SND1	Staphylococcal nuclease domain-containing protein 1	68.9	881	0.217	AAATQPDAK+ADDADEFGYSR+ALLLPDYYLVTVMLSGIK+ANNPEQNR+CVDWSIAVYTR+DIQNTQCLLNVEHLSAGCPHVTLQFADSK+DTNGENIAESLVAEGLATR+DTPDEPWAFPAR+DVQIILESCHNQNILGTILHPNGNITELLLK+DYVAPTANLDQK+EADGSETPEPFAAEAK+EGLVMVEVR+ETCLITFLLAGIECPR+EVCFTIENK+EVEVEVESMDK+EVLPSTR+EYGMIYLGK+FVDGEWYR+GDVGLGLVK+GMWSEGNGSHTIR+HFVDSHHQKPVNAIIEHVR+IHVFYIDYGNR+LEGENTQDK+LGTLSPAFSTR+LRPLYDIPYMFEAR+LSECEEQAK+MVLSGCAIIVR+NDIASHPPVEGSYAPR+NLPG…
BZW1	Q7L1Q6|BZW1	Basic leucine zipper and W2 domain-containing protein 1	25.3	132	0.033	DIILYVK+EGVSAAFAVK+ELQEQMSR+ELSEYVR+FDPTQFQDCIIQGLTETGTDLEAVAK+FLDASGAK+GFSESER+LMELFPANK+NQQTIGAR+SVFLEQMK+YFTEAGLK
EIF3M	Q7L2H7|EIF3M	Eukaryotic translation initiation factor 3 subunit M	34.2	95	0.021	ALKDPNAFLFDHLLTLKPVK+DFIDSLGLLHEQNMAK+LLTFMGMAVENK+LLYEALVDCK+LQLLSNLFHGMDK+VAASCGAIQYIPTELDQVR+VMVELLGSYTEDNASQAR+VVVSHSTHR+WISDWNLTTEK
POGLUT3	Q7Z4H8|PLGT3	Protein O-glucosyltransferase 3	16.4	61	0.014	DVVLPTYDITHSMLEAMR+EGQLMAR+LQLVQLSK+SLVWGPGLQAAVVLPVR+VLLPDLEFYVNLGDWPLEHR+YQVNVDGTVAAYR
HUWE1	Q7Z6Z7|HUWE1	E3 ubiquitin-protein ligase HUWE1	4.2	46	0.01	AALPLTTSDTK+ALAELFGLLVK+DGGSGNSTIIVSR+DSAVAISGADSR+GEEDTGQEEGGSR+HASGGSTVHIHPQAAPVVCR+KQLAEEETK+LDNMNVSR+LLEEICNLGR+LLSLISIALPENK+QIGTLLAELR+SLLSILQR+VLQEGLLQLDSILSSLEPLHRPIESPGGSVLLR+VSIVNHLEFLR
TMED4	Q7Z7H5|TMED4	Transmembrane emp24 domain-containing protein 4	31.7	20	0.012	CFIEEIPDETMVIGNYR+EVFLPSTPGLGMHVEVK+LTELQLR+QLLDQVEQIQK+VHLDIQVGEHANNYPEIAAK
MTDH	Q86UE4|LYRIC	Protein LYRIC	28	151	0.036	EDLPVNTSK+EMLSVGLGFLR+EVDEGAWETK+GDSHLNVQVSNFK+GEGALPTGK+LSSQISAGEEK+NKGDSHLNVQVSNFK+SIFSGIGSTAEPVSQSTTSDYQWDVSR+SWQDELAQQAEEGSAR+TELGLDLGLEPK+TISTSDPAEVLVK+TPQSVTAK+TVEVAEGEAVR+WNSVSPASAGK
KTN1	Q86UP2|KTN1	Kinectin	25.4	193	0.043	AHVQEVAQHNLK+AQIQQFHSQIAAQTSASVLAEELHK+AQQLSITSK+AQQSLELIQSK+DAVEHQR+DAVSNTTNQLESK+EEELNAIR+EQMEAEIAHLK+EVIDLLKPDQVEGIQK+ILNDQNK+LLEEQLQHEISNK+LMQLMESEQK+LQALANEQAAAAHELEK+LSDALAVEDDQVAPVPLNVVETSSSVR+MQQSVYVK+NAEQAATQLK+QLTQEMMTEK+QTEDSLASER+RQEALPLHQETK+SGVIQDALK+STYVTEVR+SVEELLEAELLK+SVLAETEGILQK+TAEHEAAQQDLQSK+TQLLQDVQDENK+TVEELLETGLIQVATK+VEPVPVTK+VSVPSNLSYGEWLHGFEK
ALYREF	Q86V81|THOC4	THO complex subunit 4	15.2	25	0.006	MDMSLDDIIK+QQLSAEELDAQLDAYNAR+SLGTADVHFER
STING1	Q86WV6|STING	Stimulator of interferon genes protein	23.7	52	0.011	GLAPAEISAVCEK+LIAYQEPADDSSFSLSQEVLR+LILPELQAR+LYILLPLDCGVPDNLSMADPNIR+QEEKEEVTVGSLK+TYNQHYNNLLR
CARM1	Q86X55|CARM1	Histone-arginine methyltransferase CARM1	6.7	23	0.006	ANFWYQPSFHGVDLSALR+CLFQSPLFAK+LLTIGDANGEIQR
STX12	Q86Y82|STX12	Syntaxin-12	13.8	32	0.008	ELGSLPLPLSTSEQR+NLMSQLGTK+QLEADILDVNQIFK
PLD3	Q8IV08|PLD3	5'-3' exonuclease PLD3	8.4	58	0.014	AFLLSLAALR+ALLNVVDNAR+LFVVPADEAQAR+SQLEAIFLR
AHNAK2	Q8IVF2|AHNK2	Protein AHNAK2	16.3	161	0.037	AALAPELALEIPSGSQADIPLPK+AEVTAPDVK+CDLDSTGLK+EKEDTDVADGCR+EVMPAQSMPLPTELGDPR+HDLSTEGDSR+LEGDLSLADK+LEGDLSLADKDVTAK+LPEGHVPEGAGLK+LPEGPVPEGAGLK+LPEGQVPEGAGLK+LQMPSFK+MSLSSMEVDVQAPR+SIEASLDVSAPK+SIEASVDVSAPK+SIEASVDVSEPK+SIEVSVDVSAPK+SMEASVDVSAPK+TLEGDGDQER+VEADVSLPSMQGDLK+VEMPSFK+VQAGQVDVK
P3H3	Q8IVL6|P3H3	Prolyl 3-hydroxylase 3	29.8	105	0.024	ALNQYQAQLGEPRPGLGPR+AVLDGLLTPAECGVLLQLAK+AYAAGAWAPAVALLR+CALALWHTWAPEHR+DLETPPHWAAYDTGLELLGR+DPDPWTPAALIPEALR+DVLLLEGVTLTQDSR+LEEALQGSLAQMESCR+LLLEVSER+LVAFSSGVENPHGVWAVTR+MDLSHPVHADNCVLDPDTGECWR+RADCLTQCAAR+SAIEGEQEQR+SFPVPDFLPNQLR
WDFY1	Q8IWB7|WDFY1	WD repeat and FYVE domain-containing protein 1	13.7	26	0.006	EDGVITASEDR+GLMVTCGTDR+IEGHQDAVTAALLIPK+IWDMTPVVGCSLATGFSPH
FAM114A1	Q8IWE2|NXP20	Protein NOXP20	38.4	221	0.053	AHDWVEEDQTVVSVDVAK+FTNSLTTVGSNK+GMLSAITNVVQNTGK+LAQQLTMER+LTTAMCNEVASLSK+NDLISIK+SLLSSASATVGHGLTAVK+SVLTGGLDALEFIGK+TAHYGMLFDEYQGLSHLEALEILSNESESK+TIEEVYMSSIESLAEVTAR+TMNVLAESDPGFK+TVSLSQMLR+VAELILHGQEEEKPAQDQAK+VQSFLASLDGEK+VQSFLASLDGEKLELLK
RDH10	Q8IZV5|RDH10	Retinol dehydrogenase 10	27	33	0.007	AILTDQPMICTPR+EIEPFLPPLKPDYCVK+ENVYLTAER+FGVVGFHESLSHELK+LFALEFAR+SILPFEAVVCMYR+SVAGQVCLITGAGSGLGR
VKORC1L1	Q8N0U8|VKORL	Vitamin K epoxide reductase complex subunit 1-like protein 1	21.6	36	0.008	ALCDLGPWVK+CSAALASR+GFGLLGSIFGK+LVYLNEAWK
SPART	Q8N0X7|SPART	Spartin	14.1	10	0.002	ENQEGAANVNVR+FLDNSLDTVLNRPPGFLQVCDWLYPLVPDR+GLATSLQNDLQEVPK+IQPEEKPVEVSPAVTK+TATQTGHTLLEDYQIVDNSQR
CNPY4	Q8N129|CNPY4	Protein canopy homolog 4	14.5	16	0.004	EVLELGQVLDTGK+LEEALENLCER+LLSTELQAELSR
CCAR2	Q8N163|CCAR2	Cell cycle and apoptosis regulator protein 2	10.1	31	0.007	LAEAEETAR+LTPLQLEIQR+MLLSLPEK+QEGLDGGLPEEVLFGNLDLLPPPGK+QGILGAQPQLIFQPHR+VLLLSSPGLEELYR+VQTLSNQPLLK
LRRC47	Q8N1G4|LRC47	Leucine-rich repeat-containing protein 47	20.2	61	0.014	ADLATAPPHVTVVR+DVMDALILK+ELLLTGPGLEER+ELSPDIAHLASLK+GMDLQPGNALK+MVSGCQTR+SILEYLR+TLDLSNNQLSEIPAELADCPK+VLHVSENPVPLTVR+VVDLEGSLK
EMC1	Q8N766|EMC1	ER membrane protein complex subunit 1	7.2	25	0.005	DKESGMSSLYVFNPIFGK+HLLIGLPSGAILSLPK+NVIAALNSR+QIPLQSLDLEFGSGFQPR+VLLLIDDEYK
ENAH	Q8N8S7|ENAH	Protein enabled homolog	28.8	141	0.033	AAVMVYDDANKK+ASSTSTPEPTR+EDANVFASAMMHALEVLNSQETGPTLPR+EDKGEDSEPVTSK+GEDSEPVTSK+GNGPLPLGGSGLMEEMSALLAR+KIQDHQVVINCAIPK+LEQEQLER+LKEELIDAIR+LKQDILDEMR+QLQEQQR+QVYGLNFGSK+WVPAGGSTGFSR+YNQATQTFHQWR
COLGALT1	Q8NBJ5|GT251	Procollagen galactosyltransferase 1	26.2	206	0.049	ALQAQEIECR+EGLDWDLIYVGR+EQQALSR+EWLVAVK+GCFAVPMVHSTFLIDLR+IVEAVDGK+LLAAEPLSK+MGFDEVFMINLR+MLPVDEFLPVMFDK+NAAHALPTTLGALER+NSDVLQSPLDSAAR+SLVFEDDLR+TPAYIPIR+TVVAPMLDSR+VLIALLAR+WSPESPLQAPR
SUMF2	Q8NBJ7|SUMF2	Inactive C-alpha-formylglycine-generating enzyme 2	21.3	72	0.018	CAADAGRPPGEL+ERLEHPVLHVSWNDAR+FLMGTNSPDSR+LEHPVLHVSWNDAR+MGNTPDSASDNLGFR+SVLWWLPVEK
TXNDC5	Q8NBS9|TXND5	Thioredoxin domain-containing protein 5	56.2	507	0.124	ALAPTWEQLALGLEHSETVK+DFQTLENWMLQTLNEEPVTPEPEVEPPSAPELK+DLDSLHR+EFPGLAGVK+EYVESQLQR+FVLSQAKDEL+GTVLALTENNFDDTIAEGITFIK+GYPTLLLFR+GYPTLLWFR+IAEVDCTAER+KVSEHSGGR+LFKPGQEAVK+LQPTWNDLGDK+QGLYELSASNFELHVAQGDHFIK+TLAPTWEELSK+VDCTAHSDVCSAQGVR+VDCTQHYELCSGNQVR+YNSMEDAK
SCCPDH	Q8NBX0|SCPDL	Saccharopine dehydrogenase-like oxidoreductase	17.7	22	0.005	AGGVFTPGAAFSK+GVYIIGSSGFDSIPADLGVIYTR+NVSNLKPVPLIGPK+QATVVLNCVGPYR+SAIYGFGDQSNLR
SERBP1	Q8NC51|PAIRB	Plasminogen activator inhibitor 1 RNA-binding protein	33.1	186	0.046	EAGGGGVGGPGAK+EETQPPVALK+EMTLDEWK+ENEVEEVKEEGPK+FDQLFDDESDPFEVLK+GGSGSHNWGTVK+RPDQQLQGEGK+SAAQAAAQTNSNAAGK+SEEAHAEDSVMDHHFR+SKSEEAHAEDSVMDHHFR+SSASAPDVDDPEAFPALA
FAM98A	Q8NCA5|FA98A	Protein FAM98A	14.5	53	0.013	GPLLEDGALSQAVSAGASSPEFTK+IEAINQAIANEYEVR+LCAWLVSELR+RLDVTVQSFGWSDR+TTISVAHLLAAR
APPL2	Q8NEU8|DP13B	DCC-interacting protein 13-beta	32.7	144	0.033	AGYLNLR+DLFGLASNEHDLSMAK+EKDLTEVSTLK+GAVAGGLIQDLDNCSVMAVDCEDR+ICYAINLGK+KENEEWICAINNISR+LIDPQTQVSR+LLLEEALQDSPQTR+LNQTALQAVTPITSFGK+QLADTMVLPIIQFR+SGIILQAESR+TGLVTTTWER+VSQQELLSVDESVYTPDSDVAAPQINR+VVDELNLLHTELAK+YVLLNDQPDDDDGNPNEHR
PLBD2	Q8NHP8|PLBL2	Putative phospholipase B-like 2	17.8	98	0.023	AFIPGGPSPGSR+GCVLEWVR+GLEDSYEGR+LLPGQSDLLVAHNTWNNYQHMLR+LTLLQLK+SHGGIDVK+VLTILEQIPGMVVVADK+VTSMSLAR+YNDFLHDPLSLCK
MCFD2	Q8NI22|MCFD2	Multiple coagulation factor deficiency protein 2	68.5	55	0.013	DDDKNNDGYIDYAEFAK+EEGSEQAPLMSEDELINIIDGVLR+MHDYDGNNLLDGLELSTAITHVHK+NTVHDQEHIMEHLEGVINKPEAEMSPQELQLHYFK
OCC1	Q8TAD7|OCC1	Overexpressed in colon carcinoma 1 protein	90.5	26	0.006	DVTEESVTEDDKR+MGCGNSTATSAGAGQGPAGAAK+NYGGVYVGLPSEAVNMVSSQTK
NPLOC4	Q8TAT6|NPL4	Nuclear protein localization protein 4 homolog	11.5	43	0.009	AEVVDEIAAK+FVALENISCK+TGEITASSNK+VFGAPNVVEDEIDQYLSK+VGWIFTDLVSEDTR+VQSPDGVK
TMEM167A	Q8TBQ9|KISHA	Protein kish-A	25	27	0.007	SLAPSLLDR+TGLLGIFWK
STT3B	Q8TCJ2|STT3B	Dolichyl-diphosphooligosaccharide--protein glycosyltransferase subunit STT3B	5.2	34	0.013	AWYPLGR+EAYFWLR+HLEEAFTSEHWLVR+NILDDFR+NQGNLYDK
HM13	Q8TCT9|HM13	Minor histocompatibility antigen H13	14.6	80	0.02	DPAAVTESK+FFPASFPNR+GEVTEMFSYEESNPKDPAAVTESK+LVFPQDLLEK+NASDMPETITSR
MICAL1	Q8TDZ2|MICA1	[F-actin]-monooxygenase MICAL1	12.4	24	0.005	AVTPNQVR+DLYDVLAK+ESLYQLLSQTSPENMHR+FCTGTLDHISIR+KLWVGQLLQLVDK+LLGSANVVPEALQR+LLLGLVGDCLVEPFWPLGTGVAR+LQPGLLEPSELQGLGALEATAWALK+NVAQYGLDPATR
GPX8	Q8TED1|GPX8	Probable glutathione peroxidase 8	19.6	93	0.022	EVESFAR+ILGSEGEPAFR+KNYGVTFPIFHK+NYGVTFPIFHK+YLVNPEGQVVK
LRRC15	Q8TF66|LRC15	Leucine-rich repeat-containing protein 15	23.6	51	0.012	ASQVECTGAR+CDSDILPLR+ELQLHGNHLEYIPDGAFDHLVGLTK+ELSLHTNALQDLDGNVFR+ELWLYDNHISSLPDNVFSNLR+LGTDTVPVCFSPANVR+LTLFGNSLK+NWLLLNQPR+VFQHLGNLQVLR+YLSLANNK
TMEM263	Q8WUH6|TM263	Transmembrane protein 263	49.1	76	0.019	DHPQQQPGMLSR+GGVSAVAGGVTAVGSAVVNK+TAVTTVPSMGIGLVK+VTGGIFSVTK
PDCD6IP	Q8WUM4|PDC6I	Programmed cell death 6-interacting protein	50.7	440	0.107	AVQADGQVK+CSDIVFAR+DLQQSIAR+DTIVLLCKPEPELNAAIPSANPAK+EATTLANGVLASLNLPAAIEDVSGDTVPQSILTK+EILDESLR+ELPELLQR+EVFPVLAAK+FIQQTYPSGGEEQAQYCR+FLTALAQDGVINEEALSVTELDR+FTDLFEK+FYNELTEILVR+GSLFGGSVK+HCIMQANAEYHQSILAK+HEGALETLLR+HYQFASGAFLHIK+KDNDFIYHDR+LANQAADYFGDAFK+LLDEEEATDNDLR+LQHAAELIK+MVPVSVQQSLAAYNQR+NIQVSHQEFSK+NLATAYDNFVELVANLK+QSNNEANLR+SCVLFNCAALASQIAAEQNLDNDEGLK+SLLSNLDEVKK+STPVNVPISQK+SVIEQGGI…
FBLIM1	Q8WUP2|FBLI1	Filamin-binding LIM protein 1	32.2	55	0.013	ALGQAFHPSCFTCVTCAR+CIGDESFALGSQNEVYCLDDFYR+DGRPLCEPCYQDTLER+DVAVAEEVR+ELAVEAMK+FAPVCSICENPIIPR+GRPWEAPAPMK+QAVCEAR+VASSVFITLAPPR
BRK1	Q8WUW1|BRK1	Protein BRICK1	32	26	0.006	EYIEIITSSIK+IADFLNSFDMSCR
SCFD1	Q8WVM8|SCFD1	Sec1 family domain-containing protein 1	33.8	65	0.013	ALTDAGCNLNPLQYIK+DPIPDVPAVYFVMPTEENIDR+FGQDIISPLLSVK+GSPFPEVAESVQQELESYR+GTAAEMVAVK+ILDNLMEMK+LIDLHTNVATAVLEHIK+LTSAVSSLPELLEK+MLNFNVPHIK+QQNLPVTR+SKLEDIANAALAASAVTQVAK+SLLDIISDPDAGTPEDK+SNPETDDYR+VMNTGSQFVMEGVK+VNLEESSGVENSPAGARPK
UBLCP1	Q8WVY7|UBCP1	Ubiquitin-like domain-containing CTD phosphatase 1	14.8	22	0.005	GLIDVKPLGVIWGK+LDDFLDLNHK+LLVLDVDYTLFDHR+TLTGVLPER
LMO7	Q8WWI1|LMO7	LIM domain only protein 7	31.8	508	0.122	ACEQIGLK+AFENLLGQALTK+ALEDSSFLK+AQETGHLVMDVR+AQSNPYYNGPHLNLK+ATLSSTSGLDLMSESGEGEISPQR+CVACECDLGGSSSGAEVR+DSGYGDIWCPER+EDSTTFAK+EGFESDTDSEFTFK+EQVPSGAELER+EVAATEEDVTR+FSYNDSK+GEFLAPPR+ICSYCNNILGK+ISINQTPGK+KPQDQLVIER+LQAEAEEQK+LSTPIAGLDNINVFLK+MYSFDDVLEEGK+NPSSSVPPPSAGSVK+RPPTMTVSEASYQSER+RQPQEEVVHEDQGK+SASVNKEPVSLPGIMR+SHSPSASQSGSQLR+SLDFGFTIK+SLTSCSSDITLR+SMSDVSAEDVQNLR+SQDQFSDMR+SQFFEQGSSDSVVPD…
ATXN2L	Q8WWM7|ATX2L	Ataxin-2-like protein	6.3	19	0.003	EFNPTKPLLSVNK+ESPSLASR+GEDKDEGPVAEQVK+ISLAPTDVK+STLNPNAK+TLEPQELAR+YIPLPQR
SELENOM	Q8WWX9|SELM	Selenoprotein M	30.3	49	0.012	AFVTQDIPFYHNLVMK+EEINALVQELGFYR+HLPGADPELVLLGR
PSPC1	Q8WXF1|PSPC1	Paraspeckle component 1	11.1	17	0.004	AVVVVDDR+LFVGNLPTDITEEDFK+NLSPVVSNELLEQAFSQFGPVEK+YGEPSEVFINR
TTN	Q8WZ42|TITIN	Titin	0.6	31	0.006	AEGFINLK+AFSTQMSINEGQR+AGPGKPSDASK+AQIEVTSSFTMLVIDNVTR+DSCVVAWKPPASDGGAKIR+HLQDVTLK+ISGSPEIK+KAEAVATVVAAVDQAR+KAGMNDAGLYTCK+KAYATITNNCTK+KGDQILK+KTSEMEASSSVR+NIVGEVGDVITIQVHDIPGPPTGPIK+WTTDGSEIK+YVVTATNTAGSFVAYATVNVLDKPGPVR
DDX1	Q92499|DDX1	ATP-dependent RNA helicase DDX1	42.2	322	0.078	ALIVEPSR+DGFVALSK+DQLSVLENGVDIVVGTPGR+EAQTSFLHLGYLPNQLFR+ELAEQTLNNIK+ELLIIGGVAAR+FGFGFGGTGK+FLICTDVAAR+FLVLDEADGLLSQGYSDFINR+GEDSVPDTVHHVVVPVNPK+GHQFSCVCLHGDR+GHVDILAPTVQELAALEK+GIDIHGVPYVINVTLPDEK+GSAFAIGSDGLCCQSR+HYYEVSCHDQGLCR+IMHFPTWVDLK+LDDLVSTGK+LNLSQVR+LQVIVCSATLHSFDVK+MDQAIIFCR+MGLAISLVATEK+NQALFPACVLK+SQHSGNAQVTQTK+VPVDEFDGK
FAM3C	Q92520|FAM3C	Protein FAM3C	45.4	97	0.024	AIQDGTIVLMGTYDDGATK+DNWVFCGGK+GINVALANGK+HFAFKMASGAANVVGPK+ICLEDNVLMSGVK+LIADLGSTSITNLGFR+MASGAANVVGPK+MDASLGNLFAR+TGEVLDTK
H1-10	Q92522|H1X	Histone H1.10	17.4	34	0.008	ALVQNDTLLQVK+GAPAAATAPAPTAHK+YSQLVVETIR
AP3S1	Q92572|AP3S1	AP-3 complex subunit sigma-1	23.3	43	0.01	FYQPYSEDTQQQIIR+NINIGDISIK+NMNLPEIPR+SEAGLAGAPAR
NDRG1	Q92597|NDRG1	Protein NDRG1	52	228	0.057	EEMQSNVEVVHTYR+EMQDVDLAEVKPLVEK+FALNNPEMVEGLVLINVNPCAEGWMDWAASK+GNRPVILTYHDIGMNHK+ISGWTQALPDMVVSHLFGK+MADCGGLPQISQPAK+QHIVNDMNPGNLHLFINAYNSR+SHTSEGAHLDITPNSGAAGNSAGPK+SIIGMGTGAGAYILTR+TASGSSVTSLDGTR+YFVQGMGYMPSASMTR
GCN1	Q92616|GCN1	eIF-2-alpha kinase activator GCN1	22.7	246	0.055	AALLETLSLLLAK+ALADENEFVR+ALGTLVSHVTLR+ALQAAIQQLAEAQPEATAK+ALVAVLLSR+ASPNTPPGR+AVMSNLSAHGVK+CMLDAALATLNTHGK+DLAPYLPSVTPGLK+EDAGGMIQR+EEFAIMQTPAGELYDK+FLVMASEDALCTVLHLTER+FVHFIDAPSLALIMPIVQR+GLGILSLK+HHIETGGGQLPAK+HLGVILPAVMLALK+ILDVASLEVLNEVNR+ILPEIIPILEEGLR+KLDAGNQLALIEELHK+LIAALSTPSQQVQESVASCLPPLVPAIK+LLTWVIGTGSPR+LMDEAVLALR+LMEIYQEK+LQELDGELEAALGLLDIILAK+LTEVLTDSHVK+LTSADALRPSVVSITGPLIR+LTTPPVN…
SGCD	Q92629|SGCD	Delta-sarcoglycan	30.4	88	0.022	GVEINAEAGNMEATCR+LEGDSEFLQPLYAK+LLFSADNNEVVVGAER+SIETPNVR+STMPGSVGPQVYK+VLGAEGTVFPK+VLTQLITGPK
TFG	Q92734|TFG	Protein TFG	27.8	140	0.033	AQLGEDIR+IPIHNEDITYDELVLMMQR+LLDSLEPPGEPGPSTNIPENDTVDGR+LLSNDEVTIK+NQDEINK+NVMSAFGLTDDQVSGPPSAPAEDR+QSTQVMAASMSAFDPLK
ARPC1A	Q92747|ARC1A	Actin-related protein 2/3 complex subunit 1A	27.8	27	0.008	GCLTFVSK+IVTCGADR+KNGSQWVK+NTALETLHQNSITQVSIYEVDK+STVLSLDWHPNNVLLAAGSCDFK+SVQVSTLK+TLESSIQGLR+TQIALSPNNHEVHIYK
GGH	Q92820|GGH	Gamma-glutamyl hydrolase	18.2	23	0.005	FFNVLTTNTDGK+IEFISTMEGYK+NLDGISHAPNAVK+TAFYLAEFFVNEAR+YLESAGAR
DDX17	Q92841|DDX17	Probable ATP-dependent RNA helicase DDX17	33.9	258	0.054	CTYLVLDEADR+DMVGIAQTGSGK+ELAQQVQQVADDYGK+FVINYDYPNSSEDYVHR+GDGPICLVLAPTR+GTAYTFFTPGNLK+GVEICIATPGR+KIVDQIRPDR+LIDFLESGK+LIQLMEEIMAEK+LTPYEVDELRR+MLDMGFEPQIR+NFYVEHPEVAR+QLAEDFLR+QTLMWSATWPK+SSQSSSQQFSGIGR+STCIYGGAPK+TIIFVETK+TLAYLLPAIVHINHQPYLER+VLEEANQAINPK+WDLSELPK
OSTF1	Q92882|OSTF1	Osteoclast-stimulating factor 1	46.7	33	0.006	ALYTFEPR+DIVEMLFTQPNIELNQQNK+GYADIVQLLLAK+KQGTDAVR+LAFDMATNAACASLLK+LGDTALHAAAWK+TGLIPSNYVAEQAESIDNPLHEAAK
GLG1	Q92896|GSLG1	Golgi apparatus protein 1	31.5	281	0.066	ADIFVDPVLHTACALDIK+AKDDSELEGQVISCLK+ALNEACESVIQTACK+CLIDLGK+CNVENLPR+ECADEPVGK+EPENEISSDCNHLLWNYK+EVLNMLK+FCENTQAGEGR+FCPEADSK+GEIEHHCSGLHR+GYMVSCLVDHR+HTWSNNLAVLECLQDVR+IIIQESALDYR+LAEEESCR+LDPALQDK+LEPDLYEACK+LLELQYFISR+LSSDCEDQIR+LSYLLMCLESAVHR+MLMEDFSLSPEIILSCR+MTAIIFSDYR+MVEDCEHR+NFCSAVQYGNAQIIECLK+NSELMDPK+QITQNTDYR+TETGQELECLQDHLDDLVVECR+TMLQCLK+VAELSSDDFHLDR+VAPADGFSDLAMQVMTSPSK+VEELEMTED…
UPF1	Q92900|RENT1	Regulator of nonsense transcripts 1	15.9	72	0.017	AGLSQSLFER+ANEHQGIGFLNDPR+EAIDSPVSFLALHNQIR+EAIIPGSVYDR+ENPSATLEDLEKPGVDEEPQHVLLR+GNTSGSHIVNHLVR+LLGHEVEDVIIK+LVNTINPGAR+NVFLLGFIPAK+QLILVGDHCQLGPVVMCK+RIAYFTLPK+TFAVDETSVSGYIYHK+TVTSATIVYHLAR
KHSRP	Q92945|FUBP2	Far upstream element-binding protein 2	31.2	250	0.06	AINQQTGAFVEISR+AWEEYYK+DAFADAVQR+DQGGFGDR+GSPQQIDHAK+HSVGVVIGR+IGGDAATTVNNSTPDFGFGGQK+IGGGIDVPVPR+IINDLLQSLR+IQNDAGVR+KIQNDAGVR+KLASQGDSISSQLGPIHPPPR+MILIQDGSQNTNVDKPLR+MMLDDIVSR+QLEDGDQPESK+SVSLTGAPESVQK+TSMTEEYR+VQISPDSGGLPER+VQQACEMVMDILR
TNPO1	Q92973|TNPO1	Transportin-1	20.5	130	0.027	ALVMLLEVR+ATVGILITTIASK+CVNLVQK+DELLPHILPLLK+ESQSPDTTIQR+HLPKLIPVLVNGMK+ICEDSAEILDSDVLDRPLNIMIPK+LCSLLDSEDYNTCEGAFGALQK+LIPVLVNGMK+NQVGDENWR+QSSFALLGDLTK+SECLNNIGDSSPLIR+SNILTLMYQCMQDK+TLLENTAITIGR+YSDIDIILLK
ARHGEF2	Q92974|ARHG2	Rho guanine nucleotide exchange factor 2	14.7	82	0.019	AGAAPVAPEK+DLLVGPGVELLLTPR+GMFLISAAPPEMYEVHTASR+ILSQSTDSLNMR+LGDLLISQFSGPSAEQMCK+LLQDAIR+MQDIPEETESR+NNTALQSVSLR+SVSTTNIAGHFNDESPLGLR+YIFPTLDKPSVVSLQNLIVR
LPP	Q93052|LPP	Lipoma-preferred partner	35.8	152	0.036	CEDCGGLLSEGDNQGCYPLDGHILCK+EPGYTPPGAGNQNPPGMYPVTGPK+EPIMPAPGQEETVR+GGHSGQLGPSSVAPSFRPEDELEHLTK+GQPFYAVEK+KTYITDPVSAPCAPPLQPK+METTHSFGNPSISVSTQQPPK+MLYDMENPPADEYFGR+MVIPNQPPLTATK+SLDGIPFTVDAGGLIHCIEDFHK+STGEPLGHVPAR+TYITDPVSAPCAPPLQPK+YYEGYYAAGPGYGGR
CAVIN3	Q969G5|CAVN3	Caveolae-associated protein 3	46.7	246	0.06	EEGEVPASAFQK+GPVPEAPAGGPVHAVTVVTLLEK+IQSGLGALSR+KGPAAPPPTPVKPPR+LASMLETLR+LEANHGLLVAR+LHVLLFK+QGGLAGSVR+SHDTTSNTLAQLLAK+VSSHANAAQER
MYDGF	Q969H8|MYDGF	Myeloid-derived growth factor	27.2	105	0.024	ESDVPLKTEEFEVTK+GAEIEYAMAYSK+SYLYFTQFK+TAVAHRPGAFK+TEEFEVTK
NCLN	Q969V3|NCLN	Nicalin	13.5	48	0.012	AMAAVPQDVVR+DPEFVFYDQLK+ELETVAAHQFPEVR+FNYQGTKR+INLAEDVLAWEHER+NAVLNTEAR+TMAAEVLSR
ERGIC1	Q969X5|ERGI1	Endoplasmic reticulum-Golgi intermediate compartment protein 1	25.9	96	0.023	FEGQFSINK+HEVGHIDNSMK+IIPAIWFR+LSFGDTLQVQNIHGAFNALGGADR+LTSNPLASHDYILK+YDLSPITVK
CCDC47	Q96A33|CCD47	PAT complex subunit CCDC47	13.5	25	0.006	ELLESNFTLVGDDGTNK+EMQDLSEFCSDKPK+IESVHFSDQFSGPK+MMRPVSDQVQIK+RLEEAALR
FUBP1	Q96AE4|FUBP1	Far upstream element-binding protein 1	27.6	180	0.038	AWEEYYK+CQHAAEIITDLLR+EMVLEIIR+FAVGIVIGR+GTPQQIDYAR+IAQITGPPDR+IGGDAGTSLNSNDYGYGGQK+IGGNEGIDVPIPR+IQFKPDDGTTPER+IQIAPDSGGLPER+IQNDAGVR+KIQNDAGVR+LLDQIVEK+MVMIQDGPQNTGADKPLR+NPPPNADPNMK+SCMLTGTPESVQSAK+SISQQSGAR
LRRC59	Q96AG4|LRC59	Leucine-rich repeat-containing protein 59	51.1	398	0.097	ATILDLSCNK+AVQADQER+DKLDGNELDLSLSDLNEVPVK+DNPLDPVLAK+HEILQWVLQTDSQQ+KEANQAPK+LQQLPADFGR+LTTLPSDFCGLTHLVK+LVNLQHLDLLNNK+LVTLPVSFAQLK+RHEILQWVLQTDSQQ+VAGDCLDEK+VTELQQQPLCTSVNTIYDNAVQGLR
CTHRC1	Q96CG8|CTHR1	Collagen triple helix repeat-containing protein 1	53.9	210	0.052	DGSPGANGIPGTPGIPGR+ESFEESWTPNYK+EVVDLYNGMCLQGPAGVPGR+GDASTGWNSVSR+IAECTFTK+IIIEELPK+QCSWSSLNYGIDLGK+TSSVEGLCEGIGAGLVDVAIWVGTCSDYPK+VLFSGSLR
FAF2	Q96CS3|FAF2	FAS-associated factor 2	23.4	55	0.012	AHPVFYQGTYSQALNDAK+DLTQEQTEK+FQIEANFPR+HTLEQHNWNIEAAVQDR+LLQFQDLTGIESMDQCR+NQTQVLR+NTLCAPEVISLINTR+QQQDEAYLASLR
CCDC124	Q96CT7|CC124	Coiled-coil domain-containing protein 124	14.8	18	0.004	AQIEDTLR+AVPFNAPK+RLDQLER+VLEEGSVEAR
AP2M1	Q96CW1|AP2M1	AP-2 complex subunit mu	43	314	0.076	ASENAIVWK+DIILPFR+EEQSQITSQVTGQIGWR+ESQISAEIELLPTNDK+IPTPLNTSGVQVICMK+LNYSDHDVIK+QSIAIDDCTFHQCVR+SGIYETR+SISFIPPDGEFELMR+SNFKPSLLAQK+SNIWLAAVTK+SPVTNIAR+SYLSGMPECK+TFITQQGIK+VNVIHAR+WARPPISMNFEVPFAPSGLK
RCN3	Q96D15|RCN3	Reticulocalbin-3	67.1	498	0.124	AEILGNWNMFVGSQATNYGEDLTR+AGDGDGWVSLAELR+AWIAHTQQR+DGHLDGSEVGHWVLPPAQDQPLVEANHLLHESDTDK+DGHLDGSEVGHWVLPPAQDQPLVEANHLLHESDTDKDGR+DGYVQVEEYIADLYSAEPGEEEPAWVQTER+DIVIAETLEDLDR+DSVSAAWDTYDTDR+EELTAFLHPEEFPHMR+EFDQLTPEESQAR+VADQDGDSMATR+VGWEELR+VHQAAPLSDAPHDDAHGNFQYDHEAFLGR
GNPNAT1	Q96EK6|GNA1	Glucosamine 6-phosphate N-acetyltransferase	20.1	21	0.005	LLLSTLTLLSK+MKPDETPMFDPSLLK+VEDVVVSDECR
DAZAP1	Q96EP5|DAZP1	DAZ-associated protein 1	11.5	40	0.01	IFVGGIPHNCGETELR+LFVGGLDWSTTQETLR+SQAPGQPGASQWGSR
S100A16	Q96FQ6|S10AG	Protein S100-A16	64.1	161	0.04	AVIVLVENFYK+ELNHMLSDTGNR+ELNHMLSDTGNRK+ISFDEYWTLIGGITGPIAK+LIHEQEQQSSS+LIQNLDANHDGR
OTUB1	Q96FW1|OTUB1	Ubiquitin thioesterase OTUB1	41.7	114	0.028	AFGFSHLEALLDDSK+EYAEDDNIYQQK+FFEHFIEGGR+GEGGTTNPHIFPEGSEPK+IQQEIAVQNPLVSER+LELSVLYK+LLTSGYLQR+QEPLGSDSEGVNCLAYDEAIMAQQDR
PDLIM5	Q96HC4|PDLI5	PDZ and LIM domain protein 5	36.9	179	0.044	AEHIPAGK+ASAAPKPEPVPVQK+DFNMPLTISSLK+EVVKPVPITSPAVSK+FFAPECGR+GALYCELCYEK+GCTGSLNMTLQR+HAHSVNF+IGDVVLSIDGINAQGMTHLEAQNK+ILAQITGTEHLK+LIEDTEDWRPR+NTMAYIGFVEEK+QPTVTSVCSETSQELAEGQR+SPSWQRPNQGVPSTGR+TPMCAHCNQVIR+VTSTNNMAYNK+YTEFYHVPTHSDASK
DDRGK1	Q96HY6|DDRGK	DDRGK domain-containing protein 1	21.7	43	0.01	AASAGQEPLHNEELAGAGR+FIYITPEELAAVANFIR+VSIAELAQASNSLIAWGR+VVLLEDLASQVGLR
FUBP3	Q96I24|FUBP3	Far upstream element-binding protein 3	10.5	23	0.011	EMVLEIIR+FAVGIVIGR+IQNDAGVR+KIQNDAGVR+MGGGSIEVSVPR+MVGFIIGR+SINQQSGAHVELQR
SUCLG2	Q96I99|SUCB2	Succinate--CoA ligase [GDP-forming] subunit beta, mitochondrial	20.8	23	0.005	DPNVVGQLAK+ETYLAILMDR+FFVADTANEALEAAK+LEGTNVQEAQK+MAENLGFVGPLK+SENEPIENEAAK+SQAADQITK+VMVAEALDISR
GMPPA	Q96IJ6|GMPPA	Mannose-1-phosphate guanyltransferase alpha	20	63	0.015	AVILIGGPQK+IPAEVLILNSIVLPHK+LLPAITILGCR+VAPSAVLGPNVSIGK+VEGTPSDPNPNDPR+YLQEFAPLGTGGGLYHFR
ABHD14B	Q96IU4|ABHEB	Protein ABHD14B	56.7	113	0.028	AVAIDLPGLGHSK+EALPGSGQAR+EGTIQVQGQALFFR+FSSETWQNLGTLHR+FSVLLLHGIR+GAGHPCYLDKPEEWHTGLLDFLQGLQ+INAANYASVK+TPALIVYGDQDPMGQTSFEHLK
PAWR	Q96IZ0|PAWR	PRKC apoptosis WT1 regulator protein	23.5	35	0.007	DANVSGTLVSSSTLEK+DEEEPDGVPEK+DLDDIEDENEQLK+LKEEIDLLNR+STTSVSEEDVSSR+TSSGLGGSTTDFLEEWK
TMX3	Q96JJ7|TMX3	Protein disulfide-isomerase TMX3	28.6	142	0.035	EMPAVLVFK+EQQEPSSGGSVVPTVQEPK+GDLAYNYR+KLEPIWNEVGLEMK+LVALAVIDEK+MDATSYSSIASEFGVR+SENENQEQIEESK+STIVSIFK+VFFVYVGGESPLK+VSGALIRPLPSQQMFEHMQK
PDLIM2	Q96JY6|PDLI2	PDZ and LIM domain protein 2	23	89	0.021	CSTSIANQAVR+GGTPAFLPSSLSPQSSLPASR+GHFWVGDELYCEK+HPGCYTCADCGLNLK+LLQEALEAEER+YSAPATLSSR
CNDP2	Q96KP4|CNDP2	Cytosolic non-specific dipeptidase	37.1	172	0.04	DVDYVCISDNYWLGK+DVGAQILLHSHK+EGGSIPVTLTFQEATGK+GNILIPGINEAVAAVTEEEHK+LPDGSEIPLPPILLGR+MMEVAAADVK+NVMLLPVGSADDGAHSQNEK+QKLPDGSEIPLPPILLGR+QLGGSVELVDIGK+TGQEIPVNVR+TVFGVEPDLTR+WVAIQSVSAWPEK+YIDENQDR+YNYIEGTK
PRRC1	Q96M27|PRRC1	Protein PRRC1	24	55	0.012	GQDEASAGGIWGFIK+GVAGNPMVK+HSVESMITTLDPGMAPYIK+QMIYSAAR+QTAVSVENFIAELLPDK+SGGELDIVVTSNK+TDWHMAFTGMSR+WSGLLVTVGEVLEK
RBM14	Q96PK6|RBM14	RNA-binding protein 14	9.7	33	0.007	AQPSASLGVGYR+IFVGNVSAACTSQELR+INVELSTK+LAELSDYR+LSESQLSFR+RINVELSTK+RLPDAHSDYAR
VPS35	Q96QK1|VPS35	Vacuolar protein sorting-associated protein 35	42.2	387	0.094	ACAELHQNVNVK+AELAELPLR+AQLAAITLIIGTFER+AVSTCAHLFWSGR+CFSEENHEPLR+DLVEMCR+EDGPGIPADIK+ENDAVTIQVLNQLIQK+HASNMLGELR+HFGAGGNQR+IANQCMDPSLQVQLFIEILNR+IFSFAHQTISALIK+ILVGTNLVR+IPVDTYNNILTVLK+IREDLPNLESSEETEQINK+LFDIFSQQVATVIQSR+LLDEAIQAVK+LNLEHIATSSAVSK+LSQLEGVNVER+NIIIALIDR+NYLLQCTR+QDMPSEDVVSLQVSLINLAMK+QIVLTGILEQVVNCR+SEDPDQQYLILNTAR+TQCALAASK+VLETTVEIFNK+VQSFQMK
PURB	Q96QR8|PURB	Transcriptional activator protein Pur-beta	15.7	29	0.007	GGGGFGAGPGPGGLQSGQTIALPAQGLIEFR+IAEVGAGGSK+NAITVPFK
SNX18	Q96RF0|SNX18	Sorting nexin-18	13.9	77	0.019	FPVISVPHLPEK+GLFPASYVQVIR+LVPTHTQVPVHR+MDDSALQLNHTANEFAR+SDLSLGSR+SENPGEISLR+SGGEAFVLGEASGFVK
MYADM	Q96S97|MYADM	Myeloid-associated differentiation marker	19.3	81	0.02	ALTQPLGLLR+ARPGEITGYMATVPGLLK+SHAYYVCAWDR+TTITTTTTSSSGLGSPMIVGSPR
GPX7	Q96SL4|GPX7	Glutathione peroxidase 7	35.3	47	0.011	ALQQLQR+EIESFAR+IAVTGTGAHPAFK+VVGAWDPTVSVEEVRPQITALVR+YLAQTSGK+YLVAPDGK
NIBAN2	Q96TA1|NIBA2	Protein Niban 2	37.1	340	0.083	AVINSAGYK+EALLQISIPFLLK+EQMDNAVYTFETLLHQELGK+EVTDMNLNVINEGGIDK+FDVSSTSVFK+FEEVLSK+FILVENTYEEVVLQTVMK+FQELIFEDFAR+FSLVPHNYGLVLYENK+HEIEGTGLPQAQLLWR+ILTSVDQYLELIGNSLPGTTAK+IVFSGNLFQHQEDSK+IVFSGNLFQHQEDSKK+KVPLDER+KYDYDSSSVR+LDGLQQR+NHVQPYIPSILEALMVPTSQGFTEVR+QWIQISDAVYHMVYEQAK+TDMDQIITSK+VEGPAFTDAIR+VQQVQPAMQAVIR
TBCB	Q99426|TBCB	Tubulin-folding cofactor B	29.9	54	0.011	AQASSIPVGSR+AQQEAEAAQR+IHVIDHSGAR+LGEYEDVSR+SLTIAEFK+YDEPLGK+YFECQAK+YTISQEAYDQR
PSMB7	Q99436|PSB7	Proteasome subunit beta type-7	36.1	82	0.02	ATEGMVVADK+DGIVLGADTR+FRPDMEEEEAK+GTTAVLTEK+LDFLRPYTVPNK+LPYVTMGSGSLAAMAVFEDK+NLVSEAIAAGIFNDLGSGSNIDLCVISK
CNN2	Q99439|CNN2	Calponin-2	80.9	665	0.164	AGQCVIGLQMGTNK+AMVSYGMNPVDLFEANDLFESGNMTQVQVSLLALAGK+CASQSGMTAYGTR+CASQVGMTAPGTR+CDNSSMSLQMGYTQGANQSGQVFGLGR+DGTILCTLMNK+GLQSGVDIGVK+GPSYGLSAEVK+LQPGSVPK+NFDDATMK+NHILPPMDHSTISLQMGTNK+RHIYDTK+SMQNWHQLENLSNFIK+TWIEGLTGLSIGPDFQK+YCPQGTVADGAPSGTGDCPDPGEVPEYPPYYQEEAGY
SEC62	Q99442|SEC62	Translocation protein SEC62	9.3	50	0.012	ESVVDYCNR+IQEVGEPSKEEK+STNMMGHR+VDYFIASK
PSMD1	Q99460|PSMD1	26S proteasome non-ATPase regulatory subunit 1	39.5	349	0.084	AAVESLGFILFR+DNLEWLAR+DSDSMETEEK+DTSEDIEELVEPVAAHGPK+EALQLMATYLPK+FGAILAQGILDAGGHNVTISLQSR+FTATASLGVIHK+HDDVMAK+HGGSLGLGLAAMGTAR+IEVLYEDEGFR+LCMSLMQNK+LLHVAVSDVNDDVR+LLHVAVSDVNDDVRR+MITSAAGIISLLDEDEPQLK+NNNTDLMILK+NSVCHTATVIANSFMHCGTTSDQFLR+QAIGIALETR+QCVENADLPEGEK+QFAALVASK+SNCKPSTFAYPAPLEVPK+TNLYQDDAVTGEAAGLALGLVMLGSK+TPEASPEPK+TPEQCPSVVSLLSESYNPHVR+TVGTPIASVPGSTNTGTVPGSEK+VLTMPETCR+VSTAVLSITAK…
PFDN5	Q99471|PFD5	Prefoldin subunit 5	42.9	60	0.015	ELLVPLTSSMYVPGK+IQPALQEK+IQQLTALGAAQATAK+NQLDQEVEFLSTSIAQLK+QAVMEMMSQK
PARK7	Q99497|PARK7	Parkinson disease protein 7	76.2	496	0.124	DGLILTSR+DPVQCSR+DVVICPDASLEDAK+DVVICPDASLEDAKK+EGPYDVVVLPGGNLGAQNLSESAAVK+GAEEMETVIPVDVMR+GLIAAICAGPTALLAHEIGFGSK+GPGTSFEFALAIVEALNGK+KGLIAAICAGPTALLAHEIGFGSK+MMNGGHYTYSENR+VTTHPLAK+VTVAGLAGK+VTVAGLAGKDPVQCSR
VAT1	Q99536|VAT1	Synaptic vesicle membrane protein VAT-1 homolog	62.1	584	0.141	ACGLNFADLMAR+AVCGFHLGYLDGEVELVSGVVAR+CLVLTGFGGYDK+ENGVTHPIDYHTTDYVDEIKK+EVAEAATGEDASSPPPK+GVDIVMDPLGGSDTAK+GYNLLKPMGK+LLALYNQGHIKPHIDSVWPFEK+LPPLPVTPGMEGAGVVIAVGEGVSDR+TEAASDPQHPAASEGAAAAAASPPLLR+TVENVTVFGTASASK+TWWNQFSVTALQLLQANR+VLLVPGPEK+VLLVPGPEKEN+VVTYGMANLLTGPK
S100A13	Q99584|S10AD	Protein S100-A13	41.8	146	0.036	DSLSVNEFK+DVGSLDEK+ELVTQQLPHLLK+KDSLSVNEFK+SLDVNQDSELK
TSNAX	Q99598|TSNAX	Translin-associated protein X	15.9	11	0.003	IFQVAQELSGEDMHQFHR+SFQQELDAR+VTPVDYLLGVADLTGELMR
PHB2	Q99623|PHB2	Prohibitin-2	59.2	229	0.056	AQFLVEK+AQVSLLIR+DLQMVNISLR+ESVFTVEGGHR+EYTAAVEAK+FNASQLITQR+IGGVQQDTILAEGLHFR+IVQAEGEAEAAK+IYLTADNLVLNLQDESFTR+KISSPTGSK+LLLGAGAVAYGVR+MLGEALSK+QVAQQEAQR+TIATSQNR+VLPSIVNEVLK+VLSRPNAQELPSMYQR
COPS8	Q99627|CSN8	COP9 signalosome complex subunit 8	23.9	28	0.007	FIPLSEPAPVPPIPNEQQLAR+GILEQGWQADSTTR+SANSELGGIWSVGQR
SDHC	Q99643|C560	Succinate dehydrogenase cytochrome b560 subunit, mitochondrial	12.4	17	0.004	HLMWDLGK+SLCLGPALIHTAK
HSD17B10	Q99714|HCD2	3-hydroxyacyl-CoA dehydrogenase type-2	60.5	119	0.029	DLAPIGIR+DVQTALALAK+GGIVGMTLPIAR+GLVAVITGGASGLGLATAER+GVIINTASVAAFEGQVGQAAYSASK+LVAGEMGQNEPDQGGQR+LVGQGASAVLLDLPNSGGEAQAK+VCNFLASQVPFPSR+VDVAVNCAGIAVASK+VLDVNLMGTFNVIR
COL12A1	Q99715|COCA1	Collagen alpha-1(XII) chain	55.9	3170	0.778	ADIVFLTDASWSIGDDNFNK+AFLEVLVK+ALALGALQNIR+CCDIPSR+CPAFPNSCTCTQDSVGPPGPPGPAGGPGAK+DELLAAIK+DITDTSIGAYWTSAPGMVR+DLFSQTLYTVSVSAVHDEGESPPVTAQETTRPVPAPTNLK+DLSADTEYQISVSAMK+DLSFSEVTSYGFK+DYKPQVGVIADPSSK+EVTTPPNQR+FNQMLNQIPNDYQSSR+GDIASQNMMR+GDIGPPGPQGPPGPQGPNGLSIPGEQGR+GDTTNTVLQGLK+GEPGPGGRPGFPGTPGMQGPPGER+GEVQTVTFDTEEVK+GGNTLTGMALNFIR+GGNTMTGDAIDYLVK+GISGAIGPPGPR+GLPGPPGPQGESR+GMTSSEPISIMEK+GPPGPPGRP…
HNRNPAB	Q99729|ROAA	Heterogeneous nuclear ribonucleoprotein A/B	18.1	61	0.02	EVYQQQQYGSGGR+EYFGEFGEIEAIELPMDPK+FGEVVDCTLK+GFGFILFK+GFVFITFK+MFVGGLSWDTSK
NAP1L4	Q99733|NP1L4	Nucleosome assembly protein 1-like 4	25.9	95	0.019	AAATAEEPDPK+FYEEVHDLER+GIPEFWFTIFR+KYAALYQPLFDK+LDNVPHTPSSYIETLPK+LTDQVMQNPR+NVDMLSELVQEYDEPILK+VLAALQER+YAALYQPLFDK
ACO2	Q99798|ACON	Aconitate hydratase, mitochondrial	29.6	57	0.013	DGYAQILR+DINQEVYNFLATAGAK+DLEDLQILIK+DLGGIVLANACGPCIGQWDR+DSSGQHVDVSPTSQR+EHAALEPR+GHLDNISNNLLIGAINIENGK+IVYGHLDDPASQEIER+LEAPDADELPK+LQLLEPFDKWDGK+LTGSLSGWSSPK+NAVTQEFGPVPDTAR+NTIVTSYNR+VAMSHFEPNEYIHYDLLEK+VAVPSTIHCDHLIEAQVGGEK+VGLIGSCTNSSYEDMGR
TM9SF2	Q99805|TM9S2	Transmembrane 9 superfamily member 2	11.3	52	0.012	AEIELFVNR+DACVISSDFHER+FCNPGFPIGCYITDK+IEPSPYK+LDSVESVLPYEYTAFDFCQASEGK+NAIEHPVR
TSG101	Q99816|TS101	Tumor susceptibility gene 101 protein	17.2	25	0.005	ASLISAVSDK+DGTISEDTIR+DLKPVLDSYVFNDGSSR+ETVNVITLYK+GVIDLDVFLK+IYLPYLHEWK
CPNE1	Q99829|CPNE1	Copine-1	25.7	120	0.03	DDDFLGGAECSLGQIVSSQVLTLPLMLKPGKPAGR+EALAQTVLAEVPTQLVSYFR+FGIYDIDNK+GTITVSAQELK+LYGPTNFAPIINHVAR+NNLNPTWK+SDPFLEFFR+SDPLCVLLQDVGGGSWAELGR+VVTMEVEAR
CCT7	Q99832|TCPH	T-complex protein 1 subunit eta	70.5	530	0.131	ALEIIPR+ATISNDGATILK+CAMTALSSK+CQVFEETQIGGER+DMFCAGR+EGTDSSQGIPQLVSNISACQVIAEAVR+GGAEQFMEETER+HAQGGTWYGVDINNEDIADNFEAFVWEPAMVR+IALLNVELELK+INALTAASEAACLIVSVDETIK+LLDVVHPAAK+LPIGDVATQYFADR+MVVDAVMMLDDLLQLK+NDSVVAGGGAIEMELSK+QLCDNAGFDATNILNK+QQLLIGAYAK+QVKPYVEEGLHPQIIIR+SLHDAIMIVR+SQDAEVGDGTTSVTLLAAEFLK+TATQLAVNK+TCTFILR+TFSYAGFEMQPK+TMMACGGSIQTSVNALSADVLGR+VHTVEDYQAIVDAEWNILYDK+VQGGALEDSQLVAGVAFK+…
WDR77	Q9BQA1|MEP50	Methylosome protein 50	11.4	14	0.003	LLLWDTR+SDGALLLGASSLSGR+YEHDDIVSTVSVLSSGTQAVSGSK
TXNDC17	Q9BRA2|TXD17	Thioredoxin domain-containing protein 17	60.2	170	0.042	DPNNDFR+HISEGCVFIYCQVGEKPYWK+SWCPDCVQAEPVVR+TIFAYFTGSK+VTAVPTLLK+YEEVSVSGFEEFHR
ADPGK	Q9BRR6|ADPGK	ADP-dependent glucokinase	17.5	41	0.01	EGISFHFTPVLVCK+IVLNPNKPVVEWHR+LLEVVTSISDIPTGIPVHLELASMTNR+TVGLGDAISAEGLFYSEVHPHY+VLLCGPVGPK
ERP44	Q9BS26|ERP44	Endoplasmic reticulum resident protein 44	36.7	265	0.06	AIADYLR+DLAEITTLDR+EDTESLEIFQNEVAR+FSQMLHPIFEEASDVIKEEFPNENQVVFAR+GTINFLHADCDK+HMYVFGDFK+LAPSEYR+NIIGYFEQK+SDPIQEIR+TPADCPVIAIDSFR+VANILHDDCAFLSAFGDVSKPER+VDCDQHSDIAQR
ESYT1	Q9BSJ8|ESYT1	Extended synaptotagmin-1	32.1	356	0.085	AEDLPLR+ALTLGALTLPLAR+AVYSTNCPVWEEAFR+DPPDPYVSLLLLPDK+ELPAWVSFPDVEK+FEWELPLDEAQR+FFLQDPQSQELDVQVK+GEGTGVLGSLSLPLSELLVADQLCLDR+HLSPYATLTVGDSSHK+IHVLEAQDLIAK+LEWLSLLSDAEK+LGTQTFCSR+LLAETVAPAVR+LLVPLVPDLQDVAQLR+LTHVDSPLEAPAGPLGQVK+LTTVLNSGFLDEWLTLEDVPSGR+QLLDDEEQLTAK+SAELAAALLSIYMER+SDPYALVR+SNSSFMSR+TISQTSAPVWDESASFLIR+TLSPEFNER+VLQASVLDDWFPLQGGQGQVHLR+VQLDLAETDLSQGVAR+WYDLMDNK
COPS4	Q9BT78|CSN4	COP9 signalosome complex subunit 4	44.6	117	0.027	AIQLSGAEQLEALK+ASLLQNESTNEQLQIHYK+ATTADGSSILDR+AVIEHNLLSASK+EALPTWDK+HALHCTILASAGQQR+IASQMITEGR+LYLEDDDPVQAEAYINR+LYNNITFEELGALLEIPAAK+MLATLFK+MNGFIDQIDGIVHFETR+QLLTDFCTHLPNLPDSTAK+VISFEEQVASIR
ANP32E	Q9BTT0|AN32E	Acidic leucine-rich nuclear phosphoprotein 32 family member E	23.9	31	0.007	DLSTVEALQNLK+ELEFLSMANVELSSLAR+KLELSDNIISGGLEVLAEK+SLDLFNCEITNLEDYR
TMEM43	Q9BTV4|TMM43	Transmembrane protein 43	49	288	0.072	DLVNIGLK+EYTEDGQVK+FFLSSGLIDK+GDQLVPFSTK+HVEMYQWVETEESR+LEDPHVDIIR+LLSDPNYGVHLPAVK+NPSAMAVESFMATAPFVQIGR+QRGDQLVPFSTK+RGDFFYHSENPK+SGDTLLLLHHGDFSAEEVFHR+TATSLAEGLSLVVSPDSIHSVAPENEGR+TSSQPGFLER+VSFSYAGLSGDDPDLGPAHVVTVIAR
LMF2	Q9BU23|LMF2	Lipase maturation factor 2	10.6	38	0.008	LFGAVEHLQLANSYGLFR+LVQSQVAR+QWVEEFFPSVSLGDPTLETLLR+SSPLAPVSGEK+WQQLWETPTLLWEAPR
HNRNPUL1	Q9BUJ2|HNRL1	Heterogeneous nuclear ribonucleoprotein U-like protein 1	23.7	93	0.021	AEPYCSVLPGFTFIQHLPLSER+AIVICPTDEDLK+AIVICPTDEDLKDR+ANFTLPDVGDFLDEVLFIELQR+EALGGQALYPHVLVK+IGWSLDSCSTQLGEEPFSYGYGGTGK+INEEISVK+NCAVEFNFGQR+NYILDQTNVYGSAQR+QENESGYER+SKAECEILMMVGLPAAGK+TDEEGKDVPDHAVLEMK+WDVLIQQATQCLNR+YNILGTNAIMDK
PDCD10	Q9BUL8|PDC10	Programmed cell death protein 10	26.9	38	0.009	AINVFVSANR+ENPGLTQDIIMK+LIHQTNLILQTFK+SVEVNFTESLLR+VNLSAAQTLR
TMEM109	Q9BVC6|TM109	Transmembrane protein 109	12.3	47	0.012	ASGAQLEAK+DFAPPGQQK+EAPVDVLTQIGR
TMED9	Q9BVK6|TMED9	Transmembrane emp24 domain-containing protein 9	28.1	180	0.035	CFIEEIPDETMVIGNYR+DKLSELQLR+EEYQPATPGLGMFVEVK+FSLFAGGMLR+QLVEQVEQIQK+QREEYQPATPGLGMFVEVK
ACAT2	Q9BWD1|THIC	Acetyl-CoA acetyltransferase, cytosolic	16.1	50	0.012	HGSNIEAMSK+ILVTLLHTLER+IVSWSQVGVEPSIMGIGPIPAIK+VNIEGGAIALGHPLGASGCR
POLDIP3	Q9BY77|PDIP3	Polymerase delta-interacting protein 3	5	34	0.008	LVHPGVAEVVFVK+TIQVPQQK
OSBPL8	Q9BZF1|OSBL8	Oxysterol-binding protein-related protein 8	6.9	29	0.007	GIELGDIQSSIESIK+LFELDPLTGEWHYK+LFHPLEQSIWAVK+VVLPTFILEPR+YVLEEAQR
RAB34	Q9BZG1|RAB34	Ras-related protein Rab-34	17.4	10	0.002	DLSTPAQYALMEK+INSDDSNLYLTASK+QWLADALK+VLAELPQCLR
NIBAN1	Q9BZQ8|NIBA1	Protein Niban 1	12.8	99	0.022	AMVAQPAEK+DLTSQFLK+EVNEVSQNFQTTK+FSALLSDCVR+IFQEALVQITLPTVQK+NDYAVESYENK+QYDYDSSTIR+QYSVAFCNHVR+SDMDQIVNSK+VLTSEDEYNLLSDR+VNLLHER
API5	Q9BZZ5|API5	Apoptosis inhibitor 5	15.3	45	0.01	ELPQFATGENLPR+EVEELILTESK+GTLGGLFSQILQGEDIVR+ITNNINVLIK+NYGILADATEQVGQHK+STVTLSWKPVQK
TNKS1BP1	Q9C0C2|TB182	182 kDa tankyrase-1-binding protein	30	334	0.08	AAEPQEQEFGK+APVIRPGGTLGLSEAADSDAHLFQDSTEPR+DAELQDQEFGK+DEDGSTLFR+DFCIEASER+DLAEVGEGGGHSQAR+DLEVTCDPDSGGSQGLR+DQSSWQNSDASQEVGGHQER+DSLGTYSSR+DTQSPSTCSEGLLGWSQK+DVSLGDWEFGK+DVSLGTYGSR+DWTSDVNVK+EAAFSPGQQDWSR+EHGVGGVSQCPEPGLR+ELGVGQMDWGNNLGLR+EMEEELVPTGSEPGDTR+ESGVGQTDWSGVEAGEFLK+FAATTVEEILAK+GCGVGQMDWTQDLAPQNVELFGAPSEAR+GDAHLRPTSLVQR+GSGGLFSPSTAHVPDGALGQR+GVGQADWTPDLGLR+NLEVSSCVGSGGSSEAR+NMAPGAVCSP…
PAIP1	Q9H074|PAIP1	Polyadenylate-binding protein-interacting protein 1	7.5	43	0.011	ADILQVGLR+FCLESER+IENVVLDANCSR+VHATSTYR
TOLLIP	Q9H0E2|TOLIP	Toll-interacting protein	15.7	26	0.006	DAAINSLLQMGEEP+IAWTHITIPESLR+LNITVVQAK+SVLEAQR
MAGT1	Q9H0U3|MAGT1	Magnesium transporter protein 1	14.9	20	0.004	GFSAEQIAR+NYSVIVMFTALQLHRQCVVCK+RGDTYELQVR+VSQLMEWTNK
EHD4	Q9H223|EHD4	EH domain-containing protein 4	20.3	10	0.007	ADQVDTQQLMR+AGGADAVQTVTGGLR+EYQISAGDFPEVK+IILLFDAHK+KEMVTSK+KLNDLIK+LDISDEFSEAIK+SISVIDSPGILSGEK+VHAYIISYLK+VYGALMWSLGK
SH3BGRL3	Q9H299|SH3L3	SH3 domain-binding glutamic acid-rich-like protein 3	75.3	156	0.038	ATPPQIVNGDQYCGDYELFVEAVEQNTLQEFLK+IQYQLVDISQDNALR+IQYQLVDISQDNALRDEMR+SQQSEVTR+VYSTSVTGSR
TRIOBP	Q9H2D6|TARA	TRIO and F-actin-binding protein	4.5	45	0.01	AYQEELSR+CLEIGALMR+CQQEGQELLR+LQGEAPQSALR+QALDYVELSPLTQASPQR+SLAEMESSHQQVMEELQR+SSCELEVLLR+TPEVPAGEGPR+TVRPTSAPDVTK
SLK	Q9H2G2|SLK	STE20-like serine/threonine-protein kinase	7	15	0.003	AELANIER+AGNILFTLDGDIK+EVVEVGQK+LINKPMVGPEAGGTK+QTLDALNYLHDNK+SVVADTDQK+WTTSQLLQHPFVTVDSNKPIR
C11orf68	Q9H3H3|CK068	UPF0696 protein C11orf68	14	26	0.006	CLLTYKPDVYTYLGIYR+LGVLEADSAIR+QVICVYTDDFTDR
BOLA2	Q9H3K6|BOLA2	BolA-like protein 2	51.2	27	0.007	DLEAEHVEVEDTTLNR+LVNACLAEELPHIHAFEQK+TLTPDQWAR
TMX1	Q9H3N1|TMX1	Thioredoxin-related transmembrane protein 1	18.6	68	0.016	DFINFISDK+FIITALPTIYHCK+SLGPSLATDK+VDVTEQPGLSGR+VITDENWR
ACBD3	Q9H3P7|GCP60	Golgi resident protein GCP60	21.2	62	0.015	EDAMVEFVK+EWAALGNMSK+GPGASGEQPEPGEAAAGGAAEEAR+IQQDADSVITVGR+NANKPLLDEIVPVYR+QQEVVVAGSSLPTSSK+QVLMGPYNPDTCPEVGFFDVLGNDR
CHMP4B	Q9H444|CHM4B	Charged multivesicular body protein 4b	34.8	43	0.009	EALENANTNTEVLK+GGPTPQEAIQR+KIEQELTAAK+NLLEISGPETVPLPNVPSIALPSKPAK+QLAQIDGTLSTIEFQR
POFUT1	Q9H488|OFUT1	GDP-fucose protein O-fucosyltransferase 1	10.8	19	0.004	FGNQADHFLGSLAFAK+STAAPLTMTMCLPDLK+VISLEDFMEK
RNPEP	Q9H4A4|AMPB	Aminopeptidase B	28.9	188	0.046	AEFGPPGPGAGSR+AFELLHLHLDLR+AFFPCFDTPAVK+AIEAVAISPWK+CLEPEGAAELR+GLSGTAVLDLR+LDSHPCLEVTAAALR+LFGPYVWGR+LGDTYPSISNAR+LQVLLTYR+RVDIIPGFEFDR+TYQLVYFLDK+VDIIPGFEFDR+VGEGPGVCWLAPEQTAGK+VWAEPCLIDAAK+YSALIEVPDGFTAVMSASTWEK
GLIPR2	Q9H4G4|GAPR1	Golgi-associated plant pathogenesis-related protein 1	42.2	64	0.016	ASASDGSSFVVAR+EAQQYSEALASTR+GQCGENLAWASYDQTGK+NYNFQQPGFTSGTGHFTAMVWK
SH2D4A	Q9H788|SH24A	SH2 domain-containing protein 4A	14.5	13	0.002	ANELLLSTGMPGSFLIR+EEPITSLGK+GYALSYLSEDGCK+LKAEQEAEEPR+TSDTIAPWFHGILTLK
UBE2Z	Q9H832|UBE2Z	Ubiquitin-conjugating enzyme E2 Z	15	36	0.008	GHFDYQSLLMR+LHLQGQTMQDPFGEK+LMTTGNNTVR+NYNECIR+VAVCDMMEGK
SFXN1	Q9H9B4|SFXN1	Sideroflexin-1	23	51	0.012	FVPFAAVAAANCINIPLMR+HVSPLIGR+MSGELPPNINIK+NILLTNEQLESAR+QAITQVVVSR+VGIPVTDENGNR
CACYBP	Q9HB71|CYBP	Calcyclin-binding protein	35.1	51	0.012	AELLDNEKPAAVVAPITTGYTVK+EKPSYDTETDPSEGLMNVLK+KAELLDNEKPAAVVAPITTGYTVK+SFDLLVK+SYSMIVNNLLKPISVEGSSK+WDYLTQVEK
GLOD4	Q9HC38|GLOD4	Glyoxalase domain-containing protein 4	33.5	90	0.021	ALLGYADNQCK+ELPDLEDLMK+GGVDHAAAFGR+IAFSCPQK+ILTPLVSLDTPGK+LGNDFMGITLASSQAVSNAR+LLDDAMAADK+SLNYWCNLLGMK+VTLAVSDLQK
GOPC	Q9HD26|GOPC	Golgi-associated PDZ and coiled-coil motif-containing protein	14.3	20	0.004	EAQLEAEVK+EAVTILSQQR+EHGVPILISEIHPGQPADR+LEAQLVDLK+SELTETQAEK+VQQIQLLGR
TM9SF3	Q9HD45|TM9S3	Transmembrane 9 superfamily member 3	10.7	42	0.009	EEEMDDMDR+FKDDVMPATYCEIDLDK+NLSGQPNFPCR+SISHYHETLGEALQGVELEFSGLDIK
APMAP	Q9HDC9|APMAP	Adipocyte plasma membrane-associated protein	31.7	161	0.039	EPPLLLGVLHPNTK+GLFEVNPWK+LENGEIETIAR+LFENQLVGPESIAHIGDVMFTGTADGR+LFSQETVMK+LLEYDTVTR+LLLSSETPIEGK+RDYLLLVMEGTDDGR+RPLRPQVVTDDDGQAPEAK+VLLDQLR
ARFGAP3	Q9NP61|ARFG3	ADP-ribosylation factor GTPase-activating protein 3	10.5	23	0.004	ATLEVSSIIK+LANTCFNEIEK+QDILTIFK+QSQADYETR+SLASQATR+VCFDCGAK
RAB18	Q9NP72|RAB18	Ras-related protein Rab-18	21.8	29	0.007	IIQTPGLWESENQNK+ILIIGESGVGK+NDIVNMLVGNK+TLTPSYYR
RIC8A	Q9NPQ8|RIC8A	Synembryn-A	14.1	41	0.01	ALLIFLEK+GEVDEEDAALYR+LAELLVSVLEQGLPPSHR+TEEFHGHAVNLLGNLPLK+VIWLQSVR+VLFNITLDSIK
RTN4	Q9NQC3|RTN4	Reticulon-4	17.4	529	0.132	AYLESEVAISEELVQK+EPEDEEEEEEEEEEDEDEDLEELEVLER+GPLPAAPPVAPER+GVIQAIQK+HQAQIDHYLGLANK+KPAAGLSAAPVPTAPAAGAPLMDFGNDFVPPAPR+LPEDDEPPARPPPPPPASVSPQAEPVWTPPAPAPAAPPSTPAAPK+QPSWDPSPVSSTVPAPSPLSAAAVSPSK+SDEGHPFR+YSNSALGHVNCTIK
PDLIM7	Q9NR12|PDLI7	PDZ and LIM domain protein 7	59.5	305	0.073	AAQAGVAVGDWVLSIDGENAGSLTHIEAQNK+AFYMEEGVPYCER+AQPVQSKPQK+ASAPAADPPR+CHGCDFK+DFNVPLSISR+GAIFCPPCYDVR+HSQPATPTPLQSR+ILAHLTGTEFMQDPDEEHLK+ILAHLTGTEFMQDPDEEHLKK+LMENTEDWRPRPGTGQSR+MTWHVHCFTCAACK+TEAPAPASSTPQEPWPGPTAPSPTSRPPWAVDPAFAER+TSIVQAAAGGVPGGGSNNGK+VLEEGGFFEEK+VVLEGPAPWGFR+YLVALGHAYHPEEFVCSQCGK+YTFAPSVSLNK
SAR1A	Q9NR31|SAR1A	GTP-binding protein SAR1a	66.2	237	0.048	EIFGLYGQTTGK+LGQHVPTLHPTSEELTIAGMTFTTFDLGGHEQAR+LVFLGLDNAGK+NYLPAINGIVFLVDCADHSR+QGYGEGFR+TDAISEEK+TTLLHMLK+VELNALMTDETISNVPILILGNK+WLSQYID
NANS	Q9NR45|SIAS	Sialic acid synthase	32.9	80	0.019	ECGADCAK+GSDHSASLEPGELAELVR+GYPPEDIFNLVGK+HLEFSHDQYR+IPEGTILTMDMLTVK+QLLPCEMACNEK+VGSGDTNNFPYLEK+VISEYQK+VLVTVEEDDTIMEELVDNHGK
HEBP1	Q9NRV9|HEBP1	Heme-binding protein 1	58.2	67	0.014	AALEGTATYR+EADYVAQATR+FATVEVTDKPVDEALR+GDIYFCTGYDPPMKPYGR+GIGMGMTVPISFAVFPNEDGSLQK+IPNQFQSDPPAPSDK+NSLFGSVETWPWQVLSK
PHPT1	Q9NRX4|PHP14	14 kDa phosphohistidine phosphatase	42.4	64	0.016	IHVYGYSMAYGPAQHAISTEK+QGCDCECLGGGR+SGAPAAESK+WAEYHADIYDK
FARSB	Q9NSD9|SYFB	Phenylalanine--tRNA ligase beta subunit	19.5	113	0.027	AAGASDVVLYK+ALVAIGTHDLDTLSGPFTYTAK+DLLFQALGR+LFEISDIVIK+LGVDISATK+LIITEETAK+NPGFEIIHGLLDR+TTLLPGLLK+TYTIANQFPLNK+YDLLCLEGLVR
IARS2	Q9NSE4|SYIM	Isoleucine--tRNA ligase, mitochondrial	7.6	30	0.007	EAQNLSAMEIR+FLINLEGGDIR+IHFVPGWDCHGLPIEIK+SCQTALVEILDVIVR+SGDLYVLAADK+TVIVHGFTLGEK
ATG3	Q9NT62|ATG3	Ubiquitin-like-conjugating enzyme ATG3	13.7	39	0.008	ALEVAEYLTPVLK+KIVEACK+LWLFGYDEQR+TDAGGEDAILQTR
SACM1L	Q9NTJ5|SAC1	Phosphatidylinositol-3-phosphatase SAC1	8.5	13	0.003	NNFSDGFR+QYAGTGALK+SLQAQLQR+THLGLIMDGWNSMIR+TNVIQSLLAR
OLA1	Q9NTK5|OLA1	Obg-like ATPase 1	42.4	144	0.033	AFEDDDITHVEGSVDPIR+DIEIIHEELQLK+GAHNGQGLGNAFLSHISACDGIFHLTR+GFIMAEVMK+IGIVGLPNVGK+IHTDFEK+IPAFLNVVDIAGLVK+LKPEYDIMCK+LQELSAEER+NYIVEDGDIIFFK+SWVIDQK+YEDFKEEGSENAVK+YLEANMTQSALPK+YLEANMTQSALPKIIK
SPATS2L	Q9NUQ6|SPS2L	SPATS2-like protein	13.6	20	0.003	KYDEELGK+LTDLASQMAEMQLAELR+MVSSLPSTADPSHQTMPANK+SNTPAAHLEIKPDELAKK+SQGSGNEAEPLGK
DDX19A	Q9NUU7|DD19A	ATP-dependent RNA helicase DDX19A	25.7	61	0.012	AAQSLLNK+DGNPDNETYLHR+DPNSPLYSVK+EEETLDTIK+ISEQIVIGTPGTVLDWCSK+LDTDDLDEIEK+SNLVDNTNQVEVLQR+VFVLDEADVMIATQGHQDQSIR+VIEQMGK+VLVTTNVCAR
PNPO	Q9NVS9|PNPO	Pyridoxine-5'-phosphate oxidase	18.4	24	0.006	EAFEETHLTSLDPVK+GLPTGDSPLGPMTHR+SSQIGAVVSHQSSVIPDR
NECAP2	Q9NVZ3|NECP2	Adaptin ear-binding coat-associated protein 2	9.5	27	0.007	AFIGIGFGDR+GDAFDFNVALQDHFK
CZIB	Q9NWV4|CZIB	CXXC motif containing zinc binding protein	41.9	57	0.013	AQESVGIYEVTHQFVK+ATLENITNLRPVGEDFR+CGNCGEISDK+DWTDYDEK+LMDSVALK+TIVEFECR
DPP3	Q9NY33|DPP3	Dipeptidyl peptidase 3	17.4	45	0.009	AQDPDQLR+FLTPDFTSLDVLTFAGSGIPAGINIPNYDDLR+FSTIASSYEECR+LEGSDVQLLEYEASAAGLIR+LFVQDEK+LLSPTER+LVASAEQLLK+STGDVAGGR+VILGSEAAQQHPEEVR+VVEQLEK
BCLAF1	Q9NYF8|BCLF1	Bcl-2-associated transcription factor 1	6.2	51	0.011	MAPVPLDDSNRPASLTK+NTEEEGLK+SAAMTLNER+SSFYPDGGDQETAK+TIAPQNAPR
TMOD3	Q9NYL9|TMOD3	Tropomodulin-3	31.8	34	0.008	CFSLAATR+DREDYVPYTGEK+ENDAHLVEVNLNNIK+FGYQFTQQGPR+ILPVFDEPPNPTNVEESLKR+MLEENTNILK+QLETVLDDLDPENALLPAGFR+QQLGTAVELEMAK+TKENDAHLVEVNLNNIK
MTCH1	Q9NZJ7|MTCH1	Mitochondrial carrier homolog 1	7.5	20	0.004	LMSNALSTVTR+YIVQVDGK+YSGVLSSIGK
MAT2B	Q9NZL9|MAT2B	Methionine adenosyltransferase 2 subunit beta	14.1	30	0.007	AVLENNLGAAVLR+DVATVCR+LETLGIGQR+NAQLDCSK+SANMDHWQQR
EHD2	Q9NZN4|EHD2	EH domain-containing protein 2	70.3	841	0.209	ADMVETQQLMR+DGMLDDEEFALASHLIEAK+DIQGLPR+FGAFHSPALEDADFDGKPMVLVAGQYSTGK+FMCAQLPNQVLESISIIDTPGILSGAK+GQQPEAIR+GYDFPAVLR+IQLEHHISPGDFPDCQK+KLNDLVK+KLNPFGNTFLNR+LEGHGLPANLPR+LEISDEFSEAIGALR+LFELEEQDLFR+LLEALDEMLTHDIAK+LLPLEEHYR+LNPFGNTFLNR+MQELLMAHDFTK+QEELESTEVGVQGGAFEGTHMGPFVER+SKYDEIFYNLAPADGK+TSFIQYLLEQEVPGSR+TWMVGTK+VDLIILLFDAHK+VGPEPTTDCFVAVMHGDTEGTVPGNALVVDPDKPFR+VHAYIISYLK+VVGTPEVLR+VYGALMWAL…
LMCD1	Q9NZU5|LMCD1	LIM and cysteine-rich domains protein 1	43	205	0.05	DPTFDTITYEWAPPGVTQK+GAAPPDSPVVYSDR+GLLENELK+GQLLCPTCSK+GTCSGFEPHSWR+GVACLGCK+HYCESLRPR+LGLQYMELIPK+MIMTNPIATGK+MSLGQLQSAR+QLMHQLPIYDQDPSR+QWHPTCFVCAK+SEALGVGEVALPGQGGLPK
RAI14	Q9P0K7|RAI14	Ankycorbin	16.6	54	0.012	AAMTDAMVPR+IQQLQEILQDLQK+ISQDADLK+LGLVSPESMDNYSHFHELR+LMQLTNVSR+LSENAGIQSLLLSK+QDLQNALEESER+SKEQEVNELLQK+SLEDVTAEYIHK+SSPSVLIHSLGK+TALHYAAAQGCLQAVQILCEHK+VTEEEINVLK+YQEAQEEIMK
VAPA	Q9P0L0|VAPA	Vesicle-associated membrane protein-associated protein A	46.6	214	0.053	AVPLNASK+CVFEMPNENDK+EAKPDELMDSK+FKGPFTDVVTTNLK+FMVQTIFAPPNTSDMEAVWK+HEQILVLDPPTDLK+KLMEECK+LNDMEPSK+LQGEMMK+VAHSDKPGSTSTASFR
LARS1	Q9P2J5|SYLC	Leucine--tRNA ligase, cytoplasmic	33.2	430	0.101	CEFAVGYQR+ELMGEEILGASLSAPLTSYK+EMVANWDSLR+EVWDYVFFK+FASEAEDK+FDDPLLGPR+GFYEGIMLVDGFK+GTGVVTSVPSDSPDDIAALR+IEPGVSVSLVNPQPSNGHFSTK+ILDLQLEFDEK+LALADAGDTVEDANFVEAMADAGILR+MIDAGDALIYMEPEK+NFEATLGWLQEHACSR+NLETFCEETR+NMSYQGFTK+NYMMPAK+QEFEFWYPVDLR+QGDNCDSIIR+RYTIYSPK+SFITTDVNPYYDSFVR+SGPASTFNDR+STGNFLTLTQAIDK+TEDIIIK+TGFFEFQAAK+TPISEHAVFNVDLMSK+VDIGDTIIYLVH+VFASELNAGIIK+VFEVNASNLEK+VIASELGSMPELK+VIYVL…
ANKFY1	Q9P2R3|ANFY1	Rabankyrin-5	5	8	0.002	ANALHATNNLQIIPDFSLK+ESSSESFISR+GSHTDAPDTATGNCLLQR+WGETPLHTACR
SUCLA2	Q9P2R7|SUCB1	Succinate--CoA ligase [ADP-forming] subunit beta, mitochondrial	13.6	33	0.007	ICNQVLVCER+ILACDDLDEAAR+IVFSPEEAK+KEQALQLAQK+LVAVATLR+VLAILVNIFGGIMR
SAE1	Q9UBE0|SAE1	SUMO-activating enzyme subunit 1	34.7	44	0.009	AQNLNPMVDVK+DPPHNNFFFFDGMK+EALEVDWSSEK+GLTMLDHEQVTPEDPGAQFLIR+GNGIVECLGPK+NDVLDSLGISPDLLPEDFVR+NLILAGVK+YCFSEMAPVCAVVGGILAQEIVK
MRC2	Q9UBG0|MRC2	C-type mannose receptor 2	14.8	220	0.052	AGQLSQGAAEEDHGCR+CFQVQGQEPQSR+CLTALPYICK+DCSIALPYVCK+DSLEDCVTIWGPEGR+GAWLGMNFNPK+HDDDDIR+ISYHGSCPQGLADSAWIPFR+LLQKPLR+LQGAVCGVSSGPPPPR+NILVSDMEMNEQQE+SSSSPTEATEK+TLGDQLSLLLGAR+WGFCPIK+WSDGVGFSYHNFDR+YDNQWFHGCTSTGR+YLNWESDQPDNPSEENCGVIR
GNG12	Q9UBI6|GBG12	Guanine nucleotide-binding protein G(I)/G(S)/G(O) subunit gamma-12	56.9	121	0.03	ASADLMSYCEEHAR+SDPLLIGIPTSENPFK+TASTNNIAQAR
VPS29	Q9UBQ0|VPS29	Vacuolar protein sorting-associated protein 29	42.3	49	0.012	GDFDENLNYPEQK+IGLIHGHQVIPWGDMASLALLQR+IQHILCTGNLCTK+MLVLVLGDLHIPHR+QFDVDILISGHTHK
EIF3K	Q9UBQ5|EIF3K	Eukaryotic translation initiation factor 3 subunit K	38.5	83	0.019	ALTNLPHTDFTLCK+ENAYDLEANLAVLK+FICHVVGITYQHIDR+IDFDSVSSIMASSQ+WLLAEMLGDLSDSQLK+YNPENLATLER
GRHPR	Q9UBQ7|GRHPR	Glyoxylate reductase/hydroxypyruvate reductase	50.6	115	0.027	AADCEVEQWDSDEPIPAK+ETAVFINISR+GDVVNQDDLYQALASGK+GEPMPSELKL+GVAGAHGLLCLLSDHVDK+IAAAGLDVTSPEPLPTNHPLLTLK+NTMSLLAANNLLAGLR+RLPEAIEEVK+VGYTPDVLTDTTAELAVSLLLTTCR+VISTMSVGIDHLALDEIK
CTSZ	Q9UBR2|CATZ	Cathepsin Z	31.4	127	0.029	DQECDKFNQCGTCNEFK+FNQCGTCNEFK+IVTSTYK+NQHIPQYCGSCWAHASTSAMADR+NSWGEPWGER+NVDGVNYASITR+VGDYGSLSGR+YNLAIEEHCTFGDPIV
DNAJB11	Q9UBS4|DJB11	DnaJ homolog subfamily B member 11	40.8	116	0.027	DGMEYPFIGEGEPHVDGEPGDLR+EQLTEEAR+FQDLGAAYEVLSDSEK+FQMTQEVVCDECPNVK+GSDIIVDLEVTLEEVYAGNFVEVVR+GSLIITFDVDFPK+KGEGLPNFDNNNIK+KQYDTYGEEGLK+QYDTYGEEGLK+TLEVEIEPGVR+TTQLGPGR
UBA2	Q9UBT2|SAE2	SUMO-activating enzyme subunit 2	15.3	51	0.012	DQQVLDVK+DVEFEVVGDAPEK+ELAEAVAGGR+FAMVAPDVQIEDGK+LQADDFLQDYTLLINILHSEDLGK+NTPSEPIHCIVWAK+VLVVGAGGIGCELLK
PEF1	Q9UBV8|PEF1	Peflin	20.4	25	0.006	FIQVCTQLQVLTEAFR+IDVYGFSALWK+LSFEDFVTMTASR+NLFQQYDR+SANPAMQLDR
HSPB7	Q9UBY9|HSPB7	Heat shock protein beta-7	59.4	121	0.029	ALPAQDPPMEK+CQLPEDVDPTSVTSALR+DFSPEDIIVTTSNNHIEVR+EDGSLTIR+LAADGTVMNTFAHK+SFHSSSSSSSSSTSSSASR+TLGDAYEFAVDVR
ADD3	Q9UEY8|ADDG	Gamma-adducin	20.4	98	0.022	DDMHDVEDELAK+EDLECLIQEQMK+EQDHIIIIPR+IEEVLSPEGSPSK+INENDPEYIR+NMSPDLR+QDFNMMEQR+SDVEIPATVTAFSFEDDTVPLSPLK+VGEIEFEGLMR+VNIIGEVVDQGSTNLK+VNVPEESR+VTQILQSPAFR
ABCF2	Q9UG63|ABCF2	ATP-binding cassette sub-family F member 2	11.4	30	0.007	EVPIPEHIDIYHLTR+ILHGLGFTPAMQR+LLTGELLPTDGMIR+MMASGLTER+YGLIGLNGIGKSMLLSAIGK
TES	Q9UGI8|TES	Testin	43.7	62	0.015	CAGCDELIFSNEYTQAENQNWHLK+CEGFELHFWR+CGQEEHDVLLSNEEDR+FMPVEGMVFCSVECK+MGLGHEQGFGAPCLK+NHAVVCQGCHNAIDPEVQR+NVMILTNPVAAK+NVSINTVTYEWAPPVQNQALAR+QLPAHDQDPSK+QMNIPGGDR+SEALGVGDVK+STPAAVGAMEDK+TQYSCYCCK
SEC63	Q9UGP8|SEC63	Translocation protein SEC63 homolog	6.8	26	0.006	AYAALTDEESR+ITHPVYSLYFPEEK+LSQMAVQGLQQFK+SDSYMGLDQIKPLK
SWAP70	Q9UH65|SWP70	Switch-associated protein 70	37.9	162	0.039	AIWHAFTALDQDHSGK+ELEDMYLK+ELQAANESK+EQALQEAMEQLEQLELER+FSTELER+INFDDSK+LLEEESSK+LQEALEDER+LQTQVELQAR+MCWTLCVK+NPHLITNWGPAAFTEAELEER+QELENQR+QLAEQEELER+QQELEAVR+QQMEEQVAQK+QTVSMAINEVFNELILDVLK+SSELEQYLQR+TFEISASDK+VLSHNLCTVLK+WHLEQQQAIQTTEAEK
SRP68	Q9UHB9|SRP68	Signal recognition particle subunit SRP68	16.6	49	0.011	ALLQQQPEDDSK+ALLQQQPEDDSKR+DAIQVVR+DLPDVQELITQVR+FETFCLDPSLVTK+HAEELER+LEALITQTR+LFESMLSECR+SGGTEGLLAEK+SGLTGYIK+YANEVNSDAGAFK
SEPTIN9	Q9UHD8|SEPT9	Septin-9	53.2	619	0.153	ADTLTLEER+APVDFGYVGIDSILEQMR+ATVASSTQK+DITSSIHFEAYR+EFDEDSEDR+FINDQYEK+HVDSLSQR+ITADLLSNGIDVYPQK+LEPKPQPPVAEATPR+LTVIDTPGFGDHINNENCWQPIMK+QVENAGAIGPSR+RTEITIVKPQESAHR+RTELSIDISSK+RVELSGPK+SITHDIEEK+SQEATEAAPSCVGDMADTPR+STLINTLFK+SVQPTSEER+TELSIDISSK+THMQNIK+VHCCLYFIPATGHSLRPLDIEFMK+VPEVPTAPATDAAPK+VQTPLLR+VVNIVPVIAK+WGTIEVENTTHCEFAYLR+YLQEEVNINR
PCYOX1	Q9UHG3|PCYOX	Prenylcysteine oxidase 1	36	202	0.049	FGLNTVLTTDNSDLFINSIGIVPSVR+FLNEMIAPVMR+IAIIGAGIGGTSAAYYLR+IFSQETLTK+LATMMVQGQEYEAGGSVIHPLNLHMK+LVCSGLLQASK+MHMWVEDVLDK+MYEVVYQIGTETR+SDFYDIVLVATPLNR+SNLISGSVMYIEEK+TLLETLQK+YGFQSLR+YQSHDYAFSSVEK
DPP7	Q9UHL4|DPP2	Dipeptidyl peptidase 2	14.8	26	0.006	DLFLQGAYDTVR+GHTELLTVEQALADFAELLR+KLEATIIGEWVK+LYHSCADPTGCGTGPDAR+SLPFGAQSTQR
PFDN2	Q9UHV9|PFD2	Prefoldin subunit 2	16.9	40	0.01	GAVSAEQVIAGFNR+IIETLTQQLQAK
PUF60	Q9UHX1|PUF60	Poly(U)-binding-splicing factor PUF60	13.2	26	0.006	AVTPPMPLLTPATPGGLPPAAAVAAAAATAK+FDNSDLSA+IYVASVHQDLSDDDIK+SIDMSWDSVTMK+VIIYQEK
NRBP1	Q9UHY1|NRBP	Nuclear receptor-binding protein	13.1	24	0.005	AVFDNLIQLEHLNIVK+CLQSEPAR+ELLFHPALFEVPSLK+IGSVAPDTINNHVK+NMDTSAVLAEIPAGPGR
AK3	Q9UIJ7|KAD3	GTP:AMP phosphotransferase AK3, mitochondrial	30.4	55	0.013	AVIMGAPGSGK+EDDKPETVIK+GVLETFSGTETNK+KGVLETFSGTETNK+LIPDDVMTR+TLPQAEALDR+TVGIDDLTGEPLIQR
NAGK	Q9UJ70|NAGK	N-acetyl-D-glucosamine kinase	45.3	183	0.044	AGVDPLVPLR+EGFLLALTQGR+HIVAVLPEIDPVLFQGK+IAEGAQQGDPLSR+IGLPILCVGSVWK+ILAEADGLSTNHWLIGTDK+ILIEELR+INEMVNR+IVFDSIDNLEAAPHDIGYVK+QAMFHYFQVPDR+SEVLLVSEDGK+SLGLSLSGGDQEDAGR
DBNL	Q9UJU6|DBNL	Drebrin-like protein	34.4	168	0.041	AEEDVEPECIMEK+AMSTTSISSPQPGK+DPNSGLPKFVLINWTGEGVNDVRK+FQDVGPQAPVGSVYQK+FVLINWTGEGVNDVR+NEQESAVHPR+NGPALQEAYVR+QLTQPETHFGR+SPTDWALFTYEGNSNDIR+TWEQQQEVVSR+VAGTGEGGLEEMVEELNSGK
STOML2	Q9UJZ1|STML2	Stomatin-like protein 2, mitochondrial	23.9	96	0.023	ASYGVEDPEYAVTQLAQTTMR+ATVLESEGTR+ESMQMQVEAER+ILEPGLNILIPVLDR+NTVVLFVPQQEAWVVER+QAQILASEAEK
LSM7	Q9UK45|LSM7	U6 snRNA-associated Sm-like protein LSm7	39.8	28	0.007	DPDDQYK+ESILDLSK+GFDPLLNLVLDGTIEYMR+QLGLVVCR
JPT1	Q9UK76|JUPI1	Jupiter microtubule associated homolog 1	52.6	22	0.005	EDLESSGLQR+GEGDIHENVDTDLPGSLGQSEEKPVPAAPVPSPVAPAPVPSR+SSGGREDLESSGLQR+VLRPPGGGSNFSLGFDEPTEQPVR
PARP4	Q9UKK3|PARP4	Protein mono-ADP-ribosyltransferase PARP4	3.2	22	0.005	AEGILLLVK+AGLQDASGNLVPLEDVHIK+LLLICDVALGK+QLLGLQPISTVSPLHR
NUDT5	Q9UKK9|NUDT5	ADP-sugar pyrophosphatase	34.7	71	0.017	ELEEETGYK+EQTADGVAVIPVLQR+HANAKPFEVPFLK+LDALVAEEHLTVDAR+QYIISEELISEGK+TLHYECIVLVK
ITGA11	Q9UKX5|ITA11	Integrin alpha-11	13.6	108	0.025	AVLLSSGQELCER+EDNVAPLR+EDSDGSIECVNEER+FGSSIASVR+FYIGPGQIQVGVVQYGEDVVHEFHLNDYR+GINPETFLNEIK+ITIPIATR+LGLSLATNPK+QIVFEISK+TVAPALQR+VAVEATLENR+VSVPFWNGCNEDEHCVPDLVLDAR+YEADVLFTR
CDV3	Q9UKY7|CDV3	Protein CDV3 homolog	24.4	25	0.006	EVDYSGLR+KTPQGPPEIYSDTQFPSLQSTAK+TAPVQAPPAPVIVTETPEPAMTSGVYRPPGAR
RAB21	Q9UL25|RAB21	Ras-related protein Rab-21	38.2	67	0.016	FHALGPIYYR+GIEELFLDLCK+HVSIQEAESYAESVGAK+MIETAQVDER+MLGNEICLCIVGNK+VNLAIWDTAGQER+VVLLGEGCVGK
PSME2	Q9UL46|PSME2	Proteasome activator complex subunit 2	59	162	0.038	AFYAELYHIISSNLEK+AMVLDLR+CGFLPGNEK+DEAAYGELR+ETHVMDYR+GEEKPSMY+IEDGNDFGVAIQEK+IIYLNQLLQEDSLNVADLTSLR+KQVEVFR+QNLFQEAEEFLYR+TKVEAFQTTISK+VLSLLALVKPEVWTLK
RAB23	Q9ULC3|RAB23	Ras-related protein Rab-23	40.9	64	0.014	ESFEAVSSWR+IDLLDDSCIK+LMLWDTAGQEEFDAITK+NEEAEALAK+QIQVNDEDVR+QQIAEDPELTHSSSNK+TIGVDFLER+VVAEVGDIPTVLVQNK
MCTS1	Q9ULC4|MCTS1	Malignant T-cell-amplified sequence 1	53	53	0.012	ENVSNCIQLK+FVLSGANIMCPGLTSPGAK+GIGIENIHYLNDGLWHMK+LYPAAVDTIVAIMAEGK+NQLIEQFPGIEPWLNQIMPK+YPFILPHQQVDK
PYCARD	Q9ULZ3|ASC	Apoptosis-associated speck-like protein containing a CARD	25.6	28	0.007	DAILDALENLTAEELKK+DLLLQALR+GALLSMDALDLTDK+VLTDEQYQAVR
PRPF19	Q9UMS4|PRP19	Pre-mRNA-processing factor 19	19	39	0.009	ATVLTTER+KVTSVVFHPSQDLVFSASPDATIR+NVVVFDK+QELSHALYQHDAACR+QQLQTTR+SSEQILATLK+TLQLDNNFEVK+TVPEELVKPEELSK+VTSVVFHPSQDLVFSASPDATIR
SYNPO2	Q9UMS6|SYNP2	Synaptopodin-2	8.2	44	0.01	APPPVAYNPIHSPSYPLAALK+EQDAAQTDGLR+HQPYQLNASLFTFQPPDAK+TGILQEAK+VSPNPELLSLLQNSEGK+YVVDSDTVQAHAAR
NENF	Q9UMX5|NENF	Neudesin	27.9	44	0.011	ELEALDEVFTK+GVVFDVTSGK+LFTEEELAR+MSLDPADLTHDTTGLTAK
SNX12	Q9UMY4|SNX12	Sorting nexin-12	29	12	0.008	FTTYEVR+GDEGIFEESFIEER+IVVPPLPGK+RQGLEQFINK+TNLPIFK
G3BP2	Q9UN86|G3BP2	Ras GTPase-activating protein-binding protein 2	8.7	27	0.007	FYVHNDMFR+TEELKPQVEEK+YPDSHQLFVGNLPHDIDENELK
PACSIN2	Q9UNF0|PACN2	Protein kinase C and casein kinase substrate in neurons protein 2	14.8	63	0.015	AADAVEDLR+ADPSLNPEQLK+AIYHDLEQSIR+ASLMNDDFEK+AYAQQLTEWAR+EVLLEVQK+LCSDLMNCLHER
SNX6	Q9UNH7|SNX6	Sorting nexin-6	39.2	122	0.028	DVDDFFEHER+DVLQAETSQQLCCQK+GNLQLLQNCLAVLNGDT+IGSSLYALGTQDSTDICK+LGEGEGSMTK+NLVELAELELK+QELIDFK+QNEFSVVR+SAADDYNR+SADGVIVSGVK+SLVDYENANK+TVAMHEVFLCR+VAAHPILR+VSADEDLK+VSELFDK
SSR3	Q9UNL2|SSRG	Translocon-associated protein subunit gamma	11.9	60	0.015	KLSEADNR+QQSEEDLLLQDFSR
PSMD13	Q9UNM6|PSD13	26S proteasome non-ATPase regulatory subunit 13	51.1	173	0.041	DLPVSEQQER+ETIEDVEEMLNNLPGVTSVHSR+FLGCVDIK+FYDLSSK+GSIDEVDKR+ITVNEVELLVMK+LEELYTK+LEFWCTDVK+LNIGDLQVTK+LYENFISEFEHR+QLTFEEIAK+QMTDPNVALTFLEK+QWLIDTLYAFNSGNVER+SSDEAVILCK+VLDLQQIK+VNPLSLVEIILHVVR+YYQTIGNHASYYK
PROCR	Q9UNN8|EPCR	Endothelial protein C receptor	11.3	9	0.002	HISAENTK+LHMLQISYFR+TLAFPLTIR
COPS3	Q9UNS2|CSN3	COP9 signalosome complex subunit 3	22.5	37	0.009	DGMVSFHDNPEK+FIKPLSNAYHELAQVYSTNNPSELR+QLSAQGQMTQLCELINK+TFLTLSLQDMASR+YATDTFAGLCHQLTNALVER+YTSQIVGR
NSFL1C	Q9UNZ2|NSF1C	NSFL1 cofactor p47	30	68	0.015	DLIHDQDEDEEEEEGQR+EANLLNAVIVQR+EFVAVTGAEEDR+ELADESQTLK+GEVPAELR+LGAAPEEESAYVAGEK+SGFSLDNGELR+SGQQIVGPPR+SYQDPSNAQFLESIR
SRRM2	Q9UQ35|SRRM2	Serine/arginine repetitive matrix protein 2	2.5	19	0.004	SEEPAGQILSHLSSELK+TAAALAPASLTSAR+TAPAANLASR+TPAAAAAMNLASPR+TPAIPTAVNLADSR
PA2G4	Q9UQ80|PA2G4	Proliferation-associated protein 2G4	58.6	262	0.065	AAHLCAEAALR+AFEDEKK+AFFSEVER+ALLQSSASR+GDAMIMEETGK+GIAFPTSISVNNCVCHFSPLK+HELLQPFNVLYEK+IDLGVHVDGFIANVAHTFVVDVAQGTQVTGR+ITSGPFEPDLYK+LVKPGNQNTQVTEAWNK+MGGDIANR+MGVVECAK+QHVIDGEK+SDQDYILK+SEMEVQDAELK+SLVEASSSGVSVLSLCEK+TIIQNPTDQQK+VAHSFNCTPIEGMLSHQLK
RTRAF	Q9Y224|RTRAF	RNA transcription, translation and transport factor protein	60.2	157	0.037	AGVMALANLLQIQR+DLVPDNSK+EGLPVALDK+HDDYLVMLK+HILGFDTGDAVLNEAAQILR+INEAIVAVQAIIADPK+LEYGDNAEK+LTALDYHNPAGFNCK+LTQDAVAK+NAEPLINLDVNNPDFK+NFIVWLEDQK+QEAIDWLLGLAVR
RUVBL2	Q9Y230|RUVB2	RuvB-like 2	39.3	171	0.04	AAGVVLEMIR+ALESDMAPVLIMATNR+AVLIAGQPGTGK+DKVQAGDVITIDK+DYDAMGSQTK+EVVHTVSLHEIDVINSR+EYQDAFLFNELK+FVQCPDGELQK+GTSYQSPHGIPIDLLDR+LLIVSTTPYSEK+MIESLTK+QASQGMVGQLAAR+TEALTQAFR+TTEMETIYDLGTK+VQAGDVITIDK+VYSLFLDESR
EIF3L	Q9Y262|EIF3L	Eukaryotic translation initiation factor 3 subunit L	21.1	99	0.022	FLSPVVPNYDNVHPNYHK+IDESIHLQLR+IQLLVFK+LHSLLGDYYQAIK+LYTTMPVAK+QDLAYER+TVSDLIDQK+VFSDEVQQQAQLSTIR+VSSDVIDQK+VYEIQDIYENSWTK+YGDFFIR
RUVBL1	Q9Y265|RUVB1	RuvB-like 1	40.4	254	0.062	ALESSIAPIVIFASNR+AQTEGINISEEALNHLGEIGTK+AVLLAGPPGTGK+EACGVIVELIK+EHVEEISELFYDAK+GLGLDESGLAK+GTEDITSPHGIPLDLLDR+ILADQQDK+KTEVLMENFR+LDPSIFESLQK+QAASGLVGQENAR+TALALAIAQELGSK+TMLYTPQEMK+YSVQLLTPANLLAK
NUDC	Q9Y266|NUDC	Nuclear migration protein nudC	47.1	99	0.022	ELTDEEAER+FMDQHPEMDFSK+GQPAIIDGELYNEVK+LITQTFSHHNQLAQK+LKPNLGNGADLPNYR+LQLEIDQK+LSDLDSETR+LVSSDPEINTK+SETSGPQIK+TDFFIGGEEGMAEK+VEESSWLIEDGK+VVTVHLEK+WTQTLSELDLAVPFCVNFR
VDAC3	Q9Y277|VDAC3	Voltage-dependent anion-selective channel protein 3	18.4	67	0.023	ASGNLETK+LSQNNFALGYK+LTLDTIFVPNTGK+LTLSALLDGK+VNNASLIGLGYTQTLRPGVK
CFL2	Q9Y281|COF2	Cofilin-2	71.1	343	0.069	AVLFCLSDDKR+EDLVFIFWAPESAPLK+HEWQVNGLDDIK+HEWQVNGLDDIKDR+KEDLVFIFWAPESAPLK+LGGNVVVSLEGKPL+LLPLNDCR+MIYASSK+QIIVEEAK+QILVGDIGDTVEDPYTSFVK+SSTQEEIK+YALYDATYETK
FARSA	Q9Y285|SYFA	Phenylalanine--tRNA ligase alpha subunit	20.3	44	0.01	LGITQLR+LLAEVTLK+RLEASDGGLDSAELAAELGMEHQAVVGAVK+SLQALGEVIEAELR+THSQGGYGSQGYK+VNLQMVYDSPLCR+VVDSMEDEVQR+YGINNIR
NCKAP1	Q9Y2A7|NCKP1	Nck-associated protein 1	10.4	62	0.015	AAEDLFVNIR+AIIGLYNYAHEMTHGASDR+AINQIAAALFTIHK+EFLALASSSLLK+HIAELIFYMEELR+NNNQQLAQLQK+SLSDALISLQMVYPR+SVLQPSQQK+TSFDKPDQMAALFK
CNPY2	Q9Y2B0|CNPY2	Protein canopy homolog 2	40.1	78	0.019	ALVDELEWEIAQVDPK+IDSDISGTLK+KTIQMGSFR+NGESSELDLQGIR+SEAHLTELLEEICDR+SQDLHCGACR+TIQMGSFR
AKAP2	Q9Y2D5|AKAP2	A-kinase anchor protein 2	30.5	268	0.063	AKEDIVTEQIDFSAAR+AVLTVVKDDDHGILDQFSR+DDDHGILDQFSR+DGEFTLTTLK+EGPYSEPSK+GPPQPLPAVQPSGPINMEETRPEGSYFSK+ILPAEDR+KQFQLMENSR+LWAEDGEFTSAR+MDDSSVLEATR+NAPSLPSR+NLMQTLMEDYETHK+QVLQSTQSPR+SPGALETPSAAGSQGNTASQGK+STASLLATQESDVMVGPFK+SVNVSLTQEELDSGLDELSVR+TIEEQLDEEHLESHK+TLSMIEEEIR+VRPSEEMLELEK+YSEAAELR
POFUT2	Q9Y2G5|OFUT2	GDP-fucose protein O-fucosyltransferase 2	5.1	26	0.006	LGSALGGPYLGVHLR+LLPEMVR
GSTK1	Q9Y2Q3|GSTK1	Glutathione S-transferase kappa 1	53.1	116	0.028	AGMSAEQAQGLLEK+DFLSVMLEK+DSGNKPPGLLPR+ETTEAACR+FLTAVNLEHPEMLEK+KGLYMANDLK+MELLAHLLGEK+NEDITEPQSILAAAEK+YGAFGLPITVAHVDGQTHMLFGSDR
AP3M1	Q9Y2T2|AP3M1	AP-3 complex subunit mu-1	18.2	33	0.007	FDITIGPK+LLDDVSFHPCIR+SVVNSITGSSNVGDTLPTGQLSNIPWR+VLTWDVGK+VVLNMNLTPTQGSYTFDPVTK
THRAP3	Q9Y2W1|TR150	Thyroid hormone receptor-associated protein 3	12.7	35	0.007	AEEYTEETEER+ASESSKPWPDATYGTGSASR+EAQVNVR+EESAASGGAAYTK+EESTTGFDK+EHHFGSSGMTLHER+ESEFDDEPK+GSFSDTGLGDGK+KTEELEEESFPER+NREEEWDPEYTPK
SUGT1	Q9Y2Z0|SGT1	Protein SGT1 homolog	26.8	44	0.01	ALEQKPDDAQYYCQR+AYCHILLGNYCVAVADAK+LEGQGDVPTPK+LELLHPIIPEQSTFK+LFQQIYSDGSDEVKR+NDVNVEFSEK+SLELNPNNSTAMLR
ACOT9	Q9Y305|ACOT9	Acyl-coenzyme A thioesterase 9, mitochondrial	13.4	12	0.002	EIVGASTNWR+GPAFVNPLIPESPEEEELFR+IAFSSTSLLK+KSLSPEQDIK+YLTVQNTVR
SH3GLB1	Q9Y371|SHLB1	Endophilin-B1	18.6	71	0.017	ELIQTSALNFLTPLR+IEEFVYEK+ITQSEFDR+NFIEGDYK+NSSEQELR+RLDLDAAK+TELDAHLENLLSK
SBDS	Q9Y3A5|SBDS	Ribosome maturation protein SBDS	47.2	126	0.031	DIATIVADK+DLDEVLQTHSVFVNVSK+DVEEGDEKFE+FILPVNEGK+GEVQVSDK+GSLEVLNLK+HTQLEQMFR+LTNVAVVR+QQALEVIK+RFEIACYK+VIESEDYGQQLEIVCLIDPGCFR
TMED5	Q9Y3A6|TMED5	Transmembrane emp24 domain-containing protein 5	17.5	40	0.01	ECFYQPMPLK+LEDILESINSIK+TLVFEQR+YITGTDILDMK
TMED7	Q9Y3B3|TMED7	Transmembrane emp24 domain-containing protein 7	41.1	125	0.031	AEDLNTR+FCFSNEFSTFTHK+QCFYEDIAQGTK+QYDSFTFTASK+SVIDYQTHFR+TVYFDFQVGEDPPLFPSENR+VSALTQMESACVSIHEALK
REXO2	Q9Y3B8|ORN	Oligoribonuclease, mitochondrial	58.6	103	0.024	ALDDISESIK+DQIIEMACLITDSDLNILAEGPNLIIK+ESTITLQQAEYEFLSFVR+IIDVSTVK+IIENGENEK+MVWVDLEMTGLDIEK+QPDELLDSMSDWCK+QQTPPGLCPLAGNSVHEDKK+WYPEEYEFAPK+YMPQFMK
FIS1	Q9Y3D6|FIS1	Mitochondrial fission 1 protein	23.7	63	0.015	GIVLLEELLPK+GLLQTEPQNNQAK+STQFEYAWCLVR
STRAP	Q9Y3F4|STRAP	Serine-threonine kinase receptor-associated protein	52.3	180	0.044	AATAAADFTAK+ALWCSEDK+CVLPEEDSGELAKPK+EFLVAGGEDFK+FSPDGELYASGSEDGTLR+GAVWGATLNK+IYDLNKPEAEPK+LWDHATMTEVK+QGDTGDWIGTFLGHK+QILSADDK+SFEAPATINSASLHPEK+TVDFTQDSNYLLTGGQDK+VWDAVSGDELMTLAHK+YDYNSGEELESYK
RTCB	Q9Y3I0|RTCB	RNA-splicing ligase RtcB homolog	40	154	0.038	DLEEALEMGVDWSLR+EQLAQAMFDHIPVGVGSK+GGGVGGFLPAMK+GLGHQVATDALVAMEK+GMAAAGNYAWVNR+GVIPMNAK+LADMGIAIR+MLQADPNK+NLDFQDVLDK+NVTDVVNTCHDAGISK+QIGNVAALPGIVHR+SSMTFLTR+SYNDELQFLEK+TNLDESDVQPVK+VEQHVVDGK+VFNTTPDDLDLHVIYDVSHNIAK
TMED3	Q9Y3Q3|TMED3	Transmembrane emp24 domain-containing protein 3	16.6	12	0.003	AEDLNSR+TVIDSQTHYR+VTALTQMESACVTIHEALK
RPL36	Q9Y3U8|RL36	60S ribosomal protein L36	28.6	99	0.025	EELSNVLAAMR+EVCGFAPYER+YPMAVGLNK
TLN1	Q9Y490|TLN1	Talin-1	73.8	4306	1.017	AAAFEEQENETVVVK+AAGHPGDPESQQR+AAMEPIVISAK+AATAPLLEAVDNLSAFASNPEFSSIPAQISPEGR+ACEFAGFQCQIQFGPHNEQK+ADAEGESDLENSR+ADQDSEAMK+ADQDSEAMKR+AEASQLGHK+AGALQCSPSDAYTK+AHATGAGPAGR+AIAVTVQEMVTK+ALCGFTEAAAQAAYLVGVSDPNSQAGQQGLVEPTQFAR+ALDGAFTEENR+ALDYYMLR+ALEATTEHIR+ALGDLISATK+ALSTDPAAPNLK+ANQAIQMACQSLGEPGCTQAQVLSAATIVAK+AQEACGPLEMDSALSVVQNLEK+AQVVSNLK+ASAGPQPLLVQSCK+ASSLIEEAK+ASSLIEEAKK+ASVPTIQDQASAMQLSQCAK+…
TLN2	Q9Y4G6|TLN2	Talin-2	8.2	8	0.049	ALDGDFSEDNR+AVAAGNSCR+DPVQLNLLYVQAR+ECDNALR+ELIECAR+EVANSTANLVK+FFYSDQNVDSR+KFFYSDQNVDSR+KLEQLKPR+LHTDDDLNWLDHSR+LLVSGAASTPDK+LQAAGNAVK+NVAQVAEDTVLQNR+QEDVIATANLSR+QVAASTAQLLVACK+SIAAATSALVK+TLAGAVSDLLK+TYGVSFFLVK+VATNAAAQNAIK+VMVTNVTSLLK
HYOU1	Q9Y4L1|HYOU1	Hypoxia up-regulated protein 1	38.5	470	0.115	AANSLEAFIFETQDK+AEAGPEGVAPAPEGEK+AEAGPEGVAPAPEGEKK+AHFNLDESGVLSLDR+DAVVYPILVEFTR+EAGMQPQLQIR+EVEEEPGIHSLK+EVQYLLNK+FFGDSAASMAIK+FPEHELTFDPQR+KTPVIVTLK+LAGLFNEQR+LCQGLFFR+LGNTISSLFGGGTTPDAK+LIPEMDQIFTEVEMTTLEK+LPATEKPVLLSK+LYQPEYQEVSTEEQR+QADNPHVALYQAR+SLAEDFAEQPIK+TLGGLEMELR+TPVIVTLK+TVLSANADHMAQIEGLMDDVDFK+VAIVKPGVPMEIVLNK+VEFEELCADLFER+VESVFETLVEDSAEEESTLTK+VLQLINDNTATALSYGVFR+VPGPVQQALQSAEMSLD…
TBL2	Q9Y4P3|TBL2	Transducin beta-like protein 2	10.1	26	0.006	FEEAAGAAPCR+FVASCGFTPDVK+LQQQLTQAQETLK+YLATCADDR
SRPRB	Q9Y5M8|SRPRB	Signal recognition particle receptor subunit beta	45.8	98	0.023	AIVFVVDSAAFQR+AVLLVGLCDSGK+DTQTSITDSCAVYR+EFEFSQLPLK+GDVGSADIQDLEK+GNSLTLIDLPGHESLR+LLTGLYR+NTPSFLIACNK+SAAPSTLDSSSTAPAQLGK+VEFLECSAK
GMPPB	Q9Y5P6|GMPPB	Mannose-1-phosphate guanyltransferase beta	21.1	39	0.009	EVFPIMAK+FVEKPQVFVSNK+IGQNCSIGPNVSLGPGVVVEDGVCIR+IQLQPTSIEK+ISMSHEEEPLGTAGPLALAR
IER3IP1	Q9Y5U9|IR3IP	Immediate early response 3-interacting protein 1	34.1	50	0.012	NIGWGTDQGIGGFGEEPGIK+SQLMNLIR
SNX9	Q9Y5X1|SNX9	Sorting nexin-9	39.2	248	0.061	ALQSLATVFSSSGYQGETDLNDAITEAGK+DSESADAGGAQR+ELLTVGQEHWK+FEEEFIK+FGSAIPIPSLPDK+GFLGCFPDIIGTHK+GLVPTDYVEILPSDGK+HFDWLYER+HPVISESEVFQQFLNFR+IPIIVGDYGPMWVYPTSTFDCVVADPR+IYDYNSVIR+KDLHFLMECNHEYK+LQAWMTR+SGNWESSEGWGAQPEGAGAQR+SYIEYQLTPTNTNR+TYEEIASLVAEQPK
HEBP2	Q9Y5Z4|HEBP2	Heme-binding protein 2	12.2	66	0.016	NQEQLLTLASILR+VYYTAGYNSPVK
PSAT1	Q9Y617|SERC	Phosphoserine aminotransferase	73.5	817	0.204	ALELNMLSLK+ASLYNAVTIEDVQK+CADYVVTGAWSAK+DDLLGFALR+ECPSVLEYK+ELLAVPDNYK+FGTINIVHPK+FGVIFAGAQK+FLEMHQL+GAVLVCDMSSNFLSKPVDVSK+GDDALEKR+GVGISVLEMSHR+IINNTENLVR+IPDPSTWNLNPDASYVYYCANETVHGVEFDFIPDVK+KFGTINIVHPK+LPHSVLLEIQK+NNGGAAAMEK+NVGSAGVTVVIVR+QVVNFGPGPAK+SQTIYEIIDNSQGFYVCPVEPQNR+VIFLQGGGCGQFSAVPLNLIGLK
NPTN	Q9Y639|NPTN	Neuroplastin	18.3	48	0.011	AAPDITGHK+AEDSGEYHCVYHFVSAPK+IVTSEEVIIR+NGVELSATR+SENKNEGQDATMYCK+SVGYPHPDWIWR
CPQ	Q9Y646|CBPQ	Carboxypeptidase Q	8.7	33	0.008	AIINLAVYGK+GEESAVMLEPR+LALLVDTVGPR+VGALASLIR
CLIC4	Q9Y696|CLIC4	Chloride intracellular channel protein 4	73.9	960	0.238	AGSDGESIGNCPFSQR+DEFTNTCPSDK+DEFTNTCPSDKEVEIAYSDVAK+EEDKEPLIELFVK+EMTGIWR+EVEIAYSDVAK+FLDGNEMTLADCNLLPK+GVVFSVTTVDLK+HPESNTAGMDIFAK+IEEFLEEVLCPPK+KFLDGNEMTLADCNLLPK+KPADLQNLAPGTHPPFITFNSEVK+LDEYLNSPLPDEIDENSMEDIK+NSRPEANEALER+RKPADLQNLAPGTHPPFITFNSEVK+TDVNKIEEFLEEVLCPPK+YLTNAYSR
SAR1B	Q9Y6B6|SAR1B	GTP-binding protein SAR1b	48.5	36	0.017	EELDSLMTDETIANVPILILGNK+EMFGLYGQTTGK+IDRPEAISEER+LVFLGLDNAGK+MSFIFDWIYSGFSSVLQFLGLYK+QGYGEGFR+TTLLHMLK
MTCH2	Q9Y6C9|MTCH2	Mitochondrial carrier homolog 2	28.7	59	0.014	GLFTGLTPR+LCSGVLGTVVHGK+QVCQLPGLFSYAQHIASIDGR+SAATLITHPFHVITLR+TYCCDLK+VLQHYQESDKGEELGPGNVQK
DYNC1LI1	Q9Y6G9|DC1L1	Cytoplasmic dynein 1 light intermediate chain 1	13.2	39	0.01	CNVWILDGDLYHK+DAVFIPAGWDNDKK+IGILHENFQTLK+QPPTAAGRPVDASPR+SGQKPVLDVHAELDR
EPN1	Q9Y6I3|EPN1	Epsin-1	8.7	36	0.009	ENMYAVQTLK+LQMAIEESKR+QLVALLR+TALPTSGSSAGELELLAGEVPAR
SEC23IP	Q9Y6Y8|S23IP	SEC23-interacting protein	9.5	16	0.003	AHTSSTQLQEELEK+QGFISSLK+RLEFPSGETIVMHNPK+SAWQTLNEFAR+SIIECVDDFR+TMNISPEQPQH+VIVQFQPSSVPDEWGTTQDGQTRPR
KRT16	P08779|K1C16	Keratin, type I cytoskeletal 16	28.3	63	0.006	ALEEANADLEVK+ASLENSLEETK+EVASNSELVQSSR+GSCGIGGGIGGGSSR+IIAATIENAQPILQIDNAR+ISSVLAGGSCR+LAADDFR+LEQEIATYR+SEVTELR+TKYEHELALR+TRLEQEIATYR+VLDELTLAR+VTMQNLNDR
KRT14	P02533|K1C14	Keratin, type I cytoskeletal 14	22.2	61	0.005	ALEEANADLEVK+ASLENSLEETK+EVATNSELVQSGK+GSCGIGGGIGGGSSR+ISSVLAGGSCR+LAADDFR+LEQEIATYR+SEISELR+TRLEQEIATYR+VLDELTLAR+VTMQNLNDR
KRT19	P08727|K1C19	Keratin, type I cytoskeletal 19	9.5	28	0.003	DYSHYYTTIQDLR+LAADDFR+LEQEIATYR+LVLQIDNAR+VLDELTLAR
MAP1LC3B2	A6NCE7|MP3B2	Microtubule-associated proteins 1A/1B light chain 3 beta 2	16.8	44	0.011	FLVPDHVNMSELIK+QLPVLDK
NACA	E9PAV3|NACAM	Nascent polypeptide-associated complex subunit alpha, muscle-specific form	3.8	212	0.053	DIELVMSQANVSR+IEDLSQQAQLAAAEK+KTPATLAPK+NILFVITKPDVYK+NNSNDIVNAIMELTM+SPASDTYIVFGEAK
AP3B1	O00203|AP3B1	AP-3 complex subunit beta-1	10	59	0.013	IFLAQKPAPLLESPFK+LEILTNLANEANISTLLR+LLDSITVPVAR+LLQMQPAQHGEIIK+LQILNLGAK+NASELFPAVVK+NVEVIELAK+VPIIVPIMMLAIK+YDQNYDIR
DDX3X	O00571|DDX3X	ATP-dependent RNA helicase DDX3X	45.3	321	0.055	DFLDEYIFLAVGR+DLLDLLVEAK+DLMACAQTGSGK+DREEALHQFR+EIQMLAR+ELAVQIYEEAR+HVINFDLPSDIEEYVHR+IGLDFCK+KGADSLEDFLYHEGYACTSIHGDR+LEQELFSGGNTGINFEK+LVDMMER+MLDMGFEPQIR+QEVPSWLENMAYEHHYK+QSSGASSSSFSSSR+SDYDGIGSR+SFLLDLLNATGK+SPILVATAVAAR+SSFFSDR+TAAFLLPILSQIYSDGPGEALR+VGNLGLATSFFNER+VGSTSENITQK+VRPCVVYGGADIGQQIR+VVWVEESDKR+YLVLDEADR
DDX3Y	O15523|DDX3Y	ATP-dependent RNA helicase DDX3Y	34.2	217	0.028	DFLDEYIFLAVGR+DLLDLLVEAK+DLMACAQTGSGK+DREEALHQFR+EIQMLAR+ELAVQIYEEAR+HVINFDLPSDIEEYVHR+IGLDFCK+KGADSLEDFLYHEGYACTSIHGDR+LEQELFSGGNTGINFEK+LVDMMER+MLDMGFEPQIR+QEVPSWLENMAYEHHYK+SPILVATAVAAR+VGNLGLATSFFNEK+VGSTSENITQK+VRPCVVYGGADIGQQIR+YLVLDEADR
PSMA7	O14818|PSA7	Proteasome subunit alpha type-7	44	200	0.049	AITVFSPDGHLFQVEYAQEAVK+ALLEVVQSGGK+DIVVLGVEK+ICALDDNVCMAFAGLTADAR+ILNPEEIEK+KGSTAVGVR+LYQTDPSGTYHAWK+NIELAVMR+YVAEIEK
HGS	O14964|HGS	Hepatocyte growth factor-regulated tyrosine kinase substrate	10.2	33	0.007	ACGQIFCGK+ALQNAVTTFVNR+LYYEGLQDK+NCGQTVHDEVANK+QLQLAQK+QVEVNVR+VCEPCYEQLNR+VQFGVMTR+VVQDTYQIMK
DHX15	O43143|DHX15	Pre-mRNA-splicing factor ATP-dependent RNA helicase DHX15	13.7	68	0.016	EAMNDPLLER+EVDDLGPEVGDIK+LDLGEDYPSGK+LGIDDLVHFDFMDPPAPETLMR+SLMSADNVR+SNLGSVVLQLK+TLATDILMGVLK+YGVIILDEAHER+YMTDGMLLR
AKR7A2	O43488|ARK72	Aflatoxin B1 aldehyde reductase member 2	35.1	96	0.023	ALQAAYGASAPSVTSAALR+EHHFEAIALVEK+FFGNSWAETYR+FYAYNPLAGGLLTGK+LQCPQVDLFYLHAPDHGTPVEETLHACQR+MDAPASAAAVR+RMDAPASAAAVR+SLKPDSVR+SQLETSLK+VASVLGTMEMGR
EPB41L2	O43491|E41L2	Band 4.1-like protein 2	42.3	379	0.082	DFPGAAGEISAYGPGLVSIAVVQDGDGR+DSEGVDIK+DSSQLGTDATK+EEAVPEASPVTQAGASVITVETVIQENVGAQK+EEKPSVSK+EEQEYEEEVEEEPRPAAK+EISPGSGPGEIR+EQHPDMSVTR+EVAENQQNQSSDPEEEK+EVPIVQTETK+EVQTNELK+FIPPWLK+GDAEEMAQK+GLSPAQADSQFLENAK+GQVLFDK+HQASISELK+HSNLMLEELDK+IVITGDGDIDHDQALAQAIR+LSMYGVDLHHAK+LVSPEQPPK+NLPWLFTFNVK+NWLDPAK+QASTLIDRPAPHFER+SLDGAPIGVMDQSLMK+SVHEGALK+SYTLVVAK+TEMVTISDASQR+VCEHLNLLEK+VEGDNIYVR+VEMQPTELVSK+…
EPB41L3	Q9Y2J2|E41L3	Band 4.1-like protein 3	19.7	114	0.019	AGAPVPEPPKEEQQQALEQFAAAAAHSTPVR+AVLEQEETAAASR+DYFGLTYR+EGSALTEGAK+EVTDKEQEFAAR+FAPNHTK+GISQTNLITTVTPEK+GQVLFDK+IVITGDADIDHDQALAQAIK+LSMYGVDLHHAK+NWLDPAK+TESSGIETEPTVHHLPLSTEK+TETISFGSVSPGGVK+VCEHLNLLEK+VILLDGSEYTCDVEK+VVQETVLVEER
MYO1B	O43795|MYO1B	Unconventional myosin-Ib	35.8	276	0.062	AAHIFNEALVCHQIR+ALYPSSVGQPFQGAYLEINK+DLSQAMWK+DQDKDQCILITGESGAGK+DQFTDQQK+EEQEEYIR+EICELTGIDQSVLER+EQLLQSNPVLEAFGNAK+FLNDTSLPHSCFR+GAEVNQVK+GDFLFSSDHLIEMATK+GDPLGGVISNYLLEK+IFLLTNNNLLLADQK+IIIAEVVNK+LEASELFK+LEDLATLIQK+LFSWLVNR+LGNIEFKPESR+LNQVCATHQHFESR+NAMQIVGFMDHEAESVLAVVAAVLK+NFHVFYQLLSGASEELLNK+NGSVPTCK+NNDLLYR+QRLEDLATLIQK+SEVPLVDVTK+SGVEVLFNELEIPVEEYSFGR+SLFPEGNPAK+VNGVDDAANFR+VSMSSQNDGFFA…
AHCYL1	O43865|SAHH2	S-adenosylhomocysteine hydrolase-like protein 1	31.5	92	0.02	AQGEKPLAGAK+EIEIAEQDMSALISLR+ESILDGLK+GIVEESVTGVHR+GSSNFCVK+IVGCTHITAQTAVLIETLCALGAQCR+LCVPAMNVNDSVTK+NSCIVCNMGHSNTEIDVTSLR+QVDVVITCTGNK+QVVVCGYGEVGK+TTDVMFGGK+VVLLAEGR+YKQDVYLLPK
SPAG9	O60271|JIP4	C-Jun-amino-terminal kinase-interacting protein 4	8.6	36	0.005	DVAGLDTEGSK+DVLQGELEAVK+ERPISLGIFPLPAGDGLLTPDAQK+FQELSQPR+LMELQEAVR+NLPVPVYLRPLDEK+VDELTCEK+VESLESQTR+YDEEVVK+YNAPTSHVTPSVK
SYNCRIP	O60506|HNRPQ	Heterogeneous nuclear ribonucleoprotein Q	43	482	0.117	AGPIWDLR+AMEEMNGK+DLEGENIEIVFAKPPDQK+DLFEDELVPLFEK+DSDLSHVQNK+EAAQEAVK+EFNEDGALAVLQQFK+EQILEEFSK+GFCFLEYEDHK+GYAFVTFCTK+HLGVCISVANNR+KADGYNQPDSK+LDEIYVAGLVAHSDLDER+LFVGSIPK+LMMDPLTGLNR+LYNNHEIR+NLANTVTEEILEK+SAFLCGVMK+TGYTLDVTTGQR+TKEQILEEFSK+VTEGLTDVILYHQPDDK+VWGNVGTVEWADPIEDPDPEVMAK+YGGPPPDSVYSGQQPSVGTEIFVGK
KPNA6	O60684|IMA7	Importin subunit alpha-7	16	87	0.021	EACWTISNITAGNR+IEFLQSHENQEIYQK+IQAVIDSGVCR+IVQVALNGLENILR+LVELLMHNDYK+NAVWALSNLCR+NNALNPEEMR
USO1	O60763|USO1	General vesicular transport factor p115	24.8	254	0.061	CQNEQLQTAVTQQVSQIQQHK+DSEQVAELK+DSMIENMK+EGSYIQR+EQLDSSNSTIAILQTEK+IVAFENAFER+LEVGIQAMEHLIHVLQTDR+LMDLLADSR+LSALLQETK+NDGVLLLQALTR+NQELLQSQLTEK+QELATLK+QLGPQVQQIILVSPMGVSR+QSEDLGSQFTEIFIK+SQLNSQSVEITK+SSQTSGTNEQSSAIVSAR+TLEQHDNIVTHYK+VASSTLLDDR+VTNLHLMLQLVR
H2BC12	O60814|H2B1K	Histone H2B type 1-K	40.5	171	0.042	AMGIMNSFVNDIFER+EIQTAVR+ESYSVYVYK+LLLPGELAK+QVHPDTGISSK											9606 GN	H2BC4 PE	1 SV	4;Histone H2B type 2-F OS	Homo sapiens OX	9606 GN	H2BC18 PE	1 SV	3;Histone H2B type 1-H OS	Homo sapiens OX	9606 GN	H2BC9 PE	1 SV	3;Histone H2B type 1-N OS	Homo sapiens OX	9606 GN	H2BC15 PE	1 SV	3;Histone H2B type 1-M OS	Homo sapiens OX	9606 GN	H2BC14 PE	1 SV	3;Histone H2B type 1-L OS	Homo sapiens OX	9606 GN	H2BC13 PE	1 SV	3
CPNE3	O75131|CPNE3	Copine-3	23.6	115	0.027	DIVQFVPFR+ISLNSLCYGDMDK+LYGPTNFSPIINHVAR+NCLNPQFSK+NNLNPVWRPFK+QAIVNASR+QTSDGNWLMVHR+SSPVEFECINEK+TIELSDDDFLGECECTLGQIVSSK+VALNVSCANLLDK
MYO1D	O94832|MYO1D	Unconventional myosin-Id	50.4	427	0.102	ADFVLMDTVSMPEFMANLR+AIFVTDR+AWEGNYLASKPDTPQTSGTFVPVANELK+CGFQDDVAYGK+CTVSVETR+DLIVCLFSK+DTCIVISGESGAGK+DTLFQDFK+ELYERPPHLFAIADAAYK+GDPIGGHINNYLLEK+GIIAILDDACMNVGK+HIDYFNNQIIVDLVEQQHK+HLQVNVTNPVQCSLHGK+HQVEYLGLLENVR+HYAGDVVYSVIGFIDK+IGELVGVLVNHFK+ILAAILHLGNLK+INDIIEVK+KLCASDK+LFCWIVTR+LLNIYGR+LMYNSSNPVLK+LNQPQPDFTK+LSITEVTK+MISEFTWPNHDLPSDK+NMWPEGK+QEQEEYQR+QHTEQEASYGR+RFEEALQTIFNR+SFHSFYQLLQGGSEQ…
RTN3	O95197|RTN3	Reticulon-3	4.1	91	0.02	QDDTLAELPGSPPEK+SEEGHPFK+SVIQAVQK+TQIDHYVGIAR
FKBP9	O95302|FKBP9	Peptidyl-prolyl cis-trans isomerase FKBP9	47.4	1018	0.251	DGNGEVLLEEFSEYIHAQVASGK+DIPGQASLVFDVALLDLHNPK+DSISIENK+EMCVGEK+FDSSYDR+FVPDECPR+GLLGMCVGEK+GQLITGMDQALVGMCVNER+IITIPPFLAYGEDGDGK+IITIPPFLAYGEDGDGKDIPGQASLVFDVALLDLHNPK+ISQSGDFLR+IVVPPHLGYGEEGR+LAPGFDAELIVK+LKDQEAK+NMFTNQDR+TFDTYIGQGYVIPGMDEGLLGVCIGEK+TIQVSDFVR+TYDTYVGIGWLIPGMDK+TYNIVLGSGQVVLGMDMGLR+VTAEEFK+VVPENCER+YHYVGTFPDGQK
IPO7	O95373|IPO7	Importin-7	25.1	218	0.052	AFAVGVQQVLLK+AIFQTIQNR+AVTAMGILNTIDTLLSVVEDHK+DGALHMIGSLAEILLK+ENIVEAIIHSPELIR+ETENDDLTNVIQK+EYNEFAEVFLK+FIQLLSDQSDQSVLIQK+FSAPVVPSSFNFGGPAPGMN+GIDQCIPLFVEAALER+GTMDPALR+LLEVIILQCK+NPVWYQALTHGLNEEQR+SDQNLQTALELTR+SPLVAAMQHFLPVLK+VLTGVAGEDAECHAAK+VQLTTCIHHIIK+YGSPGNVSK+YLEMIYSMCK
ACSL3	O95573|ACSL3	Fatty acid CoA ligase Acsl3	8.5	24	0.005	LQAGEYVSLGK+LSPEPWTPETGLVTDAFK+SLLGGNIR+VGAPLVCCEIK+VLSEAAISASLEK
OXSR1	O95747|OXSR1	Serine/threonine-protein kinaseR1	17.3	30	0.007	DELWLVMK+DLVIVAANLQK+EVLEGLEYLHK+IVEEPQSNR+LASGVEGSDIPDDGK+MISLCLQK+SGVLDESTIATILR+TAQALSSGSGSQETK
ADH1B	P00325|ADH1B	All-trans-retinol dehydrogenase [NAD(+)] ADH1B	41.3	97	0.018	AAVLWEVK+ELGATECINPQDYK+FSLDALITHVLPFEK+GTLQDGTR+IDAASPLEK+IIAVDINK+INEGFDLLHSGK+KFSLDALITHVLPFEK+LVADFMAK+MVAVGICR+NPESNYCLK+VCLIGCGFSTGYGSAVNVAK+VIPLFTPQCGK+VTPGSTCAVFGLGGVGLSAVMGCK
ADH1C	P00326|ADH1G	Alcohol dehydrogenase 1C	28.8	48	0.006	ELGATECINPQDYK+GTLQDGTR+IDAASPLEK+IIAVDINK+LVADFMAK+NPESNYCLK+SDEHVVSGNLVTPLPVILGHEAAGIVESVGEGVTTVKPGDK+VIPLFTPQCGK
LDHA	P00338|LDHA	L-lactate dehydrogenase A chain	78	1590	0.387	DDVFLSVPCILGQNGISDLVK+DLADELALVDVIEDK+DQLIYNLLK+DYNVTANSK+EEQTPQNK+FIIPNVVK+GEMMDLQHGSLFLR+GLYGIKDDVFLSVPCILGQNGISDLVK+GYTSWAIGLSVADLAESIMK+ITVVGVGAVGMACAISILMK+KSADTLWGIQK+LGVHPLSCHGWVLGEHGDSSVPVWSGMNVAGVSLK+LKGEMMDLQHGSLFLR+LLIVSNPVDILTYVAWK+LVIITAGAR+QVVESAYEVIK+RVHPVSTMIK+SADTLWGIQK+TLHPDLGTDK+TLHPDLGTDKDK+VHPVSTMIK+VIGSGCNLDSAR+VTLTSEEEAR
LDHB	P07195|LDHB	L-lactate dehydrogenase B chain	67.4	695	0.163	DYSVTANSK+FIIPQIVK+GEMMDLQHGSLFLQTPK+GLTSVINQK+GMYGIENEVFLSLPCILNAR+GYTNWAIGLSVADLIESMLK+IHPVSTMVK+ITVVGVGQVGMACAISILGK+IVADKDYSVTANSK+IVVVTAGVR+LIAPVAEEEATVPNNK+LKDDEVAQLK+LKGEMMDLQHGSLFLQTPK+MVVESAYEVIK+SADTLWDIQK+SLADELALVDVLEDK+VIGSGCNLDSAR+YSPDCIIIVVSNPVDILTYVTWK
GLUD1	P00367|DHE3	Glutamate dehydrogenase 1, mitochondrial	42.1	193	0.045	AKPYEGSILEADCDILIPAASEK+ALASLMTYK+CAVVDVPFGGAK+CIAVGESDGSIWNPDGIDPK+DDGSWEVIEGYR+DSNYHLLMSVQESLER+GASIVEDK+GFIGPGIDVPAPDMSTGER+HGGTIPIVPTAEFQDR+IIAEGANGPTTPEADK+IIAEGANGPTTPEADKIFLER+IIKPCNHVLSLSFPIR+KGFIGPGIDVPAPDMSTGER+MVEGFFDR+NYTDNELEK+RFTMELAK+TAAYVNAIEK+TFVVQGFGNVGLHSMR+YSTDVSVDEVK
PGK1	P00558|PGK1	Phosphoglycerate kinase 1	76.5	1535	0.381	ACANPAAGSVILLENLR+AHSSMVGVNLPQK+ALESPERPFLAILGGAK+ALMDEVVK+DCVGPEVEK+ELNYFAK+FCLDNGAK+FHVEEEGK+FHVEEEGKGK+GCITIIGGGDTATCCAK+IQLINNMLDK+ITLPVDFVTADK+ITLPVDFVTADKFDENAK+KYAEAVTR+LGDVYVNDAFGTAHR+LTLDKLDVK+NNQITNNQR+QIVWNGPVGVFEWEAFAR+SVVLMSHLGRPDGVPMPDK+SVVLMSHLGRPDGVPMPDKYSLEPVAVELK+TGQATVASGIPAGWMGLDCGPESSK+TGQATVASGIPAGWMGLDCGPESSKK+VDFNVPMK+VLNNMEIGTSLFDEEGAK+VLPGVDALSNI+VNEMIIGGGMAFTFLK+VSHVSTG…
AK1	P00568|KAD1	Adenylate kinase isoenzyme 1	70.6	271	0.067	ATEPVIAFYEK+EVQQGEEFER+GFLIDGYPR+GQLVPLETVLDMLR+IGQPTLLLYVDAGPETMTQR+IIFVVGGPGSGK+KVNAEGSVDSVFSQVCTHLDALK+LSEIMEK+SEVSSGSAR+VDDNEETIK+VNAEGSVDSVFSQVCTHLDALK+YGYTHLSTGDLLR
NRAS	P01111|RASN	GTPase NRas	39.7	33	0.007	LVVVGAGGVGK+QGVEDAFYTLVR+SALTIQLIQNHFVDEYDPTIEDSYR+SYGIPFIETSAK+VKDSDDVPMVLVGNK
COL1A1	P02452|CO1A1	Collagen alpha-1(I) chain	77.7	3073	0.761	ADDANVVR+ALLLQGSNEIEIR+DGEAGAQGPPGPAGPAGER+DGIPGQPGLPGPPGPPGPPGPPGLGGNFAPQLSYGYDEK+DGLNGLPGPIGPPGPR+DLEVDTTLK+DRDLEVDTTLK+DVWKPEPCR+EGAPGAEGSPGR+FTYSVTVDGCTSHTGAWGK+GANGAPGIAGAPGFPGAR+GANGAPGNDGAK+GDAGAPGAPGSQGAPGLQGMPGER+GDAGPPGPAGPAGPPGPIGNVGAPGAK+GDKGETGEQGDR+GDRGETGPAGPPGAPGAPGAPGPVGPAGK+GEAGPQGPR+GEPGDAGAK+GEPGPPGPAGAAGPAGNPGADGQPGAK+GEPGPPGPAGFAGPPGADGQPGAK+GEPGPTGLPGPPGER+GEPGPVGVQGPPGPAGE…
MT2A	P02795|MT2	Metallothionein-2	34.4	73	0.011	CAQGCICK+KSCCSCCPVGCAK+SCCSCCPVGCAK
MT1E	P04732|MT1E	Metallothionein-1E	34.4	72	0.011	CAQGCVCK+KSCCSCCPVGCAK+SCCSCCPVGCAK
ALDOA	P04075|ALDOA	Fructose-bisphosphate aldolase A	85.2	1317	0.293	AAQEEYVK+AAQEEYVKR+ADDGRPFPQVIK+ALANSLACQGK+ALQASALK+ALSDHHIYLEGTLLKPNMVTPGHACTQK+CPLLKPWALTFSYGR+CQYVTEK+ELSDIAHR+FSHEEIAMATVTALR+GILAADESTGSIAK+GVVPLAGTNGETTTQGLDGLSER+IGEHTPSALAIMENANVLAR+KDGADFAK+KELSDIAHR+LQSIGTENTEENR+LQSIGTENTEENRR+QLLLTADDR+RCQYVTEK+RLQSIGTENTEENR+SKGGVVGIK+TVPPAVTGITFLSGGQSEEEASINLNAINK+VNPCIGGVILFHETLYQK+YASICQQNGIVPIVEPEILPDGDHDLK+YASICQQNGIVPIVEPEILPDGDHDLKR+YTPSGQAGA…
ALDOC	P09972|ALDOC	Fructose-bisphosphate aldolase C	35.4	358	0.053	ALQASALNAWR+CQYVTEK+ELSDIALR+GILAADESVGSMAK+GVVPLAGTDGETTTQGLDGLSER+KDGADFAK+LSQIGVENTEENRR+RCQYVTEK+TPSALAILENANVLAR+YASICQQNGIVPIVEPEILPDGDHDLK+YASICQQNGIVPIVEPEILPDGDHDLKR
GAPDH	P04406|G3P	Glyceraldehyde-3-phosphate dehydrogenase	77.6	2116	0.525	AGAHLQGGAK+GALQNIIPASTGAAK+GILGYTEHQVVSSDFNSDTHSSTFDAGAGIALNDHFVK+IISNASCTTNCLAPLAK+LISWYDNEFGYSNR+LTGMAFR+LVINGNPITIFQER+QASEGPLK+RVIISAPSADAPMFVMGVNHEK+VDIVAINDPFIDLNYMVYMFQYDSTHGK+VGVNGFGR+VIHDNFGIVEGLMTTVHAITATQK+VIISAPSADAPMFVMGVNHEK+VIPELNGK+VPTANVSVVDLTCR+VVDLMAHMASK+VVDLMAHMASKE+WGDAGAEYVVESTGVFTTMEK
HLA-A	P04439|HLAA	HLA class I histocompatibility antigen, A alpha chain	51.5	133	0.026	AYLDGTCVEWLR+CWALGFYPAEITLTWQR+DGEDQTQDTELVETRPAGDGTFQK+DYIALNEDLR+FDSDAASQR+FIAVGYVDDTQFVR+KGGSYTQAASSDSAQGSDVSLTACK+QDAYDGKDYIALNEDLR+SWTAADMAAQITK+THMTHHPISDHEATLR+WAAVVVPSGEEQR+WEAAHEAEQLR+YTCHVQHEGLPKPLTLR
HLA-C	P10321|HLAC	HLA class I histocompatibility antigen, C alpha chain	27	62	0.011	AYLEGTCVEWLR+CWALGFYPAEITLTWQR+DGEDQTQDTELVETRPAGDGTFQK+DYIALNEDLR+FDSDAASPR+FISVGYVDDTQFVR+WAAVVVPSGQEQR
HLA-H	P01893|HLAH	Putative HLA class I histocompatibility antigen, alpha chain H	41.2	54	0.005	CWALGFYPAEITLTWQR+DGEDQTQDTELVETRPAGDGTFQK+DYIALNEDLR+FISVGYVDDTQFVR+MVLMAPRTLLLLLSGALALTQTWAR+SWTAADMAAQITK+THMTHHPISDHEATLR+WAAVVVPSGEEQR+YTCHVQHEGLPEPLTLR
CAPNS1	P04632|CPNS1	Calpain small subunit 1	74.3	376	0.094	GGGGGGGGGGGLGGGLGNVLGGLISGAGGGGGGGGGGGGGGGGGGGGTAMR+ILGGVISAISEAAAQYNPEPPPPR+LFAQLAGDDMEVSATELMNILNK+LGFEEFK+SGTICSSELPGAFEAAGFHLNEHLYNMIIR+SMVAVMDSDTTGK+TDGFGIDTCR+THYSNIEANESEEVR+YLWNNIK+YSDESGNMDFDNFISCLVR
GNAI2	P04899|GNAI2	Guanine nucleotide-binding protein G(i) subunit alpha-2	60.3	371	0.074	AMGNLQIDFADPSR+AVVYSNTIQSIMAIVK+EIYTHFTCATDTK+EYQLNDSAAYYLNDLER+IAQSDYIPTQQDVLR+IIHEDGYSEEECR+ITHSPLTICFPEYTGANK+LFDSICNNK+LLLLGAGESGK+LWADHGVQACFGR+NVQFVFDAVTDVIIK+QLFALSCTAEEQGVLPDDLSGVIR+TTGIVETHFTFK+WFTDTSIILFLNK+YDEAASYIQSK
GNAS	P63092|GNAS2	Guanine nucleotide-binding protein G(s) subunit alpha isoforms short	38.6	135	0.026	ALWEDEGVR+EAIETIVAAMSNLVPPVELANPENQFR+IEDYFPEFAR+ISTASGDGR+LLLLGAGESGK+LQEALNLFK+QADYVPSDQDLLR+SNEYQLIDCAQYFLDK+TISVILFLNK+VLTSGIFETK+VNFHMFDVGGQR+YTTPEDATPEPGEDPR
GNA11	P29992|GNA11	Guanine nucleotide-binding protein subunit alpha-11	31.5	125	0.03	DTILQLNLK+EYQLSDSAK+IATLGYLPTQQDVLR+ILYSHLVDYFPEFDGPQR+LLLLGTGESGK+MFVDLNPDSDK+MVDVGGQR+VPTTGIIEYPFDLENIIFR+VTTFEHQYVSAIK
GNAI3	P08754|GNAI3	Guanine nucleotide-binding protein G(i) subunit alpha-3	24.9	144	0.017	EIYTHFTCATDTK+IIHEDGYSEDECK+ISQSNYIPTQQDVLR+LFDSICNNK+LLLLGAGESGK+NVQFVFDAVTDVIIK+TTGIVETHFTFK
H2AC4	P04908|H2A1B	Histone H2A type 1-B/E	27.1	123	0.022	AGLQFPVGR+HLQLAIR+VTIAQGGVLPNIQAVLLPK											9606 GN	H2AC20 PE	1 SV	4;Histone H2A type 2-A OS	Homo sapiens OX	9606 GN	H2AC18 PE	1 SV	3;Histone H2A type 3 OS	Homo sapiens OX	9606 GN	H2AW PE	1 SV	3;Histone H2A type 1-C OS	Homo sapiens OX	9606 GN	H2AC6 PE	1 SV	3;Histone H2A type 1-H OS	Homo sapiens OX	9606 GN	H2AC12 PE	1 SV	3;Histone H2A type 1-J OS	Homo sapiens OX	9606 GN	H2AC14 PE	1 SV	3;Histone H2A.J OS	Homo sapiens OX	9606 GN	H2AJ PE	1 SV
H2AX	P16104|H2AX	Histone H2AX	33.6	61	0.006	AGLQFPVGR+HLQLAIR+KTSATVGPK+LLGGVTIAQGGVLPNIQAVLLPK
H2AZ1	P0C0S5|H2AZ	Histone H2A.Z	20.3	62	0.004	AGLQFPVGR+GDEELDSLIK+HLQLAIR
ATP1A1	P05023|AT1A1	Sodium/potassium-transporting ATPase subunit alpha-1	32.6	290	0.05	AAVPDAVGK+ACVVHGSDLK+AVFQANQENLPILK+CIELCCGSVK+DAFQNAYLELGGLGER+DGPNALTPPPTTPEWIK+DMTSEQLDDILK+EQPLDEELK+EVSMDDHK+GVGIISEGNETVEDIAAR+IISANGCK+IVEIPFNSTNK+LIFDNLK+LIIVEGCQR+LNIPVSQVNPR+NIAFFSTNCVEGTAR+NLEAVETLGSTSTICSDK+NMVPQQALVIR+NPNTSEPQHLLVMK+NSVFQQGMK+QAADMILLDDNFASIVTGVEEGR+QGAIVAVTGDGVNDSPALK+SPDFTNENPLETR+TGTLTQNR+VDNSSLTGESEPQTR+VIMVTGDHPITAK+YGTDLSR
ATP1A2	P50993|AT1A2	Sodium/potassium-transporting ATPase subunit alpha-2	17.4	165	0.02	AAVPDAVGK+ACVVHGSDLK+EVAMDDHK+GVGIISEGNETVEDIAAR+LIFDNLK+LIIVEGCQR+NLEAVETLGSTSTICSDK+NMVPQQALVIR+NSVFQQGMK+QAADMILLDDNFASIVTGVEEGR+QGAIVAVTGDGVNDSPALK+TGTLTQNR+VDNSSLTGESEPQTR+VIMVTGDHPITAK
RPLP0	P05388|RLA0	60S acidic ribosomal protein P0	53	594	0.148	AFLADPSAFVAAAPVAAATTAAPAAAAAPAK+AGAIAPCEVTVPAQNTGLGPEK+CFIVGADNVGSK+DMLLANK+EDLTEIR+GHLENNPALEK+GTIEILSDVQLIK+IIQLLDDYPK+NVASVCLQIGYPTVASVPHSIINGYK+TSFFQALGITTK+VLALSVETDYTFPLAEK
ENO1	P06733|ENOA	Alpha-enolase	68.9	2602	0.56	AAVPSGASTGIYEALELR+AVEHINK+DATNVGDEGGFAPNILENK+DYPVVSIEDPFDQDDWGAWQK+EGLELLK+FGANAILGVSLAVCK+FTASAGIQVVGDDLTVTNPK+GNPTVEVDLFTSK+HIADLAGNSEVILPVPAFNVINGGSHAGNK+IEEELGSK+IGAEVYHNLK+KLNVTEQEK+LAMQEFMILPVGAANFR+LAQANGWGVMVSHR+LMIEMDGTENK+SCNCLLLK+SGETEDTFIADLVVGLCTGQIK+TIAPALVSK+VNQIGSVTESLQACK+VVIGMDVAASEFFR+YISPDQLADLYK
ENO2	P09104|ENOG	Gamma-enolase	38	734	0.094	AAVPSGASTGIYEALELR+AVDHINSTIAPALISSGLSVVEQEK+FGANAILGVSLAVCK+GNPTVEVDLYTAK+HIAQLAGNSDLILPVPAFNVINGGSHAGNK+IEEELGDEAR+LAMQEFMILPVGAESFR+SGETEDTFIADLVVGLCTGQIK+VNQIGSVTEAIQACK
GPI	P06744|G6PI	Glucose-6-phosphate isomerase	47.7	643	0.159	AVLHVALR+DVMPEVNK+EWFLQAAK+FAAYFQQGDMESNGK+HFVALSTNTTK+ILLANFLAQTEALMR+INYTEGR+KIEPELDGSAQVTSHDASTNGLINFIK+MIPCDFLIPVQTQHPIR+NLVTEDVMR+SNTPILVDGK+SPEDLER+TFTTQETITNAETAK+TITDVINIGIGGSDLGPLMVTEALKPYSSGGPR+TLAQLNPESSLFIIASK+VDHQTGPIVWGEPGTNGQHAFYQLIHQGTK+VFEGNRPTNSIVFTK+VWYVSNIDGTHIAK
ANXA2	P07355|ANXA2	Annexin A2	74.9	1826	0.456	AEDGSVIDYELIDQDAR+ALLYLCGGDD+AYTNFDAER+DALNIETAIK+DIISDTSGDFR+DIISDTSGDFRK+DLYDAGVK+DLYDAGVKR+GDLENAFLNLVQCIQNKPLYFADR+GLGTDEDSLIEIICSR+GVDEVTIVNILTNR+KELASALK+KLMVALAK+LSLEGDHSTPPSAYGSVK+QDIAFAYQR+RAEDGSVIDYELIDQDAR+SALSGHLETVILGLLK+SEVDMLK+SLYYYIQQDTK+SVPHLQK+SYSPYDMLESIR+SYSPYDMLESIRK+TDLEKDIISDTSGDFR+TKGVDEVTIVNILTNR+TNQELQEINR+TPAQYDASELK+WISIMTER
TUBB	P07437|TBB5	Tubulin beta chain	77.9	2939	0.257	AILVDLEPGTMDSVR+ALTVPELTQQVFDAK+EAESCDCLQGFQLTHSLGGGTGSGMGTLLISK+EIVHLQAGQCGNQIGAK+EVDEQMLNVQNK+FPGQLNADLR+FWEVISDEHGIDPTGTYHGDSDLQLDR+GHYTEGAELVDSVLDVVR+IMNTFSVVPSPK+IREEYPDR+ISEQFTAMFR+ISVYYNEATGGK+KEAESCDCLQGFQLTHSLGGGTGSGMGTLLISK+KLAVNMVPFPR+LAVNMVPFPR+LHFFMPGFAPLTSR+LTTPTYGDLNHLVSATMSGVTTCLR+MAVTFIGNSTAIQELFK+NMMAACDPR+NSSYFVEWIPNNVK+RISEQFTAMFR+SGPFGQIFRPDNFVFGQSGAGNNWAK+TAVCDIPPR+VSDTVVEPY…
TUBB4B	P68371|TBB4B	Tubulin beta-4B chain	81.6	2756	0.169	ALTVPELTQQMFDAK+AVLVDLEPGTMDSVR+EAESCDCLQGFQLTHSLGGGTGSGMGTLLISK+EIVHLQAGQCGNQIGAK+EVDEQMLNVQNK+FPGQLNADLR+FWEVISDEHGIDPTGTYHGDSDLQLER+GHYTEGAELVDSVLDVVR+IMNTFSVVPSPK+INVYYNEATGGK+IREEYPDR+ISEQFTAMFR+KEAESCDCLQGFQLTHSLGGGTGSGMGTLLISK+KLAVNMVPFPR+LAVNMVPFPR+LHFFMPGFAPLTSR+LTTPTYGDLNHLVSATMSGVTTCLR+MSATFIGNSTAIQELFK+NMMAACDPR+NSSYFVEWIPNNVK+RISEQFTAMFR+SGPFGQIFRPDNFVFGQSGAGNNWAK+TAVCDIPPR+VSDTVVEPY…
TUBB2A	Q13885|TBB2A	Tubulin beta-2A chain	69	2399	0.169	AILVDLEPGTMDSVR+ALTVPELTQQMFDSK+EIVHLQAGQCGNQIGAK+ESESCDCLQGFQLTHSLGGGTGSGMGTLLISK+EVDEQMLNVQNK+FPGQLNADLR+FWEVISDEHGIDPTGSYHGDSDLQLER+GHYTEGAELVDSVLDVVR+IMNTFSVMPSPK+INVYYNEAAGNK+IREEYPDR+ISEQFTAMFR+KESESCDCLQGFQLTHSLGGGTGSGMGTLLISK+KLAVNMVPFPR+LAVNMVPFPR+LHFFMPGFAPLTSR+LTTPTYGDLNHLVSATMSGVTTCLR+MSATFIGNSTAIQELFK+NMMAACDPR+NSSYFVEWIPNNVK+RISEQFTAMFR+SGPFGQIFRPDNFVFGQSGAGNNWAK+TAVCDIPPR+YLTVAAIFR
TUBB6	Q9BUF5|TBB6	Tubulin beta-6 chain	81.2	1639	0.218	AALVDLEPGTMDSVR+ALTVPELTQQMFDAR+ECEHCDCLQGFQLTHSLGGGTGSGMGTLLISK+EIVHIQAGQCGNQIGTK+EVDEQMLAIQSK+FPGQLNADLR+FWEVISDEHGIDPAGGYVGDSALQLER+GHYTEGAELVDAVLDVVR+IMNTFSVMPSPK+INVYYNESSSQK+IREEFPDR+ISEQFSAMFR+KECEHCDCLQGFQLTHSLGGGTGSGMGTLLISK+KLAVNMVPFPR+LAVNMVPFPR+LHFFMPGFAPLTSR+LTTPTYGDLNHLVSATMSGVTTSLR+MASTFIGNSTAIQELFK+NMMAACDPR+NSSYFVEWIPNNVK+SGPFGQLFRPDNFIFGQTGAGNNWAK+VAVCDIPPR+VSDTVVEPYNATLSVHQLVEN…
TUBB4A	P04350|TBB4A	Tubulin beta-4A chain	76.4	2491	0.148	ALTVPELTQQMFDAK+AVLVDLEPGTMDSVR+EAESCDCLQGFQLTHSLGGGTGSGMGTLLISK+EIVHLQAGQCGNQIGAK+FPGQLNADLR+FWEVISDEHGIDPTGTYHGDSDLQLER+GHYTEGAELVDAVLDVVR+IMNTFSVVPSPK+IREEFPDR+ISEQFTAMFR+KEAESCDCLQGFQLTHSLGGGTGSGMGTLLISK+KLAVNMVPFPR+LAVNMVPFPR+LHFFMPGFAPLTSR+LTTPTYGDLNHLVSATMSGVTTCLR+MAATFIGNSTAIQELFK+NMMAACDPR+NSSYFVEWIPNNVK+RISEQFTAMFR+SGPFGQIFRPDNFVFGQSGAGNNWAK+TAVCDIPPR+VSDTVVEPYNATLSVHQLVENTDETYCIDNEALYD…
TUBB3	Q13509|TBB3	Tubulin beta-3 chain	68.2	1837	0.168	AILVDLEPGTMDSVR+ALTVPELTQQMFDAK+ECENCDCLQGFQLTHSLGGGTGSGMGTLLISK+EIVHLQAGQCGNQIGAK+EVDEQMLAIQSK+FPGQLNADLR+FWEVISDEHGIDPSGNYVGDSDLQLER+GHYTEGAELVDSVLDVVR+IMNTFSVVPSPK+ISEQFTAMFR+ISVYYNEASSHK+KECENCDCLQGFQLTHSLGGGTGSGMGTLLISK+KLAVNMVPFPR+LATPTYGDLNHLVSATMSGVTTSLR+LAVNMVPFPR+LHFFMPGFAPLTAR+MSSTFIGNSTAIQELFK+NMMAACDPR+NSSYFVEWIPNNVK+RISEQFTAMFR+SGAFGHLFRPDNFIFGQSGAGNNWAK+VAVCDIPPR+VREEYPDR+YLTVATVFR
TUBB8	Q3ZCM7|TBB8	Tubulin beta-8 chain	22.7	1293	0.074	AVLVDLEPGTMDSVR+EAESCDCLQGFQLTHSLGGGTGSGMGTLLISK+FPGQLNADLR+IREEYPDR+KEAESCDCLQGFQLTHSLGGGTGSGMGTLLISK+KLAVNMVPFPR+LAVNMVPFPR+LHFFMPGFAPLTSR+LPTPTYGDLNHLVSATMSGVTTCLR+NMMAACDPR+TAVCDIPPR
THBS1	P07996|TSP1	Thrombospondin-1	57	838	0.206	AGTLDLSLTVQGK+AQGYSGLSVK+AQLYIDCEK+CDNCPYNHNPDQADTDNNGEGDACAADIDGDGILNER+CEGSSVQTR+CNYLGHYSDPMYR+CTSYPDGSWK+DCVGDVTENQICNK+DDFDHDSVPDIDDICPENVDISETDFR+DGIGDACDDDDDNDKIPDDR+DHSGQVFSVVSNGK+DLQAICGISCDELSSMVLELR+DNCPFHYNPAQYDYDR+DNCPNLPNSGQEDYDK+DNCQYVYNVDQR+DTDMDGVGDQCDNCPLEHNPDQLDSDSDR+ELANEIR+FQDLVDAVR+FQMIPLDPK+FTGSQPFGQGVEHATANK+FVFGTTPEDILR+FYVVMWK+GDACDHDDDNDGIPDDK+GDACDHDDDNDGIPDDKDNCR+GDACK…
HSP90AB1	P08238|HS90B	Heat shock protein HSP 90-beta	62.4	1863	0.341	ADHGEPIGR+ADLINNLGTIAK+AKFENLCK+ALLFIPR+CLELFSELAEDK+CLELFSELAEDKENYK+DLVVLLFETALLSSGFSLEDPQTHSNR+DNSTMGYMMAK+EDQTEYLEER+EEEDKDDEEKPK+EGLELPEDEEEK+EGLELPEDEEEKK+ELISNASDALDK+EMLQQSK+EQVANSAFVER+FYEAFSK+GFEVVYMTEPIDEYCVQQLK+GVVDSEDLPLNISR+HFSVEGQLEFR+HLEINPDHPIVETLR+HNDDEQYAWESSAGGSFTVR+HSQFIGYPITLYLEK+IDIIPNPQER+IRYESLTDPSK+KHLEINPDHPIVETLR+LGIHEDSTNR+LGIHEDSTNRR+LGLGIDEDEVAAEEPNAAVPDEIPPLEGDEDAS…
HSP90AA1	P07900|HS90A	Heat shock protein HSP 90-alpha	62.4	1748	0.32	ADLINNLGTIAK+ALLFVPR+CLELFTELAEDKENYK+DLVILLYETALLSSGFSLEDPQTHANR+DNSTMGYMAAK+DQVANSAFVER+EDQTEYLEER+EGLELPEDEEEK+EGLELPEDEEEKK+ELHINLIPNK+ELISNSSDALDK+EMLQQSK+FYEQFSK+GVVDSEDLPLNISR+HFSVEGQLEFR+HGLEVIYMIEPIDEYCVQQLK+HIYYITGETK+HLEINPDHSIIETLR+HNDDEQYAWESSAGGSFTVR+HSQFIGYPITLFVEK+IRYESLTDPSK+KHGLEVIYMIEPIDEYCVQQLK+KHLEINPDHSIIETLR+KLSELLR+LGIHEDSQNR+LGIHEDSQNRK+LGLGIDEDDPTADDTSAAVTEEMPPLEGDDDTSR+…
HSP90AB4P	Q58FF6|H90B4	Putative heat shock protein HSP 90-beta 4	10.7	199	0.02	EDQTEYLEER+EGLELPEDEEEK+EGLELPEDEEEKK+GFEVIYMSEPIDEYCVQQLK+IRYESLTDPSK+YESLTDPSK
SRPRA	P08240|SRPRA	Signal recognition particle receptor subunit alpha	19.9	60	0.013	ALADHSMAQTPR+DIMDAQR+EDMESVLDK+GGNNSFTHEALTLK+GTLGGMFGMLK+KEGSDGPLATSKPVPAEK+KFEDSEK+LITVNTPDLVLFVGEALVGNEAVDQLVK+SVILQER+TMVQLFEK+VMGTFSTVTSTVK
VIM	P08670|VIME	Vimentin	86.3	6683	1.632	DGQVINETSQHHDDLE+DNLAEDIMR+EEAENTLQSFR+EKLQEEMLQR+EMEENFAVEAANYQDTIGR+ETNLDSLPLVDTHSK+ETNLDSLPLVDTHSKR+EYQDLLNVK+FADLSEAANR+FADLSEAANRNNDALR+FANYIDK+FLEQQNK+GTNESLER+ILLAELEQLK+ILLAELEQLKGQGK+ISLPLPNFSSLNLR+KLHEEEIQELQAQIQEQHVQIDVDVSKPDLTAALR+KLLEGEESR+KVESLQEEIAFLK+LGDLYEEEMR+LHEEEIQELQAQIQEQHVQIDVDVSKPDLTAALR+LLEGEESR+LLQDSVDFSLADAINTEFK+LLQDSVDFSLADAINTEFKNTR+LQDEIQNMK+LQDEIQNMKEEMAR+LQEEMLQR+…
NEFM	P07197|NFM	Neurofilament medium polypeptide	3.8	73	0.008	EYQDLLNVK+KDIEEASLVK+KEAAEEK+VHYLEQQNK
HMGB1	P09429|HMGB1	High mobility group protein B1	43.3	188	0.047	FKDPNAPK+GEHPGLSIGDVAK+GKFEDMAK+HPDASVNFSEFSKK+IKGEHPGLSIGDVAK+KHPDASVNFSEFSK+KLGEMWNNTAADDK+LGEMWNNTAADDK+LGEMWNNTAADDKQPYEK+MSSYAFFVQTCR+RPPSAFFLFCSEYRPK
PDGFRB	P09619|PGFRB	Platelet-derived growth factor receptor beta	20.2	122	0.028	DESVDYVPMLDMK+DQLVLGR+FEIRPPFSQLVLLLER+GSTFLPLK+ICDFGLAR+IMSHLGPHLNVVNLLGACTK+LLGEVGTLQFAELHR+LQHVDRPLSVR+LVEPVTDFLLDMPYHIR+MAQPAHASDEIYEIMQK+TLGDSSAGEIALSTR+TLGSGAFGQVVEATAHGLSHSQATMK+VLELSESHPDSGEQTVR+VTDPQLVVTLHEK+YGDLVDYLHR+YQQVDEEFLR
MAPK1	P28482|MK01	Mitogen-activated protein kinase 1	54.2	207	0.04	DLKPSNLLINTTCDLK+DVYIVQDLMETDLYK+ELIFEETAR+FDMELDDLPK+FRHENIIGINDIIR+GQVFDVGPR+HENIIGINDIIR+HYLDQLNHILGILGSPSQEDLNCIINLK+ICDFGLAR+IEVEQALAHPYLEQYYDPSDEPIAEAPFK+ISPFEHQTYCQR+LFPNADSK+VADPDHDHTGFLTEYVATR+YIHSANVLHR+YTNLSYIGEGAYGMVCSAYDNVNK
MAPK3	P27361|MK03	Mitogen-activated protein kinase 3	45.4	116	0.017	ASTLEAMR+DLKPSNLLINTTCDLK+DVYIVQDLMETDLYK+EIQILLR+ELIFQETAR+HYLDQLNHILGILGSPSQEDLNCIINMK+IADPEHDHTGFLTEYVATR+ICDFGLAR+ISPFEHQTYCQR+RTEGVGPGVPGEVEMVK+YIHSANVLHR+YTQLQYIGEGAYGMVSSAYDHVR
PDGFRA	P16234|PGFRA	Platelet-derived growth factor receptor alpha	3.2	10	0.001	ICDFGLAR+NVLLAQGK+SDHPAVAR+VVEGTAYGLSR
FLT1	P17948|VGFR1	Vascular endothelial growth factor receptor 1	4.5	12	0.002	EHSITLNLTIMNVSLQDSGTYACR+GTQHIMQAGQTLHLQCR+ICDFGLAR+KGFIISNATYK
HNRNPA1	P09651|ROA1	Heterogeneous nuclear ribonucleoprotein A1	36.8	395	0.101	DYFEQYGK+EDSQRPGAHLTVK+EDTEEHHLR+GFAFVTFDDHDSVDK+IEVIEIMTDR+IFVGGIKEDTEEHHLR+KIFVGGIK+KLFIGGLSFETTDESLR+LFIGGLSFETTDESLR+NQGGYGGSSSSSSYGSGR+SESPKEPEQLR+SHFEQWGTLTDCVVMR+YHTVNGHNCEVR
HSPA1A	P0DMV8|HS71A	Heat shock 70 kDa protein 1A	69.6	1048	0.231	AAAIGIDLGTTYSCVGVFQHGK+AEDEVQR+AFYPEEISSMVLTK+AQIHDLVLVGGSTR+ARFEELCSDLFR+ATAGDTHLGGEDFDNR+CQEVISWLDANTLAEK+CQEVISWLDANTLAEKDEFEHK+DAGVIAGLNVLR+DNNLLGR+EIAEAYLGYPVTNAVITVPAYFNDSQR+ELEQVCNPIISGLYQGAGGPGPGGFGAQGPK+FEELCSDLFR+FGDPVVQSDMK+GGSGSGPTIEEVD+HWPFQVINDGDKPK+IINEPTAAAIAYGLDR+ITITNDK+KFGDPVVQSDMK+LLQDFFNGR+LVNHFVEEFK+MVQEAEK+NALESYAFNMK+NQVALNPQNTVFDAK+QTQIFTTYSDNQPGVLIQVYEGER+SAVEDEGLK+SENVQ…
HSPA2	P54652|HSP72	Heat shock-related 70 kDa protein 2	39.1	530	0.072	ARFEELNADLFR+DAGTITGLNVLR+EIAEAYLGGK+FEELNADLFR+GQIQEIVLVGGSTR+GTLEPVEK+IINEPTAAAIAYGLDK+IINEPTAAAIAYGLDKK+ITITNDK+KFEDATVQSDMK+LLQDFFNGK+NALESYTYNIK+NQVAMNPTNTIFDAK+NVLIFDLGGGTFDVSILTIEDGIFEVK+RNTTIPTK+STAGDTHLGGEDFDNR+TFFPEEISSMVLTK+TTPSYVAFTDTER+VCNPIISK+VEIIANDQGNR+VHSAVITVPAYFNDSQR+VVSEGGKPK
CALM1	P0DP23|CALM1	Calmodulin-1	49	265	0.062	DGDGTITTK+DGNGYISAAELR+DTDSEEEIR+EADIDGDGQVNYEEFVQMMTAK+EAFSLFDK+EAFSLFDKDGDGTITTK+ELGTVMR+MKDTDSEEEIR+VFDKDGNGYISAAELR
PRKAR1A	P10644|KAP0	cAMP-dependent protein kinase type I-alpha regulatory subunit	40.9	224	0.054	ECELYVQK+HNIQALLK+ILMGSTLR+IVVQGEPGDEFFIILEGSAAVLQR+LGPSDYFGEIALLMNRPR+LTVADALEPVQFEDGQK+MYEEFLSK+NIQQYNSFVSLSV+NVLFSHLDDNER+QIQNLQK+SENEEFVEVGR+VLGPCSDILK+VSILESLDK+VSILESLDKWER
HSPA5	P11021|BIP	Endoplasmic reticulum chaperone BiP	62.8	2039	0.511	AKFEELNMDLFR+ALSSQHQAR+DAGTIAGLNVMR+DNHLLGTFDLTGIPPAPR+EDVGTVVGIDLGTTYSCVGVFK+EFFNGKEPSR+ELEEIVQPIISK+ETAEAYLGK+FAEEDKK+FEELNMDLFR+GVPQIEVTFEIDVNGILR+IEIESFYEGEDFSETLTR+IEWLESHQDADIEDFK+IINEPTAAAIAYGLDK+IINEPTAAAIAYGLDKR+ITITNDQNR+ITPSYVAFTPEGER+KSDIDEIVLVGGSTR+KSQIFSTASDNQPTVTIK+KTKPYIQVDIGGGQTK+KVTHAVVTVPAYFNDAQR+LTPEELER+LYGSAGPPPTGEEDTAEKDEL+MKETAEAYLGK+MVNDAEK+NELESYAYSLK+NQIGDKEK+NQLTSNPENT…
PABPC1	P11940|PABP1	Polyadenylate-binding protein 1	43.1	582	0.12	ALDTMNFDVIK+ALYDTFSAFGNILSCK+AVDEMNGK+AVTEMNGR+EFSPFGTITSAK+EFTNVYIK+FGPALSVK+FSPAGPILSIR+GFGFVCFSSPEEATK+GFGFVSFER+GYGFVHFETQEAAER+ITGMLLEIDNSELLHMLESPESLR+IVATKPLYVALAQR+KEFSPFGTITSAK+LFPLIQAMHPTLAGK+MNGMLLNDR+NFGEDMDDER+NLDDGIDDER+QAHLTNQYMQR+SGVGNIFIK+SKVDEAVAVLQAHQAK+SLGYAYVNFQQPADAER+VDEAVAVLQAHQAK+VMTDESGK+YQGVNLYVK
PABPC4	Q13310|PABP4	Polyadenylate-binding protein 4	25.3	215	0.028	ALDTMNFDVIK+ALYDTFSAFGNILSCK+AVTEMNGR+EFTNVYIK+ELFSQFGK+FSPAGPVLSIR+GFGFVCFSSPEEATK+ITGMLLEIDNSELLHMLESPESLR+IVGSKPLYVALAQR+MNGMLLNDR+NFGEEVDDESLK+NLDDTIDDEK+SLGYAYVNFQQPADAER
SLC25A6	P12236|ADT3	ADP/ATP translocase 3	48.7	387	0.063	AAYFGVYDTAK+DFLAGGIAAAISK+EQGVLSFWR+GADIMYTGTVDCWR+GAWSNVLR+GLGDCLVK+GMGGAFVLVLYDEIKK+GNLANVIR+KGADIMYTGTVDCWR+LLLQVQHASK+MMMQSGR+QIFLGGVDK+TAVAPIER+YFAGNLASGGAAGATSLCFVYPLDFAR+YFPTQALNFAFK
SLC25A5	P05141|ADT2	ADP/ATP translocase 2	41.3	324	0.048	DFLAGGVAAAISK+EQGVLSFWR+GAWSNVLR+GLGDCLVK+GMGGAFVLVLYDEIKK+GNLANVIR+GTDIMYTGTLDCWR+KGTDIMYTGTLDCWR+LLLQVQHASK+MMMQSGR+QIFLGGVDK+TAVAPIER+YFPTQALNFAFK
IMPDH2	P12268|IMDH2	Inosine-5'-monophosphate dehydrogenase 2	41.2	275	0.067	AMMYSGELK+DKYPNLQVIGGNVVTAAQAK+EANEILQR+EDLVVAPAGITLK+FGVPVIADGGIQNVGHIAK+FVPYLIAGIQHSCQDIGAK+GKLPIVNEDDELVAIIAR+GMGSLDAMDK+HGFCGIPITDTGR+KYEQGFITDPVVLSPK+LPIVNEDDELVAIIAR+LVGIISSR+NLIDAGVDALR+QLLCGAAIGTHEDDKYR+REDLVVAPAGITLK+TSSAQVEGGVHSLHSYEK+VAQGVSGAVQDK
ACTN1	P12814|ACTN1	Alpha-actinin-1	77.1	1986	0.38	AAPFNNWMEGAMEDLQDTFIVHTIEEIQGLTTAHEQFK+ACLISLGYDIGNDPQGEAEFAR+AGTQIENIEEDFR+AIMTYVSSFYHAFSGAQK+ALDFIASK+ASIHEAWTDGK+ATLPDADKER+CQLEINFNTLQTK+DDPLTNLNTAFDVAEK+DGLGFCALIHR+DHSGTLGPEEFK+DLLLDPAWEK+DYETATLSEIK+EGLLLWCQR+ELPPDQAEYCIAR+ETADTDTADQVMASFK+FAIQDISVEETSAK+GISQEQMNEFR+GYEEWLLNEIR+HEAFESDLAAHQDR+HRPELIDYGK+HTNYTMEHIR+ICDQWDNLGALTQK+IDQLEGDHQLIQEALIFDNK+IMSIVDPNR+ISIEMHGTLEDQLSHLR+IVQTYHVNMAGT…
ACTN4	O43707|ACTN4	Alpha-actinin-4	72.3	1717	0.317	ACLISLGYDVENDR+AGTQIENIDEDFR+AIMTYVSSFYHAFSGAQK+ALDFIASK+ASFNHFDK+ASIHEAWTDGK+CQLEINFNTLQTK+DGLAFNALIHR+DHGGALGPEEFK+DLLLDPAWEK+DYETATLSDIK+EAILAIHK+EGLLLWCQR+ELPPDQAEYCIAR+ETTDTDTADQVIASFK+FAIQDISVEETSAK+GISQEQMQEFR+GYEEWLLNEIR+HEAFESDLAAHQDR+HRPELIEYDK+HTNYTMEHIR+ICDQWDALGSLTHSR+ISIEMNGTLEDQLSHLK+KAGTQIENIDEDFR+KDDPVTNLNNAFEVAEK+KHEAFESDLAAHQDR+LASDLLEWIR+LDHLAEK+LMLLLEVISGER+LSGSNPYTTVTPQIINSK…
ACTN3	Q08043|ACTN3	Alpha-actinin-3	16.3	421	0.015	AGTQIENIEEDFR+ALDFIASK+CQAICDQWDNLGTLTQKR+CQLEINFNTLQTK+DLLLDPAWEK+EGLLLWCQR+FAIQDISVEETSAK+HEAFESDLAAHQDR+KAGTQIENIEEDFR+LMLLLEVISGER+MTLGMIWTIILR+TFTAWCNSHLR+TINEVENQVLTR
TPT1	P13693|TCTP	Translationally-controlled tumor protein	77.3	262	0.063	DGLEMEK+DLISHDEMFSDIYK+EIADGLCLEVEGK+GKLEEQRPER+HILANFK+LEEQRPER+NYQFFIGENMNPDGMVALLDYR+TEGNIDDSLIGGNASAEGPEGEGTESTVITGVDIVMNHHLQETSFTK+VKPFMTGAAEQIK
PLS3	P13797|PLST	Plastin-3	60.8	1078	0.266	AESMLQQADK+ANDDIIVNWVNR+AVGDGIVLCK+AYFHLLNQIAPK+DELDELKEAFAK+DGETLEELMK+EANMPLPGYK+EGICALGGTSELSSEGTQHSYSEEEK+HVIPMNPNTDDLFK+IDINMSGFNETDDLKR+IGLFADIELSR+INNFSADIK+ISFDEFVYIFQEVK+KLENCNYAVELGK+LENCNYAVELGK+LMLDGDR+LNLAFVANLFNK+LSPEELLLR+MINLSVPDTIDER+NEALAALLR+QFVTPADVVSGNPK+RYTLNVLEDLGDGQK+SGNLTEDDKHNNAK+STSIQSFK+TISSSLAVVDLIDAIQPGCINYDLVK+VDLNSNGFICDYELHELFK+VYALPEDLVEVKPK+WANFHLENSGWQK+YAFVNWI…
PRKAR2A	P13861|KAP2	cAMP-dependent protein kinase type II-alpha regulatory subunit	26.7	53	0.012	AASAYAVGDVK+CLVMDVQAFER+DGGNQEVEIAR+GQYFGELALVTNKPR+GSFGELALMYNTPR+IVDVIGEK+MFESFIESVPLLK+NLDQEQLSQVLDAMFER+SVGQYDNR
PKM	P14618|KPYM	Pyruvate kinase PKM	70.2	2481	0.618	AEGSDVANAVLDGADCIMLSGETAK+AGKPVICATQMLESMIK+APIIAVTR+ASDVHEVR+CCSGAIIVLTK+CDENILWLDYK+DPVQEAWAEDVDLR+EAEAAIYHLQLFEELR+EAEAAIYHLQLFEELRR+FDEILEASDGIMVAR+FGVEQDVDMVFASFIR+GADFLVTEVENGGSLGSK+GDLGIEIPAEK+GDVVIVLTGWRPGSGFTNTMR+GDYPLEAVR+GIFPVLCK+GIFPVLCKDPVQEAWAEDVDLR+GSGTAEVELK+GSGTAEVELKK+GVNLPGAAVDLPAVSEK+IENHEGVR+ITLDNAYMEK+IYVDDGLISLQVK+KASDVHEVR+KGDVVIVLTGWRPGSGFTNTMR+KGVNLPGAAVDLPAVSEK+LAPITSDP…
HSP90B1	P14625|ENPL	Endoplasmin	59.4	1779	0.43	AQAYQTGK+DISTNYYASQK+EAESSPFVER+EDEDDKTVLDLAVVLFETATLR+EEASDYLELDTIK+EEEAIQLDGLNASQIR+EESDDEAAVEEEEEEK+EESDDEAAVEEEEEEKKPK+EFEPLLNWMK+EFGTNIK+ELISNASDALDK+ESTAEKDEL+ETLQQHK+EVEEDEYK+FAFQAEVNR+FQSSHHPTDITSLDQYVER+GLFDEYGSK+GVVDSDDLPLNVSR+GYEVIYLTEPVDEYCIQALPEFDGK+GYEVIYLTEPVDEYCIQALPEFDGKR+HNNDTQHIWESDSNEFSVIADPR+IADDKYNDTFWK+IYFMAGSSR+KEAESSPFVER+KGYEVIYLTEPVDEYCIQALPEFDGK+KTFEINPR+KTLDMIK+LGVIED…
HNRNPL	P14866|HNRPL	Heterogeneous nuclear ribonucleoprotein L	26.8	83	0.02	AITHLNNNFMFGQK+ASLNGADIYSGCCTLK+IQHPSNVLHFFNAPLEVTEENFFEICDELGVK+LCFSTAQHAS+LNVCVSK+SDALETLGFLNHYQMK+SKPGAAMVEMADGYAVDR+TDNAGDQHGGGGGGGGGAGAAGGGGGGENYDDPHK+YYGGGSEGGR
AKR1B1	P15121|ALDR	Aldo-keto reductase family 1 member B1	63.3	205	0.048	AIGISNFNHLQVEMILNKPGLK+DYPFHEEF+GIVVTAYSPLGSPDRPWAKPEDPSLLEDPR+HIDCAHVYQNENEVGVAIQEK+LDYLDLYLIHWPTGFKPGK+LIQYCQSK+LLLNNGAK+REELFIVSK+SPPGQVTEAVK+TTAQVLIR+VAIDVGYR+VCALLSCTSHK+VFDFELSSQDMTTLLSYNR+YKPAVNQIECHPYLTQEK
GSPT1	P15170|ERF3A	Eukaryotic peptide chain release factor GTP-binding subunit ERF3A	33.1	168	0.039	DMGTVVLGK+EHAMLAK+GIEEEEILPGFILCDPNNLCHSGR+GQQLVMMPNK+HFTILDAPGHK+HLIVLINK+HNVEVLGILSDDVETDTVAPGENLK+KGEFETGFEK+LESGSICK+MDDPTVNWSNER+QDQVCIAR+SVVAPPGAPK+TAGTICLETFK+TFDAQIVIIEHK
H1-2	P16403|H12	Histone H1.2	33.3	292	0.029	AASGEAKPK+ALAAAGYDVEK+ASGPPVSELITK+GTGASGSFK+KAAGGATPK+KAASGEAKPK+KALAAAGYDVEK+KASGPPVSELITK+KPAAATVTK+SGVSLAALK
H1-4	P10412|H14	Histone H1.4	28.3	294	0.029	AASGEAKPK+ALAAAGYDVEK+ASGPPVSELITK+GTGASGSFK+KAASGEAKPK+KALAAAGYDVEK+KASGPPVSELITK+KATGAATPK+SGVSLAALK
H1-3	P16402|H13	Histone H1.3	23.5	259	0.011	ALAAAGYDVEK+ASGPPVSELITK+GTGASGSFK+KALAAAGYDVEK+KASGPPVSELITK+KVAGAATPK+SGVSLAALK
ATP2A2	P16615|AT2A2	Sarcoplasmic/endoplasmic reticulum calcium ATPase 2	36.9	486	0.106	AIYNNMK+CLALATHDNPLR+DACLNAR+DIVPGDIVEIAVGDK+DIVPGDIVEIAVGDKVPADIR+ECVQPATK+EFDELNPSAQR+EWGSGSDTLR+EYEPEMGK+GAPEGVIDR+HTDPVPDPR+IEVASSVK+IGIFGQDEDVTSK+ISLPVILMDETLK+IVEFLQSFDEITAMTGDGVNDAPALK+KAEIGIAMGSGTAVAK+MNVFDTELK+NAENAIEALK+NMLFSGTNIAAGK+NYLEPGK+NYLEPGKECVQPATK+SLPSVETLGCTSVICSDK+SMSVYCTPNKPSR+TASEMVLADDNFSTIVAAVEEGR+TGTLTTNQMSVCR+TVEEVLGHFGVNESTGLSLEQVK+VDQSILTGESVSVIK+VEGDTCSLNEFTITGSTYAP…
ATP2A3	Q93084|AT2A3	Sarcoplasmic/endoplasmic reticulum calcium ATPase 3	8.4	129	0.008	EYEPEMGK+KAEIGIAMGSGTAVAK+KNMLFSGTNITSGK+SLPSVETLGCTSVICSDK+TGTLTTNQMSVCR+VGEATETALTCLVEK
STMN1	P16949|STMN1	Stathmin	46.3	88	0.021	AIEENNNFSK+ASGQAFELILSPR+DLSLEEIQK+DPADETEAD+ESVPEFPLSPPK+KSHEAEVLK+LEAAEER+SHEAEVLK
CROCC2	H7BZ55|CRCC2	Ciliary rootlet coiled-coil protein 2	0.8	9	0.002	GQLEAQR+LEAAEER
PRKACA	P17612|KAPCA	cAMP-dependent protein kinase catalytic subunit alpha	20.8	58	0.013	DLKPENLLIDQQGYIQVTDFGFAK+ILQAVNFPFLVK+NLLQVDLTK+TLGTGSFGR+TWTLCGTPEYLAPEIILSK
PGAM1	P18669|PGAM1	Phosphoglycerate mutase 1	78	890	0.221	ALPFWNEEIVPQIK+AMEAVAAQGK+DAGYEFDICFTSVQK+FSGWYDADLSPAGHEEAK+FSGWYDADLSPAGHEEAKR+HGESAWNLENR+HLEGLSEEAIMELNLPTGIPIVYELDK+HYGGLTGLNK+KAMEAVAAQGK+NLKPIKPMQFLGDEETVR+NLKPIKPMQFLGDEETVRK+RSYDVPPPPMEPDHPFYSNISK+RYADLTEDQLPSCESLK+SYDVPPPPMEPDHPFYSNISK+TLWTVLDAIDQMWLPVVR+VLIAAHGNSLR+YADLTEDQLPSCESLK+YADLTEDQLPSCESLKDTIAR
CDH2	P19022|CADH2	Cadherin-2	17.4	43	0.009	FAIQTDPNSNDGLVTVVKPIDFETNR+FLEAGIYEVPIIITDSGNPPK+IDPVNGQITTIAVLDR+MDERPIHAEPQYPVR+MFVLTVAAENQVPLAK+QLLIDPEDDVR+SAAPHPGDIGDFINEGLK+YDEEGGGEEDQDYDLSQLQQPDTVEPDAIKPVGIR
HK1	P19367|HXK1	Hexokinase-1	37.2	439	0.103	AAQLCGAGMAAVVDK+AEMELGLR+ASGVEGADVVK+ATDCVGHDVVTLLR+DFNPTATVK+DMLLEVK+EGLLFEGR+FLLSESGSGK+FNTSDVSAIEK+GAAMVTAVAYR+GDFIALDLGGSSFR+GQISETLK+HIDLVEGDEGR+IDEAILITWTK+ITPELLTR+KQTHNNAVVK+LALLQVR+LGVEPSDDDCVSVQHVCTIVSFR+LNVTVGVDGTLYK+LSDETLIDIMTR+LVDEYSLNAGK+LVPDSDVR+MCINTEWGAFGDDGSLEDIR+MISGMYLGEIVR+MLPSFVR+MLPTFVR+MVSGMYLGELVR+NILIDFTK+NILIDFTKK+SANLVAATLGAILNR+TTVGVDGSLYK+TVCGVVSR
COL5A1	P20908|CO5A1	Collagen alpha-1(V) chain	17.2	206	0.045	ALVDGCATK+DAQLSAPTK+DGLPGHPGQR+DLQLCHPDFPDGEYWVDPNQGCSR+ENPGSWFSEFK+FLGSNDEEMSYDNNPYIR+GDDGEVGPR+GETGFQGK+GINLSDGK+GLPGEPGPR+GPPGRPGLPGADGLPGPPGTMLMLPFR+GVQGPPGPAGKPGR+ILDEEVFEGDIQQLLFVSDHR+LEIEQMK+LGVPGLPGYPGR+LLSYVDAEGNPVGVVQMTFLR+SDHPMIDINGIIVFGTR+SPVFLYEDHTGKPGPEDYPLFR+TGPIGPQGAPGKPGPDGLR+TTGFCATR+VEQVPIVDIMFNDFGEASQK+VLDFHNLPDGITK
COL11A1	P12107|COBA1	Collagen alpha-1(XI) chain	3.7	44	0.007	DGLPGHPGQR+GETGFQGK+GPPGRPGLPGADGLPGPPGTMLMLPFR+LGVPGLPGYPGR+TVIEINTPK
ATP6V1B2	P21281|VATB2	V-type proton ATPase subunit B, brain isoform	30.1	80	0.019	AVVQVFEGTSGIDAK+GPVVLAEDFLDIMGQPINPQCR+IPIFSAAGLPHNEIAAQICR+IYPEEMIQTGISAIDGMNSIAR+NFIAQGPYENR+SAIGEGMTR+SGQVLEVSGSK+TVFETLDIGWQLLR+TVSGVNGPLVILDHVK+YAEIVHLTLPDGTK
CSRP1	P21291|CSRP1	Cysteine and glycine-rich protein 1	64.8	303	0.075	CSQAVYAAEK+DGEIYCK+GFGFGQGAGALVHSE+GLESTTLADK+GLESTTLADKDGEIYCK+GYGYGQGAGTLSTDK+GYGYGQGAGTLSTDKGESLGIK+HEEAPGHRPTTNPNASK+KNLDSTTVAVHGEEIYCK+NLDSTTVAVHGEEIYCK+SCFLCMVCK+TVYFAEEVQCEGNSFHK
TGM2	P21980|TGM2	Protein-glutamine gamma-glutamyltransferase 2	47.2	438	0.107	ALLVEPVINSYLLAER+CDLELETNGR+DCLTESNLIK+DHHTADLCR+DLYLENPEIK+EDITHTYK+GQPFWLTLHFEGR+LAEKEETGMAMR+LVVNFESDK+LVVNFESDKLK+NEFGEIQGDK+NIPWNFGQFEDGILDICLILLDVNPK+NYEASVDSLTFSVVTGPAPSQEAGTK+QEYVLTQQGFIYQGSAK+SEGTYCCGPVPVR+SSPVYVGR+SVPLCILYEK+TVEIPDPVEAGEEVK+TVSYNGILGPECGTK+VVSGMVNCNDDQGVLLGR+VVTNYNSAHDQNSNLLIEYFR+WDNNYGDGVSPMSWIGSVDILR+YLLNLNLEPFSEK+YPEGSSEER+YRDCLTESNLIK
TCEA1	P23193|TCEA1	Transcription elongation factor A protein 1	17.9	32	0.007	EESTSSGNVSNR+KDETNAR+MTAEEMASDELK+NAAGALDLLK+TGGTQTDLFTCGK
ATP2B4	P23634|AT2B4	Plasma membrane calcium-transporting ATPase 4	25.9	327	0.058	CGILTPGDDFLCLEGK+DAEGLDEIDHAEMELR+DALTQINVHYGGVQNLCSR+EASDIILTDDNFTSIVK+EGDFGCTVMELR+HLDACETMGNATAICSDK+IDESSLTGESDHVK+KADVGFAMGIAGTDVAK+KGEAVPFK+MVTGDNINTAR+NGQLIQLPVAEIVVGDIAQVK+NKPLISR+QGVPENR+QVVAVTGDGTNDGPALK+SLDKDPMLLSGTHVMEGSGR+TECALLGFVTDLK+TGTLTMNR+TLCLAYR+TQDGVALEIQPLNSQEGIDNEEK+TSPVEGLSGNPADLEK+TVIEPMACDGLR+VLPANSMAESR+YGDLLPADGILIQGNDLK
ATP2B1	P20020|AT2B1	Plasma membrane calcium-transporting ATPase 1	21	191	0.025	AQDGAAMEMQPLK+CGILHPGEDFLCLEGK+EASDIILTDDNFTSIVK+EEIPEEELAEDVEEIDHAER+GEIEQER+GGQVIQIPVADITVGDIAQVK+GIIDSTVSDQR+HLDACETMGNATAICSDK+IDESSLTGESDHVK+KADVGFAMGIAGTDVAK+MVTGDNINTAR+NKPLISR+QVVAVTGDGTNDGPALK+TECALLGLLLDLK+TGTLTMNR+TSPNEGLSGNPADLER+TVIEPMASEGLR+YGDLLPADGILIQGNDLK
ATP2B3	Q16720|AT2B3	Plasma membrane calcium-transporting ATPase 3	8.6	89	0.007	EASDIILTDDNFTSIVK+GEIEQER+HLDACETMGNATAICSDK+KADVGFAMGIAGTDVAK+MVTGDNINTAR+QVVAVTGDGTNDGPALK+TLCLAYR+YGDLLPADGVLIQANDLK
ATP11B	Q9Y2G3|AT11B	Phospholipid-transporting ATPase IF	0.9	14	0.001	TLCLAYR+TMNILELINQK
KDELR1	P24390|ERD21	ER lumen protein-retaining receptor 1	14.2	18	0.004	ATYDGNHDTFR+TGEAETITSHYLFALGVYR
ACAT1	P24752|THIL	Acetyl-CoA acetyltransferase, mitochondrial	40.3	129	0.031	DGLTDVYNK+EAYMGNVLQGGEGQAPTR+EVVIVSATR+FGNEVIPVTVTVK+IVAFADAAVEPIDFPIAPVYAASMVLK+LEDLIVK+LGSIAIQGAIEK+MLEIDPQK+NEQDAYAINSYTR+QAVLGAGLPISTPCTTINK+TPIGSFLGSLSLLPATK+VNINGGAVSLGHPIGMSGAR
DNAJB1	P25685|DNJB1	DnaJ homolog subfamily B member 1	6.5	13	0.003	DGSDVIYPAR+VSLEEIYSGCTK
PTBP1	P26599|PTBP1	Polypyrimidine tract-binding protein 1	59.1	429	0.104	AQAALQAVNSVQSGNLALAASAAAVDAGMAMAGQSPVLR+DYGNSPLHR+EGQEDQGLTK+ENALVQMADGNQAQLAMSHLNGHK+GQPIYIQFSNHK+HQNVQLPR+IAIPGLAGAGNSVLLVSNLNPER+IIVENLFYPVTLDVLHQIFSK+KLPIDVTEGEVISLGLPFGK+LHGKPIR+LPIDVTEGEVISLGLPFGK+LSLDGQNIYNACCTLR+MALIQMGSVEEAVQALIDLHNHDLGENHHLR+NFQNIFPPSATLHLSNIPPSVSEEDLK+NNQFQALLQYADPVSAQHAK+NQAFIEMNTEEAANTMVNYYTSVTPVLR+VLFSSNGGVVK+VTNLLMLK
TARS1	P26639|SYTC	Threonine--tRNA ligase 1, cytoplasmic	48.7	521	0.126	ADMETLQR+AELNPWPEYIYTR+AILGSVER+CGPLIDLCR+DQELYFFHELSPGSCFFLPK+ETLLAMFK+FLGDIEVWDQAEK+FMADIDLDPGCTLNK+FNLTYVSHDGDDK+GAYIYNALIEFIR+GFQEVVTPNIFNSR+ISGTVNIR+IYGISFPDPK+LEMYNILK+LNLSTRPEK+MGGEEKPIGAGEEK+MIAILTENYGGK+NELSGALTGLTR+NSSTYWEGK+QLENSLNEFGEK+QQFHDAK+QVMVVPVGPTCDEYAQK+TISETIER+TTPYQIACGISQGLADNTVIAK+VNNVVWDLDRPLEEDCTLELLK+VNTPTTTVYR+WELNSGDGAFYGPK+WPFWLSPR+YHQCATIQLDFQLPIR
RPL10	P27635|RL10	60S ribosomal protein L10	43	189	0.046	AKVDEFPLCGHMVSDEYEQLSSEALEAAR+EHVIEALR+FNADEFEDMVAEK+GAFGKPQGTVAR+LIPDGCGVK+MLSCAGADR+RLIPDGCGVK+VDEFPLCGHMVSDEYEQLSSEALEAAR+VHIGQVIMSIR
GSTM2	P28161|GSTM2	Glutathione S-transferase Mu 2	61.9	119	0.022	EQIREDILENQFMDSR+ITFVDFIAYDVLER+ITQSNAILR+KYTMGDAPDYDR+LCYDPDFEK+LGLDFPNLPYLIDGTHK+LKPEYLQALPEMLK+LLLEYTDSSYEEK+LYSQFLGK+NQVFEPSCLDAFPNLK+SQWLNEK
GSTM1	P09488|GSTM1	Glutathione S-transferase Mu 1	35.3	57	0.008	KHNLCGETEEEK+KYTMGDAPDYDR+LGLDFPNLPYLIDGAHK+LLLEYTDSSYEEK+LYSEFLGK+SQWLNEK+YLEELPEK
CRABP2	P29373|RABP2	Cellular retinoic acid-binding protein 2	61.6	255	0.064	ELTNDGELILTMTADDVVCTR+IAVAAASKPAVEIK+QEGDTFYIK+SENFEELLK+TTEINFK+VGEEFEEQTVDGRPCK+VLGVNVMLR
RBMS1	P29558|RBMS1	RNA-binding motif, single-stranded-interacting protein 1	8.9	25	0.006	ASGVQAQMAK+CEAVIGHFNGK+GYGFVDFDSPAAAQK
DDT	P30046|DOPD	D-dopachrome decarboxylase	33.1	57	0.014	ELALGQDR+FFPLESWQIGK+IGTVMTFL+SHSAHFFEFLTK
PPP2R1A	P30153|2AAA	Serine/threonine-protein phosphatase 2A 65 kDa regulatory subunit A alpha isoform	59.1	581	0.142	AISHEHSPSDLEAHFVPLVK+AVGPEITK+DCEAEVR+DECPEVR+DNTIEHLLPLFLAQLK+EAATSNLK+EFCENLSADCR+ELVSDANQHVK+ENVIMSQILPCIK+HMLPTVLR+IGPILDNSTLQSEVKPILEK+KLSTIALALGVER+LLAVEACVNIAQLLPQEDLEALVMPTLR+LNIISNLDCVNEVIGIR+LNSLCMAWLVDHVYAIR+LSTIALALGVER+LTQDQDVDVK+MAGDPVANVR+NEDVQLR+NLCSDDTPMVR+QLSQSLLPAIVELAEDAK+SALASVIMGLSPILGK+SEIIPMFSNLASDEQDSVR+TDLVPAFQNLMK+TSACGLFSVCYPR+VKEFCENLSADCR+VLAMSGDPNYLHR+YFAQEALTVLSLA
NMT1	P30419|NMT1	Glycylpeptide N-tetradecanoyltransferase 1	20.4	67	0.016	AIELFSVGQGPAK+DIPVVHQLLTR+ELYTLLNENYVEDDDNMFR+GFDVFNALDLMENK+GGLSPANDTGAK+GSETDSAQDQPVK+MNSLPAER+MVEINFLCVHK
CLIP1	P30622|CLIP1	CAP-Gly domain-containing linker protein 1	3.3	11	0.001	AEQSQQEAAK+KVEDLQFR+QQHIEQLLAER+TPTAVVAPVEK+VEDLQFR+VEEESITK
CLIP2	Q9UDT6|CLIP2	CAP-Gly domain-containing linker protein 2	3.3	10	0.001	AYQAEVDK+KVEDLQFR+QQHIEQLLAER+VEDLQFR+VEEESITK
MAT2A	P31153|METK2	S-adenosylmethionine synthase isoform type-2	38.5	118	0.029	ELLEIVK+FVIGGPQGDAGLTGR+HIGYDDSSK+ICDQISDAVLDAHLQQDPDAK+IIVDTYGGWGAHGGGAFSGK+NFDLRPGVIVR+NGTLPWLRPDSK+TCNVLVALEQQSPDIAQGVHLDR+TQVTVQYMQDR+VACETVAK+YLDEDTIYHLQPSGR
STIP1	P31948|STIP1	Stress-induced-phosphoprotein 1	52.7	415	0.099	AAALEFLNR+ALDLDSSCK+ALSVGNIDDALQCYSEAIK+AMADPEVQQIMSDPAMR+CMMAQYNR+DCEECIQLEPTFIK+DPQALSEHLK+EAADGYQR+EGLQNMEAR+ELDPTNMTYITNQAAVYFEK+ELGNDAYK+ELIEQLR+ETKPEPMEEDLPENKK+GNECFQK+HDSPEDVK+HEANNPQLK+HYTEAIK+IGNSYFK+KCQQAEK+LAYINPDLALEEK+LDPHNHVLYSNR+LILEQMQK+LLEFQLALK+LMDVGLIAIR+NKPSDLGTK+TLLSDPTYR+TVDLKPDWGK+TYEEGLK+TYEEGLKHEANNPQLK
GBP1	P32455|GBP1	Guanylate-binding protein 1	18.2	60	0.013	AIAHYEQQMGQK+DETFNLPR+ELAAQLEK+GFSLGSTVQSHTK+KGIQAEEILQTYLK+LMANPEALK+MLQEMQR+NEIQDLQTK+TLSGGIQVNGPR+VQLPTETLQELLDLHR
KIF5B	P33176|KINH	Kinesin-1 heavy chain	46.2	403	0.095	AAEMMASLLK+ANLEAFTVDK+DLAEIGIAVGNNDVK+DQDNMQAELNR+ELAACQLR+ELQTLHNLR+EVLQALEELAVNYDQK+EYELLSDELNQK+FQGEDTVVIASKPYAFDR+FRPLNESEVNR+GGGAFVQNSQPVAVR+GLEETVAK+HVAVTNMNEHSSR+ILQDSLGGNCR+ISFLENNLEQLTK+KCEEEIAK+KMEENEK+LFVQDLATR+LITDLQDQNQK+LQAENDASKEEVK+LYLVDLAGSEK+MMLEQER+NTIQWLENELNR+QAVEQQIQSHR+QISSLRDEVEAK+QLDDKDEEINQQSQLVEK+QLEESVDALSEELVQLR+SAEIDSDDTGGSAAQK+SATLASIDAELQK+SLSALGNVISALAEGSTYVPYR+SL…
SHMT2	P34897|GLYM	Serine hydroxymethyltransferase, mitochondrial	58.7	262	0.064	AALEALGSCLNNK+AFPMPGFDEH+AHLLADMAHISGLVAAK+AMADALLER+EIPYTFEDR+EYSLQVLK+GLELIASENFCSR+GWTGQESLSDSDPEMWELLQR+GYSLVSGGTDNHLVLVDLRPK+HADIVTTTTHK+IMGLDLPDGGHLTHGYMSDVK+INFAVFPSLQGGPHNHAIAAVAVALK+ISATSIFFESMPYK+LGAPALTSR+LIIAGTSAYAR+QACTPMFR+SAITPGGLR+TGLIDYNQLALTAR+VLELVSITANK+VVDFIDEGVNIGLEVK+YSEGYPGK+YYGGAEVVDEIELLCQR
HSPA4	P34932|HSP74	Heat shock 70 kDa protein 4	47.7	614	0.144	AESEEMETSQAGSK+AFSDPFVEAEK+AGGIETIANEYSDR+CTPACISFGPK+EDIYAVEIVGGATR+EFSITDVVPYPISLR+ELSTTLNADEAVTR+EMLNLYIENEGK+FLEMCNDLLAR+FVSEDDR+GCALQCAILSPAFK+KLPEMDID+KPVVDCVVSVPCFYTDAER+LEDTENWLYEDGEDQPK+LFEELGK+LMNETTAVALAYGIYK+LSGEYEK+LSQECEK+MQVDQEEPHVEEQQQQTPAENK+NAVEEYVYEMR+NFTTEQVTAMLLSK+NHAAPFSK+QDLPALEEKPR+QSLTMDPVVK+SEENEEPMETDQNAK+SNLAYDIVQLPTGLTGIK+SQVISNAK+STNEAMEWMNNK+SVMDATQIAGLNCLR+TSTVDLPI…
HSPH1	Q92598|HS105	Heat shock protein 105 kDa	25.8	145	0.027	AGGIETIANEFSDR+DISTTLNADEAVAR+DLLNMYIETEGK+EKENLSYDLVPLK+FVVQNVSAQK+GCALQCAILSPAFK+IEVPLYSLLEQTHLK+KPVTDCVISVPSFFTDAER+LVEHFCAEFK+NHAAPFSK+SQFEELCAELLQK+SVLDAAQIVGLNCLR+SVNEVMEWMNNVMNAQAK+VEDVSAVEIVGGATR+VLGTAFDPFLGGK+VVNVELPIEANLVWQLGK
CTNNB1	P35222|CTNB1	Catenin beta-1	42.1	261	0.062	AAMFPETLDEGMQIPSTQFDAAHPTNVQR+AAVMVHQLSK+AAVSHWQQQSYLDSGIHSGATTTAPSLSGK+AGDREDITEPAICALR+EAAEAIEAEGATAPLTELLHSR+EGLLAIFK+GLNTIPLFVQLLYSPIENIQR+HQEAEMAQNAVR+LIILASGGPQALVNIMR+LLNDEDQVVVNK+LVQLLVR+LVQNCLWTLR+MEEIVEGCTGALHILAR+NEGVATYAAAVLFR+NLALCPANHAPLR+SGGIPALVK+TEPMAWNETADLGLDIGAQGEPLGYR+TMQNTNDVETAR+VAAGVLCELAQDK+VLSVCSSNKPAIVEAGGMQALGLHLTDPSQR
SERPINB6	P35237|SPB6	Serpin B6	14.1	26	0.006	IAELLSPGSVDPLTR+LVLVNAVYFR+SGGGGDIHQGFQSLLTEVNK+TGTQYLLR
RDX	P35241|RADI	Radixin	37.7	153	0.056	AFAAQEDLEK+AQLENEK+EDSMMEYLK+EIHKPGYLANDR+EKEELMER+ELEEQTR+FVIKPIDK+IALLEEAK+IGFPWSEIR+ILALCMGNHELYMR+IQNWHEEHR+KALELDQER+KAPDFVFYAPR+KENPLQFK+KPDTIEVQQMK+KTQNDVLHAENVK+LFFLQVK+NISFNDK+NISFNDKK+NQEQLAAELAEFTAK+QLFDQVVK+QRIDEFEAM+RKPDTIEVQQMK+VTTMDAELEFAIQPNTTGK
CBS	P35520|CBS	Cystathionine beta-synthase	11.6	19	0.004	AAQELQEGQR+ALGAEIVR+LLPDLLK+SNDEEAFTFAR+VQELGLSAPLTVLPTITCGHTIEILR+VQPSDQVGK
MYH9	P35579|MYH9	Myosin-9	63.9	5039	1.118	ADEWLMK+ADFCIIHYAGK+ADGAEAKPAE+AGVLAHLEEER+ALEEAMEQK+ALELDSNLYR+ALEQQVEEMK+ANLQIDQINTDLNLER+ASITALEAK+ASREEILAQAK+CIIPNHEK+CNGVLEGIR+CQHLQAEK+DELADEIANSSGK+DFSALESQLQDTQELLQEENR+DKADFCIIHYAGK+DLEAHIDSANK+DLEGLSQR+DLGEELEALK+DLGEELEALKTELEDTLDSTAAQQELR+DMFQETMEAMR+DQGELER+DRAEAEAR+DVLLQVDDERR+EDQSILCTGESGAGK+EEILAQAK+EEVGEEAIVELVENGK+EEVGEEAIVELVENGKK+ELEDATETADAMNR+ELESQISELQEDLESER+EMEAELEDER+EM…
MYH10	P35580|MYH10	Myosin-10	33	1009	0.138	ADEWLMK+ADFCIIHYAGK+ADMEDLMSSK+AGVLAHLEEER+ALEEALEAK+ALELDPNLYR+ATISALEAK+CIIPNHEK+CNGVLEGIR+DAASLESQLQDTQELLQEETR+DAEALSQR+DKADFCIIHYAGK+DRAEAEAR+EDQSILCTGESGAGK+ELDDATEANEGLSR+ELEAELEDER+EQADFAVEALAK+FDQLLAEEK+FVAELWK+GDDETLHK+HATALEELSEQLEQAK+HGFEAASIKEER+IAECSSQLAEEEEK+IAQLEEELEEEQSNMELLNDR+IGQLEEQLEQEAK+IVFQEFR+IVGLDQVTGMTETAFGSAYK+KEEELQGALAR+KFDQLLAEEK+KLDAQVQELHAK+KLQAQMK+KQELEEILHDLESR+K…
MYH14	Q7Z406|MYH14	Myosin-14	4.7	505	0.054	CNGVLEGIR+EDQSILCTGESGAGK+EQADFAIEALAK+FDQLLAEEK+KEEELQAALAR+KEPGVPGELER+KFDQLLAEEK+LVLDQLR+NCAAYLK+QLLQANPILEAFGNAK+TVGQLYK
MYH13	Q9UKX3|MYH13	Myosin-13	1.8	72	0.004	CNGVLEGIR+KEFELSQLQAK+KLEGDLK+QMAETQK
ADD1	P35611|ADDA	Alpha-adducin	26.2	127	0.03	AAVVTSPPPTTAPHK+CVVHIHTPAGAAVSAMK+EQNLQDIK+GSDSIAYDK+GSEENLDEAR+INLQGDIVDR+MLDNLGYR+NMAPDLR+SLVQGELVTASK+SPGSPVGEGTGSPPK+TLASAGGPDNLVLLNPEK+TSTSAVPNLFVPLNTNPK+VDENNPEYLR+VSMILQSPAFCEELESMIQEQFK+WQIGEQEFEALMR
ATP6V1E1	P36543|VATE1	V-type proton ATPase subunit E 1	27.9	26	0.005	AEEEFNIEK+ARDDLITDLLNEAK+IMEYYEK+KIQMSNLMNQAR+LDLIAQQMMPEVR+VSNTLESR
TAGLN2	P37802|TAGL2	Transgelin-2	88.4	952	0.236	DDGLFSGDPNWFPK+DGTVLCELINALYPEGQAPVK+DGTVLCELINALYPEGQAPVKK+DVGRPQPGR+ENFQNWLK+GASQAGMTGYGMPR+GPAYGLSR+IQASTMAFK+KIQASTMAFK+NFSDNQLQEGK+NMACVQR+NVIGLQMGTNR+QMEQISQFLQAAER+QYDADLEQILIQWITTQCR+TLMNLGGLAVAR+YGINTTDIFQTVDLWEGK
ATP6V1A	P38606|VATA	V-type proton ATPase catalytic subunit A	29.2	82	0.019	AVETTAQSDNK+EILQEEEDLAEIVQLVGK+GNEMSEVLR+ITWSIIR+KHFPSVNWLISYSK+LASFYER+SDYAQLLEDMQNAFR+TALVANTSNMPVAAR+TGKPLSVELGPGIMGAIFDGIQRPLSDISSQTQSIYIPR+VGSHITGGDIYGIVSENSLIK+VLDALFPCVQGGTTAIPGAFGCGK
RPL3	P39023|RL3	60S ribosomal protein L3	51.1	439	0.109	AGMTHIVR+AHLMEIQVNGGTVAEK+DDPSKPVHLTAFLGYK+ERLEQQVPVNQVFGQDEMIDVIGVTK+EVVEAVTIVETPPMVVVGIVGYVETPR+FIDTTSK+FQTMEEK+HGSLGFLPR+IGQGYLIK+KSLLVQTK+LEQQVPVNQVFGQDEMIDVIGVTK+NNASTDYDLSDK+SINPLGGFVHYGEVTNDFVMLK+TVFAEHISDECK+TVFAEHISDECKR+VACIGAWHPAR+VIAHTQMR+WQDEDGKK
CCT6A	P40227|TCPZ	T-complex protein 1 subunit zeta	54.2	509	0.125	ALQFLEEVK+AQAALAVNISAAR+AQLGVQAFADALLIIPK+DGNVLLHEMQIQHPTASLIAK+ETLIDVAR+GFVVINQK+GIDPFSLDALSK+GLQDVLR+GLVLDHGAR+HTLTQIK+IITEGFEAAK+KQDEPIDLFMIEIMEMK+MLVSGAGDIK+NAIDDGCVVPGAGAVEVAMAEALIK+QADLYISEGLHPR+QLLHSCTVIATNILLVDEIMR+SETDTSLIR+TEVNSGFFYK+VATAQDDITGDGTTSNVLIIGELLK+VHAELADVLTEAVVDSILAIK+VLAQNSGFDLQETLVK
RPL13A	P40429|RL13A	60S ribosomal protein L13a	32	188	0.047	CEGINISGNFYR+LAHEVGWK+MNTNPSR+MVVPAALK+RGQAALDR+VFDGIPPPYDK+YQAVTATLEEK
EIF2S3	P41091|IF2G	Eukaryotic translation initiation factor 2 subunit 3	42.4	268	0.065	DFTSEPR+EQYEQILAFVQGTVAEGAPIIPISAQLK+GGVAGGSILK+GVTIKPTVDDD+HILILQNK+IVLTNPVCTEVGEK+IVSLFAEHNDLQYAAPGGLIGVGTK+LTPLSHEVISR+QATINIGTIGHVAHGK+QDLTTLDVTK+RGVTIKPTVDDD+SCGSSTPDEFPTDIPGTK+SFDVNKPGCEVDDLK+SFDVNKPGCEVDDLKGGVAGGSILK+VGQEIEVRPGIVSK+YNIEVVCEYIVK
EIF1	P41567|EIF1	Eukaryotic translation initiation factor 1	59.3	100	0.024	FACNGTVIEHPEYGEVIQLQGDQR+GDDLLPAGTEDYIHIR+NICQFLVEIGLAK+TLTTVQGIADDYDK
TMPO	P42167|LAP2B	Lamina-associated polypeptide 2, isoforms beta/gamma	28.6	114	0.028	DVYVQLYLQHLTAR+EMFPYEASTPTGISASCR+GGPLQALTR+HASPILPITEFSDIPR+MEESFSSK+NRPPLPAGTNSK+SELVANNVTLPAGEQR+SSTPLPTISSSAENTR+YGVNPGPIVGTTR+YVPLADVK
AKR1C3	P42330|AK1C3	Aldo-keto reductase family 1 member C3	43.3	200	0.035	EDIFYTSK+HIDSAHLYNNEEQVGLAIR+LAIEAGFR+LNDGHFMPVLGFGTYAPPEVPR+QLEMILNKPGLK+REDIFYTSK+SIGVSNFNR+TPALIALR+VIFDIVDLCTTWEAMEK+WVDPNSPVLLEDPVLCALAK+YKPVCNQVECHPYFNR
AKR1C2	P52895|AK1C2	Aldo-keto reductase family 1 member C2	46.4	111	0.017	DIVLVAYSALGSHR+EDIFYTSK+EEPWVDPNSPVLLEDPVLCALAK+LLEMILNKPGLK+LNDGHFMPVLGFGTYAPAEVPK+NLQLDYVDLYLIHFPVSVKPGEEVIPK+QNVQVFEFQLTSEEMK+REDIFYTSK+TPALIALR+YLTLDIFAGPPNYPFSDEY
AKR1C1	Q04828|AK1C1	Aldo-keto reductase family 1 member C1	62.8	187	0.012	DIVLVAYSALGSHR+EDIFYTSK+EEPWVDPNSPVLLEDPVLCALAK+HIDSAHLYNNEEQVGLAIR+LAIEAGFR+LNDGHFMPVLGFGTYAPAEVPK+LWCNSHRPELVRPALER+NLQLDYVDLYLIHFPVSVKPGEEVIPK+QLEMILNKPGLK+QNVQVFEFQLTSEEMK+REDIFYTSK+SIGVSNFNR+TPALIALR+YLTLDIFAGPPNYPFSDEY
LRPPRC	P42704|LPPRC	Leucine-rich PPR motif-containing protein, mitochondrial	18.1	120	0.026	AENQPIR+DLLQIIFSFSK+DLPVTEAVFSALVTGHAR+GDVENIEVVQK+LDDLFLK+LDSSAVLDTGK+LEDVALQILLACPVSK+LGAVYDVSHYNALLK+LIASYCNVGDIEGASK+LIITQVR+LLAELLR+LVELTQK+MEEANIQPNR+MVFINNIALAQIK+NVQGIIEILK+QLHEAIVTLGLAEPSTNISFPLVTVHLEK+SCGSLLPELK+SGGLGGSHALLLLR+SNTLPISLQSIR+SSLLLGFR+SVLELIPELNEK+VYLQNEYK
NSF	P46459|NSF	Vesicle-fusing ATPase	34.8	204	0.047	AENSSLNLIGK+AESLQVTR+CPTDELSLTNCAVVNEK+DFQSGQHVIVR+DIEAMDPSILK+EFSDIFR+GHQLLSADVDIK+GILLYGPPGCGK+GSMAGSTGVHDTVVNQLLSK+IAEESNFPFIK+LFADAEEEQR+LLDYVPIGPR+LLIIGTTSR+MIGFSETAK+NFSGAELEGLVR+QSIINPDWNFEK+SQLSCVVVDDIER+TPLVSVLLEGPPHSGK+TTIAQQVK+VEVDMEK+VLDDGELLVQQTK+VVNGPEILNK+YVGESEANIR
RPS10	P46783|RS10	40S ribosomal protein S10	53.3	350	0.086	AEAGAGSATEFQFR+DYLHLPPEIVPATLR+GLEGERPAR+HFYWYLTNEGIQYLR+HPELADK+IAIYELLFK+KAEAGAGSATEFQFR+NVPNLHVMK+SAVPPGADK
IQGAP1	P46940|IQGA1	Ras GTPase-activating-like protein IQGAP1	60.7	1893	0.465	ALESGDVNTVWK+ALQSPALGLR+AQAHAENNEFITWNDIQACVDHVNLVVQEEHER+AQEIQDESAVLWLDEIQGGIWQSNK+ATFYGEQVDYYK+ATGLHFR+DHINDIIK+EDSNLTLQEK+EEIQSSISGVTAAYNR+EELQSGVDAANSAAQQYQR+EEYLLLR+EKLEAYQHLFYLLQTNPTYLAK+EQLSDMMMINK+EQLWLANEGLITR+ERDVYEELLTQAEIQGNINK+FALGIFAINEAVESGDVGK+FDVPGDENAEMDAR+FFQTACDVPELQDK+FLSAIVSSVDK+FMDSVIFTLYNYASNQR+FQPGETLTEILETPATSEQEAEHQR+FVHLLDQSDQDFQEELDLMK+GLQQQNSDWYLK+GVLLEIEDLQVNQFK+HTD…
EIF1AX	P47813|IF1AX	Eukaryotic translation initiation factor 1A, X-chromosomal	36.1	100	0.024	AYGELPEHAK+EDGQEYAQVIK+LEAMCFDGVK+VWINTSDIILVGLR+YNADEAR
ALDH1A3	P47895|AL1A3	Aldehyde dehydrogenase family 1 member A3	43.8	299	0.071	ANSTDYGLTAAVFTK+AVEAAQVAFQR+EEIFGPVQPILK+ELGEYALAEYTEVK+EQICEVEEGDKPDVDK+FATCNPSTR+GLFIKPTVFSEVTDNMR+IAFTGSTEVGK+IFINNEWHESK+ILELIESGK+KRPVGDPFDVK+LECGGSAMEDK+LLHQLADLVER+RLDALSR+SIEEVIK+TEQGPQIDQK+TIPTDDNVVCFTR+VFVEEQVYSEFVR+VTLELGGK+YFAGWADK
ALDH1B1	P30837|AL1B1	Aldehyde dehydrogenase X, mitochondrial	28.4	88	0.018	EEIFGPVQPLFK+ELGEDGLK+LAPALATGNTVVMK+LLNLLADLVER+TFPTVNPTTGEVIGHVAEGDR+TIPMDGQHFCFTR+VAEQTPLSALYLASLIK+VAFTGSTEVGHLIQK+VLGYIQLGQK+VTLELGGK+YFAGWADK+YGLAAAVFTR
ALDH2	P05091|ALDH2	Aldehyde dehydrogenase, mitochondrial	21.3	61	0.011	AAFQLGSPWR+GYFIQPTVFGDVQDGMTIAK+LADLIER+LGPALATGNVVVMK+LLCGGGIAADR+TIEEVVGR+VAFTGSTEIGR+VIQVAAGSSNLK+VTLELGGK+VVGNPFDSK
UQCRFS1	P47985|UCRI	Cytochrome b-c1 complex subunit Rieske, mitochondrial	19.3	13	0.003	EIEQEAAVELSQLR+ESLSGQAVR+NAVTQFVSSMSASADVLALAK+RLEVLDSTK
FASN	P49327|FAS	Fatty acid synthase	27.4	444	0.106	AALQEELQLCK+ACLDTAVENMPSLK+ADEASELACPTPK+AINCATSGVVGLVNCLR+ALGLGVEQLPVVFEDVVLHQATILPK+CVLLSNLSSTSHVPEVDPGSAELQK+DGAWGAFR+DGLLENQTPEFFQDVCKPK+DLVEAVAHILGIR+DNLEFFLAGIGR+DPSQQELPR+DTSFEQHVLWHTGGK+DTVTISGPQAPVFEFVEQLR+EGGFLLLHTLLR+ELNLVLSVR+FCFTPHTEEGCLSER+FDASFFGVHPK+GILADEDSSRPVWLK+GLIAEAAQLGPVGGVFNLAVVLR+GLVQALQTK+GMGLSLMR+GTPLISPLIK+GYAVLGGER+HSQDLAFLSMLNDIAAVPATAMPFR+KLQELSSK+LGMLSPEGTCK+LHLSGI…
CCT3	P49368|TCPG	T-complex protein 1 subunit gamma	67	528	0.127	ALDDMISTLK+AMTGVEQWPYR+AVAQALEVIPR+EDDVGTGAGLLEIK+EIQVQHPAAK+ELGIWEPLAVK+GISDLAQHYLMR+HTQENCETWGVNGETGTLVDMK+IDDIVSGHK+IGDEYFTFITDCK+IGDEYFTFITDCKDPK+ILQMEEEYIQQLCEDIIQLKPDVVITEK+ISIPVDISDSDMMLNIINSSITTK+IVLLDSSLEYK+IVSRPEELREDDVGTGAGLLEIK+KALDDMISTLK+KGESQTDIEITR+KIGDEYFTFITDCK+KVQSGNINAAK+MLLDPMGGIVMTNDGNAILR+MMGHRPVLVLSQNTK+MVQFEENGR+MVQFEENGRK+NLQDAMQVCR+NVLLDPQLVPGGGASEMAVAHALTEK+QGGAPDAGQE+…
TUFM	P49411|EFTU	Elongation factor Tu, mitochondrial	59.5	326	0.08	ADAVQDSEMVELVELEIR+AEAGDNLGALVR+DKPHVNVGTIGHVDHGK+DLEKPFLLPVEAVYSVPGR+EHILLAR+ELLTEFGYK+GDECELLGHSK+GEETPVIVGSALCALEGR+GITINAAHVEYSTAAR+GTVVTGTLER+HYAHTDCPGHADYVK+ILAEGGGAK+KGDECELLGHSK+KYEEIDNAPEER+LLDAVDTYIPVPAR+NMITGTAPLDGCILVVAANDGPMPQTR+QIGVEHVVVYVNK+TIGTGLVTNTLAMTEEEK+TTLTAAITK+TVVTGIEMFHK+VEAQVYILSK+YEEIDNAPEER
PCYT1A	P49585|PCY1A	Choline-phosphate cytidylyltransferase A	21.3	24	0.005	EAGMFAPTQR+ELNVSFINEK+GFTVMNENER+IDFVAHDDIPYSSAGSDDVYK+SIDLIQK+TSPPCSPANLSR+YDAVQHCR
NUMB	P49757|NUMB	Protein numb homolog	8.1	18	0.003	HAPIEQLAR+LSHAVGCAFAACLER+VSFCAPDR+VTTATEQAER+YLGHVEVDESR
ST13	P50502|F10A1	Hsc70-interacting protein	25.5	188	0.045	AIDLFTDAIK+AIEINPDSAQPYK+EWVESMGGK+LDYDEDASAMLK+LLGHWEEAAHDLALACK+QDPSVLHTEEMR+VAAIEALNDGELQK+VMNLISK
ANXA11	P50995|ANX11	Annexin A11	35	292	0.073	AHLVAVFNEYQR+DAQELYAAGENR+DESTNVDMSLAQR+EMSGDLEEGMLAVVK+GFGTDEQAIIDCLGSR+GTITDAPGFDPLR+GVGTDEACLIEILASR+KTLEEAIR+LLISLSQGNR+QQILLSFK+SDTSGHFQR+SELSGNFEK+SETDLLDIR+SLYHDISGDTSGDYR+SLYHDISGDTSGDYRK+TPVLFDIYEIK
FXR1	P51114|FXR1	Fragile X mental retardation syndrome-related protein 1	8.5	23	0.005	EDLMGLAIGTHGSNIQQAR+KVPGVTAIELDEDTGTFR+LQIDEQLR+VIQEIVDK
FXR2	P51116|FXR2	Fragile X mental retardation syndrome-related protein 2	5.2	6	0.001	EDLMGLAIGTHGANIQQAR+LQIDEQLR+VIQEIVDK
RARS1	P54136|SYRC	Arginine--tRNA ligase, cytoplasmic	40.5	355	0.087	AYQCVVLLQGK+EIAENLTK+EMHVGHLR+FGDYQCNSAMGISQMLK+GFDILGIKPVQR+HLPDNECIEK+ILLDHEK+IVFVPGCSIPLTIVK+IYDALDVSLIER+LANIDEEMLQK+LFEFAGYDVLR+LLQQEEEIK+LMDLLGEGLK+LNHVGDWGTQFGMLIAHLQDK+MLLCEAVAAVMAK+NMINIISR+SDGGYTYDTSDLAAIK+SLTAEIDR+VEIAGPGFINVHLR+VFHAGFGVVLGEDK+VIVDFSSPNIAK+VLTAEELNAAQTSVAYGCIK+YADLSHNR
PRKAG1	P54619|AAKG1	5'-AMP-activated protein kinase subunit gamma-1	19	29	0.006	CYLHETLETIINR+FDVINLAAEK+LVVVDENDVVK+QSFVGMLTITDFINILHR+TYNNLDVSVTK
NAPA	P54920|SNAA	Alpha-soluble NSF attachment protein	53.2	154	0.038	AALCHFCIDMLNAK+AIAHYEQSADYYK+AIDIYEQVGTNAMDSPLLK+AIEIYTDMGR+EAEAMALLAEAER+EYDSISR+HDAATCFVDAGNAFK+IEEACEIYAR+LDQWLTTMLLR+LLEAHEEQNVDSYTESVK+NSQSFFSGLFGGSSK+YEELFPAFSDSR
PSMD4	P55036|PSMD4	26S proteasome non-ATPase regulatory subunit 4	34.2	144	0.035	IIAFVGSPVEDNEK+ITFCTGIR+LHTVQPK+LQAQQDAVNIVCHSK+LTAFVNTLNGK+MTISQQEFGR+NAMGSLASQATK+SNPENNVGLITLANDCEVLTTLTPDTGR+VNVDIINFGEEEVNTEK+VSMEEQR
VCP	P55072|TERA	Transitional endoplasmic reticulum ATPase	71	1522	0.377	AFEEAEK+AHVIVMAATNRPNSIDPALR+AIANECQANFISIK+AIGVKPPR+AVANETGAFFFLINGPEIMSK+DHFEEAMR+DVDLEFLAK+EAVCIVLSDDTCSDEK+EDEEESLNEVGYDDIGGCR+ELQELVQYPVEHPDK+EMVELPLR+ESIESEIR+ETVVEVPQVTWEDIGGLEDVK+ETVVEVPQVTWEDIGGLEDVKR+EVDIGIPDATGR+GDDLSTAILK+GDIFLVR+GGNIGDGGGAADR+GLLLYGPPGTGK+GPELLTMWFGESEANVR+GVLFYGPPGCGK+IVSQLLTLMDGLK+KAFEEAEK+KNVFIIGATNRPDIIDPAILRPGR+KQLAQIK+KYEMFAQTLQQSR+LADDVDLEQVANETHGHVGADLAALCSEA…
NPEPPS	P55786|PSA	Puromycin-sensitive aminopeptidase	30.8	358	0.088	AFFESHPAPSAER+ATFDISLVVPK+DAESIHQYLLQR+DYFNVPYPLPK+ETALLIDPK+FALEVAAK+GMNMYLTK+IDFVGELNDK+ILMDKPEMNVVLK+LEAAAQVR+LGLQNDLFSLAR+LGWDPKPGEGHLDALLR+LNLGTVGFYR+LSVEGFAVDK+QILSADLR+SPVYLTVLK+TIQQCCENILLNAAWLK+TQYSSAMLESLLPGIR+VALSNMNVIDR+VLGATLLPDLIQK+VLTFALSEEVRPQDTVSVIGGVAGGSK+VTLSFPSTLQTGTGTLK+YAAVTQFEATDAR
MYL6	P60660|MYL6	Myosin light polypeptide 6	70.2	486	0.115	ALGQNPTNAEVLK+DQGTYEDYVEGLR+EAFQLFDR+EGNGTVMGAELR+HVLVTLGEK+ILYSQCGDVMR+MTEEEVEMLVAGHEDSNGCINYEAFVR+NKDQGTYEDYVEGLR+SDEMNVK+VFDKEGNGTVMGAELR+VLDFEHFLPMLQTVAK
ACTB	P60709|ACTB	Actin, cytoplasmic 1	73.1	3060	0.498	AGFAGDDAPR+AVFPSIVGRPR+CDVDIRK+CPEALFQPSFLGMESCGIHETTFNSIMK+DLTDYLMK+DLYANTVLSGGTTMYPGIADR+DSYVGDEAQSK+DSYVGDEAQSKR+EITALAPSTMK+EKLCYVALDFEQEMATAASSSSLEK+FRCPEALFQPSFLGMESCGIHETTFNSIMK+GYSFTTTAER+HQGVMVGMGQK+IIAPPERK+IWHHTFYNELR+KDLYANTVLSGGTTMYPGIADR+LCYVALDFEQEMATAASSSSLEK+QEYDESGPSIVHR+RGILTLK+SYELPDGQVITIGNER+TTGIVMDSGDGVTHTVPIYEGYALPHAILR+VAPEEHPVLLTEAPLNPK+YPIEHGIVTNWDDMEK
ACTA2	P62736|ACTA	Actin, aortic smooth muscle	70	1532	0.216	AGFAGDDAPR+AVFPSIVGRPR+CPETLFQPSFIGMESAGIHETTYNSIMK+DLTDYLMK+DLYANNVLSGGTTMYPGIADR+DSYVGDEAQSK+DSYVGDEAQSKR+EITALAPSTMK+GYSFVTTAER+HQGVMVGMGQK+IIAPPERK+IWHHSFYNELR+KDLYANNVLSGGTTMYPGIADR+LCYVALDFENEMATAASSSSLEK+QEYDEAGPSIVHR+RGILTLK+SYELPDGQVITIGNER+TTGIVLDSGDGVTHNVPIYEGYALPHAIMR+VAPEEHPTLLTEAPLNPK+YPIEHGIITNWDDMEK
ACTBL2	Q562R1|ACTBL	Beta-actin-like protein 2	28.7	608	0.047	CDVDIRK+DLTDYLMK+GYNFTTTAER+HQGVMVGMGQK+IIAPPERK+SYELPDGQVITIGNER+TTGIVMDSGDGVTHIVPIYEGYALPHAILR+VAPDEHPILLTEAPLNPK
POTEE	Q6S8J3|POTEE	POTE ankyrin domain family member E	10	1380	0.143	AGFAGDDAPR+ANLNALDR+AVFPSIVGRPR+EKLCYVALDFEQEMATAASSSSLEK+IWHHTFYNELR+KNDNLLK+LCYVALDFEQEMATAASSSSLEK+QEYDESGPSIVHR+RGILTLK+SYELPDGQVITIGNER
PRPS1	P60891|PRPS1	Ribose-phosphate pyrophosphokinase 1	55	287	0.07	ENISEWR+FSNQETCVEIGESVR+IFSGSSHQDLSQK+INNACFEAVVVTNTIPQEDK+IQVIDISMILAEAIR+LNVDFALIHK+MVLVGDVK+NCTIVSPDAGGAK+RVTSIADR+THNGESVSYLFSHVPL+VAILVDDMADTCGTICHAADK+VTAVIPCFPYAR+VYAILTHGIFSGPAISR
CDC42	P60953|CDC42	Cell division control protein 42 homolog	62.8	449	0.105	CVVVGDGAVGK+DDPSTIEK+LRPLSYPQTDVFLVCFSVVSPSSFENVK+NVFDEAILAALEPPEPK+QKPITPETAEK+TCLLISYTTNK+TPFLLVGTQIDLR+WVPEITHHCPK+YVECSALTQK
RAC1	P63000|RAC1	Ras-related C3 botulinum toxin substrate 1	39.1	318	0.068	AVLCPPPVK+CVVVGDGAVGK+DDKDTIEK+HHCPNTPIILVGTK+KLTPITYPQGLAMAK+LTPITYPQGLAMAK+TVFDEAIR+YLECSALTQR
RHOG	P84095|RHOG	Rho-related GTP-binding protein RhoG	54.5	83	0.014	AQPDTLR+AVLNPTPIK+CVVVGDGAVGK+EVFAEAVR+EYIPTVFDNYSAQSAVDGR+TVNLNLWDTAGQEEYDR+WHPEVCHHCPDVPILLVGTK+YLECSALQQDGVK
GMFB	P60983|GMFB	Glia maturation factor beta	34.5	62	0.014	ETNNAAIIMK+FIVYSYK+LVQTAELTK+LVVLDEELEGISPDELKDELPER
UBE2D3	P61077|UB2D3	Ubiquitin-conjugating enzyme E2 D3	36.1	118	0.023	EISDIAR+IYHPNINSNGSICLDILR+SQWSPALTISK+VLLSICSLLCDPNPDDPLVPEIAR
UBE2D1	P51668|UB2D1	Ubiquitin-conjugating enzyme E2 D1	19.7	45	0.006	IYHPNINSNGSICLDILR+SQWSPALTVSK
UBE2N	P61088|UBE2N	Ubiquitin-conjugating enzyme E2 N	72.4	265	0.064	AEPDESNAR+DKWSPALQIR+LCIDIIK+LELFLPEEYPMAAPK+LLAEPVPGIK+LYAMNNI+TNEAQAIETAR+TVLLSIQALLSAPNPDDPLANDVAEQWK+WSPALQIR+YFHVVIAGPQDSPFEGGTFK
ACTR3	P61158|ARP3	Actin-related protein 3	71.1	482	0.118	AEPEDHYFLLTEPPLNTPENR+DITYFIQQLLR+DREVGIPPEQSLETAK+DYEEIGPSICR+EFNKYDTDGSK+EFSIDVGYER+FLGPEIFFHPEFANPDFTQPISEVVDEVIQNCPIDVR+FMEQVIFK+GVDDLDFFIGDEAIEKPTYATK+HGIVEDWDLMER+HNPVFGVMS+KDYEEIGPSICR+LGYAGNTEPQFIIPSCIAIK+LPACVVDCGTGYTK+LSEELSGGR+NIVLSGGSTMFR+QYTGINAISK+TLTGTVIDSGDGVTHVIPVAEGYVIGSCIK+YAVWFGGSMLASTPEFYQVCHTK+YSYVCPDLVK
ACTR2	P61160|ARP2	Actin-related protein 2	39.6	461	0.112	DKDNFWMTR+DLMVGDEASELR+GYAFNHSADFETVR+HIVLSGGSTMYPGLPSR+HLWDYTFGPEK+HMVFLGGAVLADIMK+ILLTEPPMNPTK+KVVVCDNGTGFVK+LALETTVLVESYTLPDGR+LCYVGYNIEQEQK+RLDIAGR+SMLEVNYPMENGIVR+VVVCDNGTGFVK
ACTR1A	P61163|ACTZ	Alpha-centractin	31.6	244	0.06	ACYLSINPQKDETLETEK+AGFAGDQIPK+APELLFRPDLIGEESEGIHEVLVFAIQK+AQYYLPDGSTIEIGPSR+DETLETEK+DQLQTFSEEHPVLLTEAPLNPR+IWQYVYSK+TLFSNIVLSGGSTLFK+VMAGALEGDLFIGPK
RAP1B	P61224|RAP1B	Ras-related protein Rap-1b	72.8	379	0.059	CDLEDER+DTDDVPMILVGNK+INVNEIFYDLVR+LVVLGSGGVGK+NGQGFALVYSITAQSTFNDLQDLR+QVEVDAQQCMLEILDTAGTEQFTAMR+QWNNCAFLESSAK+SALTVQFVQGIFVEK+VKDTDDVPMILVGNK+YDPTIEDSYR+YDPTIEDSYRK
RAP1A	P62834|RAP1A	Ras-related protein Rap-1A	58.7	307	0.041	CDLEDER+INVNEIFYDLVR+LVVLGSGGVGK+NGQGFALVYSITAQSTFNDLQDLR+QWCNCAFLESSAK+SALTVQFVQGIFVEK+VKDTEDVPMILVGNK+YDPTIEDSYR+YDPTIEDSYRK
RPL26	P61254|RL26	60S ribosomal protein L26	45.5	150	0.035	ANGTTVHVGIHPSK+DDEVQVVR+FNPFVTSDR+HFNAPSHIR+IMSSPLSK+KDDEVQVVR+KIMSSPLSK+KYVIYIER+YKEETIEK+YVIYIER
RPL37A	P61513|RL37A	60S ribosomal protein L37a	51.1	106	0.026	AVGIWHCGSCMK+IEISQHAK+KIEISQHAK+TVAGGAWTYNTTSAVTVK+YTCSFCGK
RHOA	P61586|RHOA	Transforming protein RhoA	72	444	0.068	DQFPEVYVPTVFENYVADIEVDGK+EVFEMATR+HFCPNVPIILVGNK+HFCPNVPIILVGNKK+IGAFGYMECSAK+KLVIVGDGACGK+LRPLSYPDTDVILMCFSIDSPDSLENIPEK+LVIVGDGACGK+MKQEPVKPEEGR+QEPVKPEEGR+QVELALWDTAGQEDYDR+TCLLIVFSK
RHOC	P08134|RHOC	Rho-related GTP-binding protein RhoC	69.4	398	0.057	DQFPEVYVPTVFENYIADIEVDGK+EVFEMATR+HFCPNVPIILVGNK+HFCPNVPIILVGNKK+ISAFGYLECSAK+KLVIVGDGACGK+LRPLSYPDTDVILMCFSIDSPDSLENIPEK+LVIVGDGACGK+MKQEPVR+QVELALWDTAGQEDYDR+TCLLIVFSK
SEC61A1	P61619|S61A1	Protein transport protein Sec61 subunit alpha isoform 1	29	156	0.038	AFSPTTVNTGR+EQQMVMR+EQSEVGSMGALLF+ETSMVHELNR+FLEVIKPFCVILPEIQKPER+FSGNLLVSLLGTWSDTSSGGPAR+GQYNTYPIK+GTLMELGISPIVTSGLIMQLLAGAK+IIEVGDTPK+TWIEVSGSSAK
PSMC5	P62195|PRS8	26S proteasome regulatory subunit 8	57.1	278	0.06	AVAHHTDCTFIR+EELQLLQEQGSYVGEVVR+EHAPSIIFMDEIDSIGSSR+ELFVMAR+EVIELPVKHPELFEALGIAQPK+FVVDVDK+GVCTEAGMYALR+GVILYGPPGTGK+HPELFEALGIAQPK+IAELMPGASGAEVK+IDILDSALLRPGR+IEELQLIVNDK+LEGGSGGDSEVQR+NIDINDVTPNCR+TMLELLNQLDGFEATK+VDPLVSLMMVEK+VHVTQEDFEMAVAK+VIMATNR+VPDSTYEMIGGLDK+VSGSELVQK
PSMC1	P62191|PRS4	26S proteasome regulatory subunit 4	50.5	320	0.069	AICTEAGLMALR+APQETYADIGGLDNQIQEIK+AVANQTSATFLR+DDLSGADIK+DLLEPGCSVLLNHK+GVILYGPPGTGK+IETLDPALIRPGR+IKDYLLMEEEFIR+KYEPPVPTR+MTLADDVTLDDLIMAK+NQEQMKPLEEK+TMLELLNQLDGFDSR+VAEEHAPSIVFIDEIDAIGTK+VHAVIGVLMDDTDPLVTVMK+VIMATNR+VVGSELIQK+YDSNSGGER
ARF6	P62330|ARF6	ADP-ribosylation factor 6	62.3	96	0.023	DALLLIFANK+FNVWDVGGQDK+FNVWDVGGQDKIRPLWR+HYYTGTQGLIFVVDCADR+ILMLGLDAAGK+LGQSVTTIPTVGFNVETVTYK+NWYVQPSCATSGDGLYEGLTWLTSNYK+QDLPDAMKPHEIQEK
RPS4X	P62701|RS4X	40S ribosomal protein S4, X isoform	48.7	458	0.098	DANGNSFATR+ECLPLIIFLR+ERHPGSFDVVHVK+FDTGNLCMVTGGANLGR+GIPHLVTHDAR+GNKPWISLPR+LRECLPLIIFLR+LSNIFVIGK+LTIAEER+TDITYPAGFMDVISIDK+VNDTIQIDLETGK+YALTGDEVK
RPS4Y1	P22090|RS4Y1	40S ribosomal protein S4, Y isoform 1	38.8	154	0.022	DANGNSFATR+ECLPLIVFLR+ERHPGSFDVVHVK+FDTGNLCMVIGGANLGR+GIPHLVTHDAR+LSNIFVIGNGNKPWISLPR+VNDTVQIDLGTGK+YALTGDEVK
PPP2CB	P62714|PP2AB	Serine/threonine-protein phosphatase 2A catalytic subunit beta isoform	51.8	132	0.021	AHQLVMEGYNWCHDR+CPVTVCGDVHGQFHDLMELFR+ESNVQEVR+GAGYTFGQDISETFNHANGLTLVSR+GGWGISPR+LQEVPHEGPMCDLLWSDPDDR+NVVTIFSAPNYCYR+QITQVYGFYDECLR+QLNENQVR+SPDTNYLFMGDYVDR+YSFLQFDPAPR
PPP2CA	P67775|PP2AA	Serine/threonine-protein phosphatase 2A catalytic subunit alpha isoform	53.4	122	0.011	AHQLVMEGYNWCHDR+CPVTVCGDVHGQFHDLMELFR+ELDQWIEQLNECK+ESNVQEVR+GAGYTFGQDISETFNHANGLTLVSR+GGWGISPR+LQEVPHEGPMCDLLWSDPDDR+NVVTIFSAPNYCYR+QITQVYGFYDECLR+SPDTNYLFMGDYVDR+YSFLQFDPAPR
RPS6	P62753|RS6	40S ribosomal protein S6	41.8	272	0.067	DIPGLTDTTVPR+EEAAEYAK+GCIVDANLSVLNLVIVK+GHSCYRPR+KLFNLSK+LIEVDDER+LNISFPATGCQK+MATEVAADALGEEWK+NKEEAAEYAK+QGVLTHGR+RQEQIAK
RAB1A	P62820|RAB1A	Ras-related protein Rab-1A	62.4	409	0.047	EFADSLGIPFLETSAK+FADDTYTESYISTIGVDFK+GAHGIIVVYDVTDQESFNNVK+LLLIGDSGVGK+LQLWDTAGQER+MGPGATAGGAEK+NATNVEQSFMTMAAEIK+QWLQEIDR+TITSSYYR+VVDYTTAK+YASENVNK
RAB14	P61106|RAB14	Ras-related protein Rab-14	61.4	272	0.045	DVTYEEAK+FMADCPHTIGVEFGTR+IYQNIQDGSLDLNAAESGVQHKPSAPQGGR+LQLWDTAGQER+LTSEPQPQR+NLTNPNTVIILIGNK+QFAEENGLLFLEASAK+SCLLHQFTEK+STYNHLSSWLTDAR+TGENVEDAFLEAAK
RAB1B	Q9H0U4|RAB1B	Ras-related protein Rab-1B	50.7	400	0.044	EFADSLGIPFLETSAK+FADDTYTESYISTIGVDFK+LLLIGDSGVGK+LQLWDTAGQER+MGPGAASGGERPNLK+NATNVEQAFMTMAAEIK+QWLQEIDR+TITSSYYR+YASENVNK
RAB6A	P20340|RAB6A	Ras-related protein Rab-6A	48.1	233	0.032	ELNVMFIETSAK+GSDVIIMLVGNK+LQLWDTAGQER+LVFLGEQSVGK+QVSIEEGER+SLIPSYIR+SREDMIDIK+TDLADKR+TMYLEDR+VAAALPGMESTQDR
RAB10	P61026|RAB10	Ras-related protein Rab-10	28	240	0.026	AFLTLAEDILR+FFETSAK+GKGEQIAR+LLLIGDSGVGK+LQLWDTAGQER+NIDEHANEDVER+SFENISK
RAB35	Q15286|RAB35	Ras-related protein Rab-35	33.3	161	0.008	ENVNVEEMFNCITELVLR+FAGQMGIQLFETSAK+LLLIGDSGVGK+LQLWDTAGQER+QQQQQQNDVVK+VVETEDAYK+WLHEINQNCDDVCR
RAB3B	P20337|RAB3B	Ras-related protein Rab-3B	26	116	0.006	GQLLAEQLGFDFFEASAK+LQLWDTAGQER+LVDAICDK+MSDSLDTDPSMLGSSK+TYSWDNAQVILVGNK
RAB8B	Q92930|RAB8B	Ras-related protein Rab-8B	17.9	161	0.007	LALDYGIK+LLLIGDSGVGK+LQLWDTAGQER+NIEEHASSDVER+SSANVEEAFFTLAR
RAB6D	Q53S08|RAB6D	Ras-related protein Rab-6D	15	43	0.007	DSAAAVVVYDITNVNSFQQTTK+QVSIEEGER+TDLADKR
RAB8A	P61006|RAB8A	Ras-related protein Rab-8A	19.3	153	0.005	ANINVENAFFTLAR+ITPDQQK+LALDYGIK+LLLIGDSGVGK+LQLWDTAGQER
RPS26	P62854|RS26	40S ribosomal protein S26	50.4	140	0.035	DISEASVFDAYVLPK+FRPAGAAPRPPPKPM+GHVQPIR+LHYCVSCAIHSK+NIVEAAAVR
GNB1	P62873|GBB1	Guanine nucleotide-binding protein G(I)/G(S)/G(T) subunit beta-1	67.4	290	0.051	ACADATLSQITNNIDPVGR+ADQELMTYSHDNIICGITSVSFSK+AGVLAGHDNR+ELAGHTGYLSCCR+IYAMHWGTDSR+KACADATLSQITNNIDPVGR+LFVSGACDASAK+LIIWDSYTTNK+LLLAGYDDFNCNVWDALK+LLVSASQDGK+QEAEQLK+QTFTGHESDINAICFFPNGNAFATGSDDATCR+SSWVMTCAYAPSGNYVACGGLDNICSIYNLK+VHAIPLR+VSCLGVTDDGMAVATGSWDSFLK
GNB2	P62879|GBB2	Guanine nucleotide-binding protein G(I)/G(S)/G(T) subunit beta-2	57.6	241	0.033	ACGDSTLTQITAGLDPVGR+ADQELLMYSHDNIICGITSVAFSR+AGVLAGHDNR+ELPGHTGYLSCCR+IYAMHWGTDSR+LIIWDSYTTNK+LLLAGYDDFNCNIWDAMK+LLVSASQDGK+QEAEQLR+SSWVMTCAYAPSGNFVACGGLDNICSIYSLK+TFVSGACDASIK+VHAIPLR+VSCLGVTDDGMAVATGSWDSFLK
GNB4	Q9HAV0|GBB4	Guanine nucleotide-binding protein subunit beta-4	49.4	161	0.02	ACNDATLVQITSNMDSVGR+AGVLAGHDNR+ELPGHTGYLSCCR+LIIWDSYTTNK+LLLAGYDDFNCNVWDTLK+LLVSASQDGK+MHAIPLR+NQIQDAR+QEAEQLR+SSWVMTCAYAPSGNYVACGGLDNICSIYNLK+TFVSGACDASSK+VSCLGVTDDGMAVATGSWDSFLR
YWHAZ	P63104|1433Z	14-3-3 protein zeta/delta	80.4	680	0.133	DICNDVLSLLEK+DNLTLWTSDTQGDEAEAGEGGEN+DSTLIMQLLR+EKIETELR+EMQPTHPIR+FLIPNASQAESK+GIVDQSQQAYQEAFEISK+KEMQPTHPIR+KGIVDQSQQAYQEAFEISK+LAEQAER+LGLALNFSVFYYEILNSPEK+MKGDYYR+NLLSVAYK+SVTEQGAELSNEER+TAFDEAIAELDTLSEESYK+TAFDEAIAELDTLSEESYKDSTLIMQLLR+VVSSIEQK+YDDMAACMK+YLAEVAAGDDK+YLAEVAAGDDKK
YWHAE	P62258|1433E	14-3-3 protein epsilon	72.5	789	0.171	AAFDDAIAELDTLSEESYK+AASDIAMTELPPTHPIR+DNLTLWTSDMQGDGEEQNK+DSTLIMQLLR+EAAENSLVAYK+EALQDVEDENQ+EDLVYQAK+HLIPAANTGESK+IISSIEQK+KEAAENSLVAYK+KVAGMDVELTVEER+LAEQAER+LICCDILDVLDK+NLLSVAYK+QMVETELK+VAGMDVELTVEER+YDEMVESMK+YLAEFATGNDR+YLAEFATGNDRK
YWHAG	P61981|1433G	14-3-3 protein gamma	79.8	441	0.072	ATVVESSEK+AYSEAHEISK+DNLTLWTSDQQDDDGGEGNN+DSTLIMQLLR+EHMQPTHPIR+ELEAVCQDVLSLLDNYLIK+LAEQAER+LGLALNYSVFYYEIQNAPEQACHLAK+MKGDYYR+NCSETQYESK+NLLSVAYK+NVTELNEPLSNEER+RATVVESSEK+TAFDDAIAELDTLNEDSYK+VISSIEQK+YDDMAAAMK+YLAEVATGEK
YWHAQ	P27348|1433T	14-3-3 protein theta	60	519	0.092	AVTEQGAELSNEER+DSTLIMQLLR+EKVESELR+EMQPTHPIR+KEMQPTHPIR+KQTIDNSQGAYQEAFDISK+LAEQAER+NLLSVAYK+QTIDNSQGAYQEAFDISK+QTIDNSQGAYQEAFDISKK+SICTTVLELLDK+TAFDEAIAELDTLNEDSYK+VISSIEQK+YDDMATCMK+YLAEVACGDDR+YLAEVACGDDRK+YLIANATNPESK
YWHAB	P31946|1433B	14-3-3 protein beta/alpha	76.8	502	0.084	AVTEQGHELSNEER+DNLTLWTSENQGDEGDAGEGEN+DSTLIMQLLR+EKIEAELQDICNDVLELLDK+EMQPTHPIR+IEAELQDICNDVLELLDK+KEMQPTHPIR+LAEQAER+LGLALNFSVFYYEILNSPEK+NLLSVAYK+QTTVSNSQQAYQEAFEISK+TAFDEAIAELDTLNEESYK+VISSIEQK+YDDMAAAMK+YLIPNATQPESK+YLSEVASGDNK
YWHAH	Q04917|1433F	14-3-3 protein eta	63	415	0.071	AVTELNEPLSNEDR+DSTLIMQLLR+EAFEISK+ELETVCNDVLSLLDK+EQMQPTHPIR+KNSVVEASEAAYK+LAEQAER+MKGDYYR+NCNDFQYESK+NLLSVAYK+NSVVEASEAAYK+QAFDDAIAELDTLNEDSYK+TMADGNEK+VISSIEQK+YDDMASAMK+YLAEVASGEK
PPP2R2A	P63151|2ABA	Serine/threonine-protein phosphatase 2A 55 kDa regulatory subunit B alpha isoform	18.1	30	0.006	DITLEASR+INLWHLEITDR+LFEEPEDPSNR+NAAQFLLSTNDK+VPVFRPMDLMVEASPRR+VVIFQQEQENK+YRDPTTVTTLR
EIF5A	P63241|IF5A1	Eukaryotic translation initiation factor 5A-1	68.8	457	0.111	EDLRLPEGDLGK+IVEMSTSK+KNGFVVLK+KYEDICPSTHNMDVPNIK+LPEGDLGK+NDFQLIGIQDGYLSLLQDSGEVR+RNDFQLIGIQDGYLSLLQDSGEVR+VHLVGIDIFTGK+YDCGEEILITVLSAMTEEAAVAIK+YEDICPSTHNMDVPNIK
YBX1	P67809|YBOX1	Y-box-binding protein 1	49.7	313	0.055	AADPPAENSSAPEAEQGGAE+EDGNEEDKENQGDETQGQQPPQR+EDVFVHQTAIK+GAEAANVTGPGGVPVQGSK+NDTKEDVFVHQTAIK+NEGSESAPEGQAQQR+NGYGFINR+NYQQNYQNSESGEK+NYQQNYQNSESGEKNEGSESAPEGQAQQR+RPQYSNPPVQGEVMEGADNQGAGEQGRPVR+SVGDGETVEFDVVEGEK
YBX3	P16989|YBOX3	Y-box-binding protein 3	19.9	195	0.027	DGVPEGAQLQGPVHR+EDVFVHQTAIK+GAEAANVTGPDGVPVEGSR+NDTKEDVFVHQTAIK+NGYGFINR+SVGDGETVEFDVVEGEK
SEC11A	P67812|SC11A	Signal peptidase complex catalytic subunit SEC11A	24.6	96	0.024	EIPIVHR+GDLLFLTNR+GDNNAVDDR+MLSLDFLDDVR+VGEIVVFR
UBE2L3	P68036|UB2L3	Ubiquitin-conjugating enzyme E2 L3	62.3	247	0.061	ADLAEEYSK+GQVCLPVISAENWKPATK+IEINFPAEYPFKPPK+NAEEFTK+NIQVDEANLLTWQGLIVPDNPPYDK+TDQVIQSLIALVNDPQPEHPLR
EEF1A1	P68104|EF1A1	Elongation factor 1-alpha 1	71.4	2048	0.423	DGNASGTTLLEALDCILPPTRPTDKPLR+DGNASGTTLLEALDCILPPTRPTDKPLRLPLQDVYK+EHALLAYTLGVK+EVSTYIK+IGGIGTVPVGR+IGYNPDTVAFVPISGWNGDNMLEPSANMPWFK+KDGNASGTTLLEALDCILPPTRPTDKPLR+LPLQDVYK+MDSTEPPYSQK+NDPPMEAAGFTAQVIILNHPGQISAGYAPVLDCHTAHIACK+NMITGTSQADCAVLIVAAGVGEFEAGISK+NMITGTSQADCAVLIVAAGVGEFEAGISKNGQTR+QLIVGVNK+QTVAVGVIK+RGNVAGDSK+SGDAAIVDMVPGKPMCVESFSDYPPLGR+STTTGHLIYK+SVEMHHEALSEALPGDNVGFNVK+THINIVVIGHVDSGK+…
EEF1A2	Q05639|EF1A2	Elongation factor 1-alpha 2	34.8	668	0.083	EHALLAYTLGVK+IGGIGTVPVGR+LPLQDVYK+NMITGTSQADCAVLIVAAGVGEFEAGISK+NMITGTSQADCAVLIVAAGVGEFEAGISKNGQTR+QLIVGVNK+QTVAVGVIK+STTTGHLIYK+SVEMHHEALSEALPGDNVGFNVK+THINIVVIGHVDSGK+VETGILRPGMVVTFAPVNITTEVK+YAWVLDK
CSNK2A1	P68400|CSK21	Casein kinase II subunit alpha	16.9	36	0.007	EAMEHPYFYTVVK+FVHSENQHLVSPEALDFLDK+FYMYELLK+GGPNIITLADIVK+GGPNIITLADIVKDPVSR+TPALVFEHVNNTDFK
U2AF1	Q01081|U2AF1	Splicing factor U2AF 35 kDa subunit	20	23	0.005	AVIDLNNR+NPQNSSQSADGLR+QYEMGECTR+WFNGQPIHAELSPVTDFR
SPTBN1	Q01082|SPTB2	Spectrin beta chain, non-erythrocytic 1	59.4	1297	0.313	AELFTQSCADLDK+AFEDEMSGR+ALVADSHPESER+AQTLPTSVVTITSESSPGK+AQTLPTSVVTITSESSPGKR+DALLLWCQMK+DALLSALSIQNYHLECNETK+DASVAEAWLLGQEPYLSSR+DGLNEAWADLLELIDTR+DGMAFNALIHK+DLDDFQSWLSR+DLMLWMEDVIR+DLTSVMR+DLTSVNILLK+DLVAIEAK+DMGEMVTQGQTDAQYMFLR+DQNTVETLQR+DTGNIGQER+DVAEEIANYRPTLDTLHEQASALPQEHAESPDVR+DVSSVELLMNNHQGIK+EAEKLESEHPDQAQAILSR+EASLGEASK+EAVCEVALDYK+EGEDMIAEEHFGSEK+EGMQLISEKPETEAVVK+EIEELQSQAQALSQEGK+…
SET	Q01105|SET	Protein SET	36.2	218	0.054	EFHLNESGDPSSK+EQQEAIEHIDEVQNEIDR+IDFYFDENPYFENK+IPNFWVTTFVNHPQVSALLGEEDEEALHYLTR+LNEQASEEILK+RSELIAK+VEVTEFEDIK
SRSF2	Q01130|SRSF2	Serine/arginine-rich splicing factor 2	14.5	91	0.023	DAEDAMDAMDGAVLDGR+VDNLTYR+VGDVYIPR
FABP5	Q01469|FABP5	Fatty acid-binding protein 5	47.4	62	0.015	ELGVGIALR+FEETTADGR+LVVECVMNNVTCTR+TQTVCNFTDGALVQHQEWDGK+TTQFSCTLGEK
IFITM3	Q01628|IFM3	Interferon-induced transmembrane protein 3	30.8	73	0.016	EEHEVAVLGAPHNPAPPTSTVIHIR+MVGDVTGAQAYASTAK
OGDH	Q02218|ODO1	2-oxoglutarate dehydrogenase, mitochondrial	14.9	16	0.003	DMVGQVAITR+DPAAAPATGNK+FETPGIMQFTNEEKR+FGLEGCEVLIPALK+LEAADEGSGDVK+LVEDHLAVQSLIR+NITLSLVANPSHLEAADPVVMGK+QILLPFR+SMSCPSTGLTEDILTHIGNVASSVPVENFTIHGGLSR+SSPYPTDVAR
PLOD1	Q02809|PLOD1	Procollagen-lysine,2-oxoglutarate 5-dioxygenase 1	43.1	373	0.091	AQFDLAFVVR+AQVEEFLAQHGSEYQSVK+FLGSGGFIGYAPNLSK+FLLEYIAPMTEK+FWTFETGCTVCDEGLR+GELQSSDLFHHSK+HADKEDLVILFADSYDVLFASGPR+HTLGHLLSLDSYR+IFLDPEKR+IFQNLDGALDEVVLK+IQALGLGEDWNVEK+IQGGYENVPTIDIHMNQIGFER+LLLQQNK+LQLNYLGNYIPR+LTHYHEGLPTTR+NLAYDTLPVLIHGNGPTK+NMGADLCR+NVIAPLMTR+QQDVFMFLTNR+SAQFFNYK+SEDYVDIVQGR+SQVVFSAEELIYPDR+TTHLHNDLWEVFSNPEDWK+YIAVSFVDP
CAV1	Q03135|CAV1	Caveolin-1	45.5	208	0.051	AMADELSEK+EIDLVNRDPK+EQGNIYKPNNK+HLNDDVVK+IDFEDVIAEPEGTHSFDGIWK+QVYDAHTK+YVDSEGHLYTVPIR
EIF4G1	Q04637|IF4G1	Eukaryotic translation initiation factor 4 gamma 1	23.5	344	0.081	AASLLLEILGLLCK+AIIEEYLHLNDMK+DITEEIMSGAR+EAVGDLLDAFK+EAVQCVQELASPSLLFIFVR+EFLPEGQDIGAFVAEQK+EITKPLRPLGK+EMDEAATAEER+FIGELFK+FMLQDVIDLR+FSALQQAVPTESTDNRR+GGPGGELPR+GLPLVDDGGWNTVPISK+GSRPIDTSR+GVIDLIFEK+HGVESTLER+IHNAENIQPGEQK+IIATVLMTEDIK+ITKPGSIDSNNQLFAPGGR+KIIATVLMTEDIK+LQGINCGPDFTPSFANLGR+LTPQMFQQLMK+MDQYFNQMEK+MLTEAIMHDCVVK+NHDEESLECLCR+QVTQLAIDTEER+SDQWKPLNLEEK+VEYTLGEESEAPGQR+VFDWIEANLSEQQIV…
DNM1	Q05193|DYN1	Dynamin-1	12.6	106	0.015	CVDMVISELISTVR+DITAALAAER+GISPVPINLR+GMEDLIPLVNR+GYIGVVNR+LDLMDEGTDAR+LEIEAETDR+LQSQLLSLEK+SSVLENFVGR+TGLFTPDMAFETIVK+TIMHLMINNTK
DNM2	P50570|DYN2	Dynamin-2	11.7	108	0.015	CVDLVIQELINTVR+DMILQFISR+GISPVPINLR+GYIGVVNR+LDLMDEGTDAR+LQSQLLSLEK+SSVLENFVGR+TIMHLMINNTK+VYSPHVLNLTLIDLPGITK
CALD1	Q05682|CALD1	Caldesmon	35.7	1022	0.249	EAEGAPQVEAGK+EAEGAPQVEAGKR+EFDPTITDASLSLPSR+EKEEEEEEKPK+GETESEEFEK+GNVFSSPTAAGTPNK+GNVFSSPTAAGTPNKETAGLK+INEWLTK+KGFTEVK+KQEEADR+KVLEEEEQR+LEQYTSAIEGTK+LKEEIER+LQEALER+MPEDGLSDDKKPFK+MQNDTAENETTEK+MQNDTAENETTEKEEK+NDDDEEEAAR+QEEESLGQVTDQVEVNAQNSVPDEEAK+QKEFDPTITDASLSLPSR+QKQEEESLGQVTDQVEVNAQNSVPDEEAK+QQEAALELEELK+QQEAALELEELKK+RGETESEEFEK+RLQEALER+SAKPTKPAASDLPVPAEGVR+SQNGEFMTHK+STHQAAIVSK+TTTTNT…
CKAP4	Q07065|CKAP4	Cytoskeleton-associated protein 4	68.9	1276	0.315	ASVSQVEADLK+DFTSLENTVEER+DLSDGIHVVK+EELGQGLQGVEQK+ERDFTSLENTVEER+EWDMEALR+GAHPSGGADDVAK+GGHGAASPSEK+GLLDDLR+HSEAFEALQQK+IETNENNLESAK+ISEVLQK+KPPPAPQQPPPPPAPHPQQHPQQHPQNQAHGK+LALQALTEK+LEGLGSSEADQDGLASTVR+LPPQDFLDR+LQHVEDGVLSMQVASAR+LQNEILK+LSSLDNLK+QEQQAFK+QGESEVSR+QREELGQGLQGVEQK+QTESLESLLSK+RLEEELR+SHQDFSR+SINDNIAIFTEVQK+SLGETQLVLYGDVEELK+SLGETQLVLYGDVEELKR+SQEHEQR+SREWDMEALR+SSSSSSASAAAAAAAASS…
KHDRBS1	Q07666|KHDR1	KH domain-containing, RNA-binding, signal transduction-associated protein 1	18.7	121	0.03	APPARPVK+DSLDPSFTHAMQLLTAEIEK+ILGPQGNTIK+KDDEENYLDLFSHK+LQEETGAK+SGSMDPSGAHPSVR+YLPELMAEK
KLC1	Q07866|KLC1	Kinesin light chain 1	40.7	176	0.041	ALEIYQTK+DAANLLNDALAIR+DELANTQQK+DGTSFGEYGGWYK+DHPAVAATLNNLAVLYGK+EAEPLCK+ESLNVDVVK+FEAAETLEEAAMR+LCQENQWLR+LGPDDPNVAK+LTQDEIISK+NEHNSILQSLLETLK+NNLASCYLK+QVIQGLEALK+SEQSVAQLEEEKK+TLHNLVIQYASQGR+TSGHDHPDVATMLNILALVYR+VAEVLNDPENMEK+VDSPTVTTTLK+YEVAVPLCK
LRP1	Q07954|LRP1	Prolow-density lipoprotein receptor-related protein 1	28.6	1303	0.316	AALSGANVLTLIEK+ACACAHGMLAEDGASCR+ADGSGSVVLR+AFVLDECQNLMFWTNWNEQHPSIMR+AITVHPEK+ATALAIMGDK+AVTDEEPFLIFANR+AWMDGSHR+CACPTNFYLGSDGR+CDGDTDCMDSSDEK+CDMDQFQCK+CELDQCWEHCR+CEYDGSHR+CININWR+CIPGIFR+CLCVEGYAPR+CLEGACVVNK+CLPGFLGDR+CLSSSLR+CNLDGSGLEVIDAMR+CPTGFTGPK+CTAYFEGSR+CVAEALLCNGQDDCGDSSDER+DCPDGSDEAPEICPQSK+DGIHNVEGVAVDWMGDNLYWTDDGPKK+DGILFWTDWDASLPR+DQITCISK+DVIEVAQMK+EDVVTNGIGR+EDYIEFASLDGSNR+EFM…
PPP3CA	Q08209|PP2BA	Serine/threonine-protein phosphatase 2B catalytic subunit alpha isoform	25	102	0.018	AAVLKYENNVMNIR+DAMPSDANLNSINK+EESESVLTLK+GLTPTGMLPSGVLSGGK+HLTEYFTFK+IITEGASILR+ITSFEEAK+LEESVALR+LFEVGGSPANTR+QTLQSATVEAIEADEAIK+YENNVMNIR+YLFLGDYVDR
PPP3CB	P16298|PP2BB	Serine/threonine-protein phosphatase 2B catalytic subunit beta isoform	15.1	71	0.006	AAVLKYENNVMNIR+EESESVLTLK+HLTEYFTFK+LFEVGGSPANTR+TMIEVEAPITVCGDIHGQFFDLMK+YENNVMNIR+YLFLGDYVDR
SLFN5	Q08AF3|SLFN5	Schlafen family member 5	7.1	14	0.003	AVCALLNSGGGIIK+ELFVHGLPGSGK+HGVGLDVPPIFR+LCITPLVCVLNSDR+YVLNFLEVHDK
ILF3	Q12906|ILF3	Interleukin enhancer-binding factor 3	24.5	158	0.038	AVSDWIDEQEK+AYAALAALEK+CLAALASLR+EATDAIGHLDR+EDITQSAQHALR+FQGAGSNK+FVMEVEVDGQK+GDLDLELVLLCK+HSSVYPTQEELEAVQNMVSHTER+IFVNDDR+LFPDTPLALDANK+LNQLKPGLQYK+NPVMELNEK+SIGTANRPMGAGEALR+VLAGETLSVNDPPDVLDR+VLGMDPLPSK+VLQDMGLPTGAEGR+YELISETGGSHDKR
PRKAA1	Q13131|AAPK1	5'-AMP-activated protein kinase catalytic subunit alpha-1	9.3	33	0.007	IADFGLSNMMSDGEFLR+LFQQILSGVDYCHR+SQSRPNDIMAEVCR+TYLLDFR
PAK2	Q13177|PAK2	Serine/threonine-protein kinase PAK 2	31.3	97	0.023	CLEMDVEK+ECLQALEFLHANQVIHR+ERPEISPPSDFEHTIHVGFDAVTGEFTGMPEQWAR+IISIFSGTEK+KELIINEILVMK+KNPQAVLDVLK+LLQTSNITK+MSSTIFSTGGK+MTDEEIMEK+SDNVLLGMEGSVK+SVIDPVPAPVGDSHVDGAAK+TIVSIGDPK
CBX3	Q13185|CBX3	Chromobox protein homolog 3	29.5	36	0.007	CPQIVIAFYEER+IIGATDSSGELMFLMK+KVEEAEPEEFVVEK+LTWHSCPEDEAQ
SNTB2	Q13425|SNTB2	Beta-2-syntrophin	12.8	40	0.01	AGLVELLLR+DAWASPCHSYPLVATR+DLLLYDCMPWTR+EVLLEVK+IFPGLAADQSR+LGDAILSVNGTDLR
PICALM	Q13492|PICAL	Phosphatidylinositol-binding clathrin assembly protein	35.1	162	0.039	ATTLSNAVSSLASTGLSLTK+GDIPDLSQAPSSLLDALEQHLASLEGK+HLDYLIQCTNEMNVNIPQLADSLFER+ITAAQHSVTGSAVSK+KLTGGSNWQPK+LFAAYNEGIINLLEK+LVSDDLDSSLANLVGNLGIGNGTTK+NDVNWSQPGEK+NTLFNLSNFLDK+QAALEEEQAR+SLITTHHLMVYGNER+STNVIVDSGGFDELGGLLKPTVASQNQNLPVAK+VAEQVGIDR
CAMK2D	Q13557|KCC2D	Calcium/calmodulin-dependent protein kinase type II subunit delta	44.1	179	0.04	AGAYDFPSPEWDTVTPEAK+DLKPENLLLASK+ESTESSNTTIEDEDVK+EYYSEADASHCIQQILESVNHCHLNGIVHR+FTDEYQLFEELGK+FYFENALSK+GAILTTMLATR+ICDPGLTAFEPEALGNLVEGMDFHR+LHDSISEEGFHYLVFDLVTGGELFEDIVAR+LTQYMDGSGMPK+MLTINPAK+QETVDCLK+TMQSEETR+VTEQLIEAINNGDFEAYTK
CUL4B	Q13620|CUL4B	Cullin-4B	22	100	0.022	AFGSTIVINPEK+AQIHQFR+DIMIQFK+EAVEAIQNSTSIK+EDSLDSVLFLK+ETVEEQASTTER+FLEETNR+GLNNLLDENR+ISANLYK+LITYLDQTTQK+QLLGEHLTAILQK+SASVDAEK+SIFLFLDR+SLIATVEK+SLLSMLSDLQIYQDSFEQR+TIDGILLLIER+TLSHNLLVSEVYNQLK+TMVQELLDFK+VDHIIDICFLK
RBM39	Q14498|RBM39	RNA-binding protein 39	26.2	30	0.006	AAAMANNLQK+CPSIAAAIAAVNALHGR+GIAYVEFVDVSSVPLAIGLTGQR+LYVGSLHFNITEDMLR+MITAAYVPLPTYHNLFPDSMTATQLLVPSRR+TDASSASSFLDSDELER+TGIDLGTTGR+VLGVPIIVQASQAEK
PPP2R5D	Q14738|2A5D	Serine/threonine-protein phosphatase 2A 56 kDa regulatory subunit delta isoform	17.8	22	0.004	AGLNEMVEYITHSR+ALYYWNNEYIMSLISDNAAR+CVSSPHFQVAER+ESSLTEPVIVGLLK+LFMEMNQK+QCCVLFDFVSDPLSDLK+TIHGLIYNALK+VLPIMFPALYR
PPP2R5E	Q16537|2A5E	Serine/threonine-protein phosphatase 2A 56 kDa regulatory subunit epsilon isoform	5.8	5	0	CVSSPHFQVAER+SQGKPIELTPLPLLK
NFIX	Q14938|NFIX	Nuclear factor 1 X-type	7.2	6	0.001	EDFVLTITGK+GIPLESTDGER+LDFCSALSSQGSSPR
NFIC	P08651|NFIC	Nuclear factor 1 C-type	6.7	4	0.001	EDFVLSITGK+GIPLESTDGER+KAPGCVLSNPDQK
NUMA1	Q14980|NUMA1	Nuclear mitotic apparatus protein 1	3.9	27	0.005	AADALEEQQR+AEELGQELK+AQELGHSQSALASAQR+ATSSTQSLAR+IAELQQR+KELEEER+NSLISSLEEEVSILNR+VEMLETER
PLEC	Q15149|PLEC	Plectin	63.3	7078	1.744	AAEEAEEAR+AALAHSEEVTASQVAATK+AEAELLQQQK+AEEDAQR+AEEQAVR+AELELELGR+AETEQGEQQR+AEVVETTQVYTEEETRR+AFCGFEDPR+AFEETQIDIPGGGSHGGSTMSLWEVMQSDLIPEEQR+AGTLSITEFADMLSGNAGGFR+AGVAAPATQVAQVTLQSVQR+AGVVGPELHEQLLSAEK+AHAFAVQQK+AHEEQLK+AIYEVLFR+AKLEQLFQDEVAK+ALQALEELR+APVPASELLASGVLSR+AQAEAQQPTFDALR+AQAEAQQPTFDALRDELR+AQAEQAALR+AQFEQLK+AQLEPVASPAK+AQLMADFQAGR+AQQQAEAER+AQVEQELTTLR+ARQEELYSELQAR+ASDSELER+ATTAALL…
MAPRE1	Q15691|MARE1	Microtubule-associated protein RP/EB family member 1	50	174	0.043	DYDPVAAR+FFDANYDGK+HDMLAWINESLQLNLTK+IEQLCSGAAYCQFMDMLFPGSIALK+KPLTSSSAAPQRPISTQR+LEHEYIQNFK+LTVEDLEK+NIELICQENEGENDPVLQR+QGQETAVAPSLVAPALNKPK
ELAVL1	Q15717|ELAV1	ELAV-like protein 1	25.2	75	0.018	AINTLNGLR+DVEDMFSR+FAANPNQNK+FGGPVHHQAQR+ILQVSFK+NVALLSQLYHSPAR+SLFSSIGEVESAK+VLVDQTTGLSR
MYLK	Q15746|MYLK	Myosin light chain kinase, smooth muscle	5.9	25	0.004	AGESVELFGK+DCAVIEGQDFVLQCSVR+DFISNLLK+DLEVVEGSAAR+GNVPLQPSAR+IEGYPDPEVVWFK+ILDFGLAR+KSEYLLPVAPSKPTAPIFLQGLSDLK+QGIVHLDLKPENIMCVNK
MAPK14	Q16539|MK14	Mitogen-activated protein kinase 14	9.4	10	0.002	ILDFGLAR+LTDDHVQFLIYQILR+LVGTPGAELLK
VAMP3	Q15836|VAMP3	Vesicle-associated membrane protein 3	40	103	0.026	ADALQAGASQFETSAAK+LQQTQNQVDEVVDIMR+LSELDDR
RAB11B	Q15907|RB11B	Ras-related protein Rab-11B	63.3	223	0.054	AITSAYYR+AQIWDTAGQER+AVPTDEAR+DDEYDYLFK+DHADSNIVIMLVGNK+GAVGALLVYDIAK+HLTYENVER+LQCCQNL+NEFNLESK+NILTEIYR+NNLSFIETSALDSTNVEEAFK+STIGVEFATR+VVLIGDSGVGK
SEPTIN7	Q16181|SEPT7	Septin-7	66.8	584	0.13	ADTLTPEECQQFK+ANWEAQQR+DRLPLAVVGSNTIIEVNGK+DVTNNVHYENYR+EGGVQLLLTIVDTPGFGDAVDNSNCWQPVIDYIDSK+FEDYLNAESR+GFEFTLMVVGESGLGK+ILEQQNSSR+IYEFPETDDEEENK+KLAAVTYNGVDNNK+KMEMEMEQVFEMK+LAAVTYNGVDNNK+LKDSEAELQR+LPLAVVGSNTIIEVNGK+MEMEMEQVFEMK+NLEAQHK+NLEGYVGFANLPNQVYR+QYPWGVAEVENGEHCDFTILR+SPLAQMEEER+SPLAQMEEERR+STLINSLFLTDLYSPEYPGPSHR+THMQDLK+TVQVEQSK+VNIIPIIAK+VQCCLYFIAPSGHGLKPLDIEFMK
SEPTIN11	Q9NVA2|SEP11	Septin-11	48.5	473	0.105	AAAQLLQSQAQQSGAQQTK+DTDPDSKPFSLQETYEAK+ELEEEVNNFQK+FESDPATHNEPGVR+KAAAQLLQSQAQQSGAQQTK+LEEMGFK+LTIVDTVGFGDQINK+NEFLGELQK+NLSLSGHVGFDSLPDQLVNK+QYPWGVVQVENENHCDFVK+RNEFLGELQK+SLDLVTMK+SLFNYHDTR+STLMDTLFNTK+STSQGFCFNILCVGETGIGK+SYELQESNVR+VNIIPIIAK+VNMEDLR
UAP1	Q16222|UAP1	UDP-N-acetylhexosamine pyrophosphorylase	31.2	100	0.024	AIEGFNQSSHQK+ALAAQNIVEDMEQR+DVVNVYEPQLQHHVAQK+EDEFSPLK+EFHAPLIIDENGVHELVK+EVLGSATR+FIGFCIQK+FVFDIFQFAK+GMYDVGLPSR+LQQVAEK+SETITADVNHNLK+TNPTEPVGVVCR+VAVLLLAGGQGTR+VSMAPDGNGGLYR
DPYSL2	Q16555|DPYL2	Dihydropyrimidinase-related protein 2	79.5	1155	0.268	AAAFVTSPPLSPDPTTPDFLNSLLSCGDLQVTGSAHCTFNTAQK+AALAGGTTMIIDHVVPEPGTSLLAAFDQWR+AITIANQTNCPLYITK+DHGVNSFLVYMAFK+DIGAIAQVHAENGDIIAEEQQR+DNFTLIPEGTNGTEER+DRFQLTDCQIYEVLSVIR+FQLTDCQIYEVLSVIR+FQMPDQGMTSADDFFQGTK+GIQEEMEALVK+GLYDGPVCEVSVTPK+GSPLVVISQGK+GTVVYGEPITASLGTDGSHYWSK+IAVGSDADLVIWDPDSVK+ILDLGITGPEGHVLSRPEEVEAEAVNR+IVLEDGTLHVTEGSGR+IVNDDQSFYADIYMEDGLIK+KGTVVYGEPITASLGTDGSHYWSK+MDENQFVAVTSTNAAK+MSVI…
DPYSL3	Q14195|DPYL3	Dihydropyrimidinase-related protein 3	63	690	0.154	AALAGGTTMIIDHVVPEPESSLTEAYEK+AITIASQTNCPLYVTK+DNFTAIPEGTNGVEER+FIPCSPFSDYVYK+GAPLVVICQGK+GMTTVDDFFQGTK+GMYDGPVFDLTTTPK+GNVVFGEPITASLGIDGTHYWSK+IFNLYPR+IMLEDGNLHVTQGAGR+ISVGSDSDLVIWDPDAVK+IVNDDQSFYADIYMEDGLIK+MADLHAVPR+MDENQFVAVTSTNAAK+MLEMGITGPEGHVLSRPEELEAEAVFR+MSVIWDK+MVIPGGIDVHTHFQMPYK+NHQSAAEYNIFEGMELR+NLHQSGFSLSGTQVDEGVR+QEVQNLIK+QIGDNLIVPGGVK+SAADLISQAR+SCCDYALHVDITHWNDSVK
RBBP7	Q16576|RBBP7	Histone-binding protein RBBP7	9.9	30	0.007	EMFEDTVEER+HPAKPDPSGECNPDLR+LMIWDTR+RLNVWDLSK
IFI16	Q16666|IF16	Gamma-interferon-inducible protein 16	27	108	0.025	EVDATSPAPSTSSTVK+EVMVLNATESFVYEPK+GLEVINDYHFR+GSFVNGVFEVHKK+INQLCSQTK+IQIADLMEEK+LISEMHSFIQIK+LKTEPEEVSIEDSAQSDLK+LTTINCEEGDKLK+MEVVVHGR+MFHATVATENEVFR+QLPYPSEASTTFPESHLR+SGNTGELR+SLLSNDLK+SVIHSHIK+TEGAEATPGAQK+TTIYEIQDDR+VFNIDLK
PCK2	Q16822|PCKGM	Phosphoenolpyruvate carboxykinase [GTP], mitochondrial	44.1	233	0.056	AIDTTQLFSLPK+CLHSVGQPLTGQGEPVSQWPCNPEK+DEAGHFLWPGFGENAR+DEGWLAEHMLILGITSPAGK+DFVEHSAR+DFWEQEVR+EGALDLSGLR+EIISFGSGYGGNSLLGK+ETPIGLVPK+EVLAELEALER+HGVFVGSAMR+LCQPEGIHICDGTEAENTATLTLLEQQGLIR+LGTPVLQALGDGDFVK+QCPIMDPAWEAPEGVPIDAIIFGGR+TLIGHVPDQR+TVIVTPSQR+VECVGDDIAWMR+VLDWICR+VLSGDLGQLPTGIR+YVAAAFPSACGK
TXNRD1	Q16881|TRXR1	Thioredoxin reductase 1, cytoplasmic	51.8	446	0.108	CDYENVPTTVFTPLEYGACGLSEEK+EYCISSDDLFSLPYCPGK+FGEENIEVYHSYFWPLEWTIPSR+FLIATGERPR+GFDQDMANK+IGEHMEEHGIK+IPVTDEEQTNVPYIYAIGDILEDK+KVMVLDFVTPTPLGTR+KVVYENAYGQFIGPHR+LMHQAALLGQALQDSR+LYAGSTVK+MIEAVQNHIGSLNWGYR+QFVPIKVEQIEAGTPGR+QLDSTIGIHPVCAEVFTTLSVTK+SYDYDLIIIGGGSGGLAAAK+VELTPVAIQAGR+VEQIEAGTPGR+VMVLDFVTPTPLGTR+VVAQSTNSEEIIEGEYNTVMLAIGR+VVGFHVLGPNAGEVTQGFAAALK+VVYENAYGQFIGPHR+WGLGGTCVNVGCIPK+YLGIPGDK…
LRRFIP1	Q32MZ4|LRRF1	Leucine-rich repeat flightless-interacting protein 1	16.5	56	0.013	AGGEELDEGVAK+AMVSNAQLDNEK+CMVEVPQELETSTGHSLEK+DHNEEEGEETGLRDEKPIK+DMLLELEEQLAESR+HAHSILQFQFAEVK+NEIVANVGK+SAVEAQNEVTENPK+STGDGTLGR+TNFMYQVDTLK
KANK2	Q63ZY3|KANK2	KN motif and ankyrin repeat domain-containing protein 2	24.6	80	0.016	ALQELQAAQAR+AQSLEPYGTGLR+ASQAGQTALMLAVSHGR+DGSTALMVALDAGQSEIASMLYSR+DLGMPDGEAALAAK+EIAGLLLAVPSCDISLTDR+ESQHIPTAEGASGSNTEEEIR+EVEVVASTAAGAPAQR+KALQELQAAQAR+LIPVLQVK+QECQLSR+SQEVVETMCPVPAAATSNVHMVK+TQDDIETVLQLFR+VAYTTVLQEWLR+YLDNPNALTER
ATL3	Q6DD88|ATLA3	Atlastin-3	59.1	388	0.094	ALASILLQDHIR+DIYYNNMEEVCGGEKPYLSPDILEEK+DLDVVVVSVAGAFR+DQHSFELDEK+DWSFPYEYSYGLQGGMAFLDK+EHQHEEIQNVR+ELGGAIDFGAAYVLEQASSHIGNSTQATVR+ELYENFCK+ESGHSNWLGDPEEPLTGFSWR+GADDAMESSKPGPVQVVLVQK+GGSDPETTGIQIWSEVFTVEKPGGK+GLLEYFK+IYQGEDLPHPK+NHIHSCFSDVTCFLLPHPGLQVATSPDFDGK+NVFSTFR+QLALDHFK+SFILDFMLR+SMLQATAEANNLAAAASAK+VAVVLMDTQGAFDSQSTVK+YQQELEEEIK+YQQELEEEIKELYENFCK
LARP1	Q6PKG0|LARP1	La-related protein 1	8.2	20	0.004	FQQVPTDALANK+FSHLTSLPQQLPSQQLMSK+HSSNPPLESHVGWVMDSR+HSVVAGGGGGEGR+LGIGQSQEMNTLFR+WVPLQIDMKPEVPR
TUBA1A	Q71U36|TBA1A	Tubulin alpha-1A chain	79.6	2284	0.232	AFVHWYVGEGMEEGEFSEAR+AVCMLSNTTAIAEAWAR+AVFVDLEPTVIDEVR+AYHEQLSVAEITNACFEPANQMVK+DVNAAIATIK+DYEEVGVDSVEGEGEEEGEEY+ECISIHVGQAGVQIGNACWELYCLEHGIQPDGQMPSDK+EDAANNYAR+EDMAALEK+EIIDLVLDR+FDGALNVDLTEFQTNLVPYPR+FDLMYAK+IHFPLATYAPVISAEK+LADQCTGLQGFLVFHSFGGGTGSGFTSLLMER+LIGQIVSSITASLR+LSVDYGKK+MRECISIHVGQAGVQIGNACWELYCLEHGIQPDGQMPSDK+NLDIERPTYTNLNR+QLFHPEQLITGK+RNLDIERPTYTNLNR+RTIQFVDWCPTGFK+TIGGGDDSFNTFFS…
TUBA1C	Q9BQE3|TBA1C	Tubulin alpha-1C chain	79.5	2096	0.208	AFVHWYVGEGMEEGEFSEAR+AVCMLSNTTAVAEAWAR+AVFVDLEPTVIDEVR+AYHEQLTVAEITNACFEPANQMVK+DVNAAIATIK+DYEEVGADSADGEDEGEEY+ECISIHVGQAGVQIGNACWELYCLEHGIQPDGQMPSDK+EDAANNYAR+EDMAALEK+EIIDLVLDR+FDGALNVDLTEFQTNLVPYPR+FDLMYAK+IHFPLATYAPVISAEK+LADQCTGLQGFLVFHSFGGGTGSGFTSLLMER+LISQIVSSITASLR+LSVDYGKK+MRECISIHVGQAGVQIGNACWELYCLEHGIQPDGQMPSDK+NLDIERPTYTNLNR+QLFHPEQLITGK+RNLDIERPTYTNLNR+RTIQFVDWCPTGFK+TIGGGDDSFNTFFSET…
TUBA1B	P68363|TBA1B	Tubulin alpha-1B chain	79.4	2323	0.229	AFVHWYVGEGMEEGEFSEAR+AVCMLSNTTAIAEAWAR+AVFVDLEPTVIDEVR+AYHEQLSVAEITNACFEPANQMVK+DVNAAIATIK+DYEEVGVDSVEGEGEEEGEEY+ECISIHVGQAGVQIGNACWELYCLEHGIQPDGQMPSDK+EDAANNYAR+EDMAALEK+EIIDLVLDR+FDGALNVDLTEFQTNLVPYPR+FDLMYAK+IHFPLATYAPVISAEK+LADQCTGLQGFLVFHSFGGGTGSGFTSLLMER+LISQIVSSITASLR+LSVDYGKK+MRECISIHVGQAGVQIGNACWELYCLEHGIQPDGQMPSDK+NLDIERPTYTNLNR+QLFHPEQLITGK+RNLDIERPTYTNLNR+SIQFVDWCPTGFK+TIGGGDDSFNTFFSE…
TUBAL3	A6NHL2|TBAL3	Tubulin alpha chain-like 3	9.4	251	0.027	EDAANNYAR+FDLMYAK+SFGGGTGSGFTSLLMER+YMACCLLYR
CYFIP1	Q7L576|CYFP1	Cytoplasmic FMR1-interacting protein 1	12.9	87	0.02	ALNLAYSSIYGSYR+FALVEVIAMIK+FINMFAVLDELK+FISELAR+FQILNDEIITILDK+KFQILNDEIITILDK+LLGYQGIAVVMEELLK+NFVGPPHFQVICR+NVIQSVLQAIR+SLLQGTILQYVK+TLMEVMPK+TVCFQNLR+TVEVLEPEVTK+YAPLHLVPLIER+YLTLDGFDAMFR
CAND1	Q86VP6|CAND1	Cullin-associated NEDD8-dissociated protein 1	47.2	730	0.179	AADIDQEVK+AAFECMYTLLDSCLDR+ADVFHAYLSLLK+AISCMGQIICNLGDNLGSDLPNTLQIFLER+ALTLIAGSPLK+AVAALLTIPEAEK+CLDAVVSTR+DISSIGLK+DLLDTVLPHLYNETK+EGPAVVGQFIQDVK+EVEMGPFK+EVYPHVSTIINICLK+EYCIQAFESFVR+FCNVDDDELR+FMATNDLMTELQK+FTISDHPQPIDPLLK+GYLISGSSYAR+HCECAEEGTR+HEMLPEFYK+HTVDDGLDIR+IDLRPVLGEGVPILASFLR+IGEYLEK+ISGSILNELIGLVR+ITSEALLVTQQLVK+LDDDSER+LGTLSALDILIK+LLALLSLGEVGHHIDLSGQLELK+LSTLCPSAVLQR+LTLIDPETLLPR+…
ANKRD13A	Q8IZ07|AN13A	Ankyrin repeat domain-containing protein 13A	11	16	0.004	IEIPLFHVLNAR+QGWTVLHEAVSTGDPEMVYTVLQHR+TLLHLAVSLGHLESAR+VYTVNNVNVITK
ABI1	Q8IZP0|ABI1	Abl interactor 1	6.3	21	0.004	ALIESYQNLTR+EIGILTTNK+IIAPANMERPVR
GNPDA2	Q8TDQ7|GNPI2	Glucosamine-6-phosphate isomerase 2	35.9	32	0.007	AIEEGVNHMWTVSAFQQHPR+HIDIDPNNAHILDGNAADLQAECDAFENK+LVDPLFSMK+TFNMDEYVGLPR+TLAMDTILANAK+YFTLGLPTGSTPLGCYK
NEK7	Q8TDX7|NEK7	Serine/threonine-protein kinase Nek7	51.7	205	0.051	AACLLDGVPVALK+ALRPDMGYNTLANFR+DIKPANVFITATGVVK+GQFSEVYR+KIEQCDYPPLPSDHYSEELR+LGDLGLGR+MHACTASS+QLVNMCINPDPEK+RPDVTYVYDVAK+TTAAHSLVGTPYYMSPER+VQIFDLMDAK+YFVQLCSALEHMHSR
PALLD	Q8WX93|PALLD	Palladin	21.4	210	0.05	AAFQPEANPSHLTLNTALVESEDL+DAGIYTCIATNR+DAVIQDLER+DLDGTCSLHTTASTLDDDGNYTIMAANPQGR+EDAGWYTVSAK+ENGVHSLIIEPVTSR+FKEDLLNNGQPR+IASDEEIQGTK+KENESLTHSTDR+KGGPQSQLCDK+LDVYTQWHQQSQSTKPK+LISEIEYR+LLGADSATVFNIQEPEEETANQEYK+LMVQAVNQR+LQNTGVADGYPVR+NEAGIVSCTAR+SDHYTIQR+VLGVPPPQIFWK+VSGLPTPDLSWQLDGKPVRPDSAHK+VSMHQDNHGYICLLIQGATK
ANP32B	Q92688|AN32B	Acidic leucine-rich nuclear phosphoprotein 32 family member B	27.5	197	0.029	ELVLDNCK+IFGGLDMLAEK+IKDLSTIEPLK+KLELSENR+LELSENR+LLPQLTYLDGYDR+LPNLTHLNLSGNK+SLDLFNCEVTNLNDYR
ANP32A	P39687|AN32A	Acidic leucine-rich nuclear phosphoprotein 32 family member A	43.8	182	0.026	CPNLTHLNLSGNK+ELVLDNSR+IKDLSTIEPLK+KLELSDNR+LEGLTDEFEELEFLSTINVGLTSIANLPK+LLPQLTYLDGYDR+SLDLFNCEVTNLNDYR+VSGGLEVLAEK
HDAC2	Q92769|HDAC2	Histone deacetylase 2	12.5	15	0.003	DGIDDESYGQIFKPIISK+LHISPSNMTNQNTPEYMEK+SIRPDNMSEYSK+YGEYFPGTGDLR
USP9X	Q93008|USP9X	Probable ubiquitin carboxyl-terminal hydrolase FAF-X	4.9	47	0.008	ALTLQDLDNIWAAQAGK+DDVFGYPQQFEDKPALSK+EIYTNLGPR+GAYLNALK+KQNVQFMHNR+LWGEPVNLR+NDALSMIIK+SGGLPLVLSMLTR+VLGGSFADQK+VPGQEETVK+VVIQSNDDIASR
FERMT2	Q96AC1|FERM2	Fermitin family homolog 2	37.8	359	0.086	DQNESLDEEMFYK+DTSISCYK+EESSGTPAHQMNLR+ENEALLLR+EVDEVDAALSDLEITLEGGK+GCEVTPDVNISGQK+ILEAHQNVAQMSLIEAK+INQGWLDSSR+INQLYEQAK+LLIPVAEGMNEIWLR+LSIMTSENHLNNSDK+MQHLNPDPQLIPEQITTDITPECLVSPR+QYWCTFK+SKEESSGTPAHQMNLR+SLMEQDVK+TMADSSYNLEVQNILSFLK+TSTILGDITSIPELADYIK+VTGEVHIGGVMLK+YGIQADAK+YYSFFDLNPK
FKBP10	Q96AY3|FKB10	Peptidyl-prolyl cis-trans isomerase FKBP10	55.8	1147	0.282	AGAGDFMR+ASPAGGPLEDVVIER+DAVQLETLELPPGCVR+DGEVPPEEFSTFIK+DPPANLFEDMDLNK+EDGLPTGYLFVWHK+EDTVQVSTLLRPPHCPR+EVQMGDFVR+FDSSYDR+GGTYDTYVGSGWLIK+GLMGMCVNER+GMDQGLLGMCPGER+GVPGSAVLLFEVELVSR+GYGTVIPPQASLVFHVLLIDVHNPK+IIIPPFLAYGEK+IPGSAVLIFNVHVIDFHNPADVVEIR+KFDSSYDR+KIIIPPFLAYGEK+LITGMDR+LKSDEDEER+LMPGQDPEK+LTVDELK+MVQDGDFVR+NTLVAIVVGVGR+QLIVPPHLAHGESGAR+SDEDEER+TIGDMFQNQDR+VIEGLDTGLQGMCVGER
KCTD12	Q96CX2|KCD12	BTB/POZ domain-containing protein KCTD12	37.8	174	0.043	CTVVSVPDSLLWR+DLQLVLPDYFPER+EAEYFELPELVR+EVFGDTLNESR+FNFLEQAFDK+LGAPQQPGPGPPPSR+MFTQQQPQELAR+SGYITIGYR+SPSGGAAGPLLTPSQSLDGSR+YILDYLR
ERO1A	Q96HE7|ERO1A	ERO1-like protein alpha	30.8	88	0.021	DCAVKPCQSDEVPDGIK+FDGILTEGEGPR+IWNVIYEENCFKPQTIK+LGAVDESLSEETQK+LIANMPESGPSYEFHLTR+LLESDYFR+LQTQGLGTALK+MLLLEILHEIK+NLLQNIH+QEIVSLFNAFGR+VLPFFERPDFQLFTGNK
PRMT1	Q99873|ANM1	Protein arginine N-methyltransferase 1	38	127	0.029	ATLYVTAIEDR+DLDFTIDLDFK+DVAIKEPLVDVVDPK+EPLVDVVDPK+EVDIYTVK+GQLCELSCSTDYR+IHWWENVYGFDMSCIK+QLVTNACLIK+TGFSTSPESPYTHWK+VEDLTFTSPFCLQVK+VIGIECSSISDYAVK+WLAPDGLIFPDR
SH3GL1	Q99961|SH3G1	Endophilin-A2	39.9	159	0.038	ASQLVSEK+AVTEVLAR+EIQHHLK+ELGGESNFGDALLDAGESMK+EVAETSMHNLLETDIEQVSQLSALVDAQLDYHR+IAASSSFR+LTMLNTVSK+NPGYPQSEGLLGECMIR+QAVQILDELAEK+QNFIDPLQNLCEK+TIEYLQPNPASR
CORO1B	Q9BR76|COR1B	Coronin-1B	29.9	97	0.023	AIFLADGK+DADPILISLR+HVFGQPVK+LDSLHPDLIYNVSWNHNGSLFCSACK+LEEQLGR+LEEVMQELR+NDQCYEDIR+NVLSDSRPAMAPGSSHLGAPASTTTAADATPSGSLAR+VFTTGFSR+VGIIAWHPTAR+VTWDSTFCAVNPK
DHRS4	Q9BTZ2|DHRS4	Dehydrogenase/reductase SDR family member 4	7.9	12	0.003	LAQDGAHVVVSSR+TLAIELAPR
AP1M1	Q9BXS5|AP1M1	AP-1 complex subunit mu-1	6.6	22	0.005	ILQEYITQEGHK+SVELEDVK+VLFDNTGR
EHD1	Q9H4M9|EHD1	EH domain-containing protein 1	60.9	299	0.078	ADQIETQQLMR+DIQSLPR+DKPTYDEIFYTLSPVNGK+EHQISPGDFPSLR+FHEFHSPALEDADFDNKPMVLLVGQYSTGK+FMCAQLPNPVLDSISIIDTPGILSGEK+FQALKPK+HLIEQDFPGMR+IGPEPTTDSFIAVMHGPTEGVVPGNALVVDPR+IILLFDAHK+IINTPEVVR+KLNDLIK+KMQELLQTQDFSK+LADVDKDGLLDDEEFALANHLIK+LDISDEFSEVIK+LFEAEEQDLFK+LLDTVDDMLANDIAR+LLPLEEHYR+LNAFGNAFLNR+QEESLMPSQVVK+SKLPNTVLGK+VYGALMWSLGK+VYIGSFWSHPLLIPDNR
GORASP2	Q9H8Y8|GORS2	Golgi reassembly-stacking protein 2	23.7	116	0.028	ADAASSLTVDVTPPTAK+ANVEKPVK+ETSVTPSNLWGGQGLLGVSIR+ISLPGQMAGTPITPLK+LYVYNTDTDNCR+VGDSTPVSEKPVSAAVDANASESP+VQENSPGHR
TNS1	Q9HBL0|TENS1	Tensin-1	21.4	118	0.024	AGPAHAGHTAPMRPSYSAQEGLAGYQR+AMDTWLNADPHNVVVLHNK+ATSETLAADPTPAATIVHFK+DDGMEEVVGHTQGPLDGSLYAK+EDLDDAFKDDR+FVQDTSK+HGGNYLLFNLSER+HLGGSGSVVPGSPCLDR+HVVPAQVHVNGGALASER+IIAVSFPSTANEENFR+IQGMEHLENGPSVSVDYNTSDPLIR+IVPIGQPSQR+LLSGFGLER+LVIPNRDPTDESK+SGSLGQPSPSAQR+SPASSSLPAFLPTTHSPPGPQQPPASLPGLTAQPLLSPK+SYVESVAR+TPEEEPLNLEGLVAHR+VATTPGSPSLGR+VLEFGWPDLHTPALEK+VQFHTCAIHDLGVVFGK+VSAQGITLTDNQR+YSMPDNSPETR
TNS3	Q68CZ2|TENS3	Tensin-3	5.3	29	0.004	AGDLANELVR+FVQDTSK+ICIVIEPAQLLK+IIAVSFPAGCSEESYLHNLQEVTR+VELVFSATPEK+VSAQGITLTDNQR
DYNLRB1	Q9NP97|DLRB1	Dynein light chain roadblock-type 1	51	63	0.016	DIDPQNDLTFLR+GVQGIIVVNTEGIPIK+STMDNPTTTQYASLMHSFILK
XPNPEP1	Q9NQW7|XPP1	Xaa-Pro aminopeptidase 1	36.4	62	0.014	ALCADLSPR+ASYAVSETIPK+CCMPYTPICIAK+DGTTDVTR+DTPTQEDWLVSVLPEGSR+GGVTEISAADK+GHIAVSAAVFPTGTK+GSLTFEPLTLVPIQTK+IENVVLVVPVK+MIDVDSLTDKECDWLNNYHLTCR+NSAESEGMR+NVMWFVVTALDEIAWLFNLR+QEALEWLIR+SALWDSGLDYLHGTGHGVGSFLNVHEGPCGISYK+VGVDPLIIPTDYWK+VTSELLR
MBNL1	Q9NR56|MBNL1	Muscleblind-like protein 1	17.5	49	0.012	FAHPADSTMIDTNDNTVTVCMDYIK+GTCSRPDTECK+NNLIQQK+TQLEINGR+VIACFDSLK+WLTLEVCR
PARVA	Q9NVD7|PARVA	Alpha-parvin	28.5	235	0.057	DAFDTLFDHAPDK+DAFDTLFDHAPDKLNVVK+DLAEDLYDGQVLQK+EGILQSR+LNVAEVTQSEIAQK+LQTVLEK+QIQEEITGNTEALSGR+TLITFVNK+TMVDPNSR+VLIDWINDVLVGER
ATAD3A	Q9NVI7|ATD3A	ATPase family AAA domain-containing protein 3A	16.6	31	0.004	DALNLAQMQEQTLQLEQQSK+FMLVLASNQPEQFDWAINDR+GLLLFVDEADAFLR+INEMVHFDLPGQEER+ITVLEALR+LLSRPQDALEGVVLSPSLEAR+TLSEETR
ATAD3C	Q5T2N8|ATD3C	ATPase family AAA domain-containing protein 3C	12.4	41	0.007	DALNLAQMQEQTLQLEQQSK+GLLLFVDEADAFLR+ITVLEALR+QLVNEDLRK
ARL8B	Q9NVJ2|ARL8B	ADP-ribosylation factor-like protein 8B	36.6	99	0.024	DLPNALDEK+EICCYSISCK+EKDNIDITLQWLIQHSK+LWDIGGQPR+MNLSAIQDR+NELHNLLDKPQLQGIPVLVLGNK
UGGT1	Q9NYU2|UGGG1	UDP-glucose:glycoprotein glucosyltransferase 1	31.9	378	0.091	AITTSLTTK+AIWAALQTQTSNAAK+AVYLGELPHDQDVVEYIMNQPNVVPR+AYNYVAQEVDDYHAFQTLTHIYNK+DLSQNFPTK+EISYENTQISR+EQLDPDELETITMHK+EVFESSK+FLDMPQSPLFTLNLNTPESWMVESVR+FLFVDADQIVR+FTILDSQGK+GQYQGLSQDPNSLSNLDQDLPNNMIHQVPIK+GYYEQTGVGPLPVVLFNGMPFER+HLVESTNEMAPLK+IEYQFFEDR+IIGPLEDSELFNQDDFHLLENIILK+ILASPVELALVVMK+IMMLSVLK+ISMINNPAK+IVPEWQDYDQEIK+KEPVYLSGYGVELAIK+LGIEGLSLHNVLK+LNIQPSEADYAVDIR+LSDMPLK+MDFILSHAVYCR+NYLS…
FAM120A	Q9NZB2|F120A	Constitutive coactivator of PPAR-gamma-like protein 1	16.7	82	0.018	AEGSSTASSGSQLAEGK+HTPLYER+LLVDADNCLHR+NIQDTSDLDAIAK+NLTEQNSYSNIPHEGK+NQAAIQGRPPYAASAEEVAK+QSVLEGLSFSR+QTAQQIVSHVQNK+RQELDAFLAQALSPK+SLTTSQYLMHEVAK+SQGGVQPIPSQGGK+TCNTNPHLNALSTDSACR+VAAASGHCGAFSGSDSSR
MYOF	Q9NZM1|MYOF	Myoferlin	60.5	2151	0.529	AASPSELTCPPGWEWEDDAWSYDINR+ACGDVLVTAELILR+ADCLMGEFK+AEDIPQMDDAFSQTVK+AMEELQDQEGWEYASLIGWK+ANVTVLDTQIR+ASLLSAPPCR+CDPYAGK+CDPYAGKEDIVPQLK+CGQYIQK+CYVYQAR+DFETIGQNK+DGSNLPILPPQR+DHYIPNTLNPVFGR+DIVIEMEDTKPLLASK+DLTGDQSR+DLTQTASSTAR+DNDSDDVESNLLLPAGIALR+DQLRPTQLLQNVAR+DRDNDSDDVESNLLLPAGIALR+DSFSDPYAHICFLHR+DYSLDEFEANK+EDIVPQLK+EELYMPPLVIK+EIFGGNADK+EIFGGNADKK+ELPDSVPQECTVR+EYTGFPDPYDELNTGK+FDTTCKPLAS…
RRBP1	Q9P2E9|RRBP1	Ribosome-binding protein 1	68.4	1558	0.377	AAILETAPK+AEGAQNQGK+AEGTPNQGK+AENSQLTER+AGIIQDTWHK+AMEALATAEQACK+APAVAVAPTPVQPPIIVAPVATVPAMPQEK+AQEQQQQMAELHSK+CEELSGLHGQLQEAR+DALNQATSQVESK+DAQDVQASQAEADQQQTR+EAEETQSTLQAECDQYR+EHTSHLEAELEK+ELCHTQSSHASLR+ELESQVSGLEK+EQEITAVQAR+ESEEALQK+ETSYEEALANQR+EVPMVVVPPVGAK+EVQQLQGK+GDPVAILK+GEGAPIQGK+GELESSDQVR+GEPGPPDADGPLYLPYK+GNTPATGTTQGK+HLEEIVEK+HMAAASAECQNYAK+HPPAPAEPSSDLASK+IPDHDPAPNVTVLLR+IQEEIEK+K…
RGS22	Q8NE09|RGS22	Regulator of G-protein signaling 22	3.1	7	0.001	IQEEIEK+KLQALHK+TNKLISEFEEEEGEEEEVSVSLQDTPSQALLR
NIPSNAP3A	Q9UFN0|NPS3A	Protein NipSnap homolog 3A	20.2	10	0.003	ESVNYLVSQQNMLLIPTSFSPLK+LVGVFHTEYGALNR+VHVLWWNESADSR
LIMA1	Q9UHB6|LIMA1	LIM domain and actin-binding protein 1	43.7	321	0.079	ASSLSESSPPK+ELSVEEQIK+ELSVEEQIKR+ENVPPGPEVCITHQEGEK+ETCVECQK+ETPHSPGVEDAPIAK+GNYDEGFGHRPHK+IAWPPPTELGSSGSALEEGIK+ISANENSLAVR+ISENSYSLDDLEIGPGQLSSSTFDSEK+KQVENAK+LLANQQVFHISCFR+LSLGTYASLHGR+NENEEILERPAQLANAR+QSSSTNYTNELK+SEISENTDASGK+SEVQQPVHPKPLSPDSR+SLNWSSFVDNTFAEEFTTQNQK+SQDVELWEGEVVK+SRPFTVAASFQSTSVK+STPAEDDSR+TVYPMER+VGVLAASMEAK+WPPEDEISKPEVPEDVDLDLKK+YNVPLNR
CORO1C	Q9ULV4|COR1C	Coronin-1C	41.1	355	0.088	AIFLADGNVFTTGFSR+CDLISIPK+DTICNQDER+HVFGQAVK+KCDLISIPK+KCEPIIMTVPR+KNILDSKPTANK+KQEIVAEK+NADPILISLK+NDQCYDDIR+NGSLICTASK+NILDSKPTANK+NMQEPIALHEMDTSNGVLLPFYDPDTSIIYLCGK+QLALWNPK+RGLDVNK+VGIVAWHPTAR+VTWDSSFCAVNPR+YFEITDESPYVHYLNTFSSK
UBQLN1	Q9UMX0|UBQL1	Ubiquilin-1	20.7	154	0.03	ALSNLESIPGGYNALR+EANLQALIATGGDINAAIER+EKEEFAVPENSSVQQFK+FQQQLEQLSAMGFLNR+NPAMMQEMMR+NPEISHMLNNPDIMR+QLIMANPQMQQLIQR+QTLEIAR+SHTDQLVLIFAGK
UBQLN2	Q9UHD9|UBQL2	Ubiquilin-2	19.2	74	0.009	EANLQALIATGGDINAAIER+EKEEFAVPENSSVQQFK+GPAAAQGSAAAPAEPK+NPAMMQEMMR+NPEISHLLNNPDIMR+NQDLALSNLESIPGGYNALR+QLIMANPQMQQLIQR+QTLEIAR
MACF1	Q9UPN3|MACF1	Microtubule-actin cross-linking factor 1, isoforms 1/2/3/5	1.2	13	0.005	ALNEEIVNRK+DQLNEMK+IAQLQEALLHCGK+ILGADLIFACGETEKPEVR+ITGQLESLESR+KIQEELNSR+KLNDALDR+LTVEEAVR+RLEEEEK
DST	Q03001|DYST	Dystonin	1.3	16	0.001	DSPLNDMIQSNDLCSK+EAVTSCQEQLDAFQVLVK+GQQMLAR+KLNDALDR+KQNVDQALLNGLELLK+LIIAMLER+RLEEEEK+SEVDEKR+TLDDIVGR
CAB39	Q9Y376|CAB39	Calcium-binding protein 39	11.7	48	0.011	DVAQIFNNILR+EILYGTNEK+LLGELILDR+LLSAEFLEQHYDR+LMMNLLR
LUC7L2	Q9Y383|LC7L2	Putative RNA-binding protein Luc7-like 2	14.8	26	0.005	EAEEVYR+MDLGECLK+NSMPASSFQQQK+SHLLNCCPHDVLSGTR+VEQLGAEGNVEESQK
COPG1	Q9Y678|COPG1	Coatomer subunit gamma-1	59.5	710	0.17	AIVDCIISIIEENSESK+ALCQITDSTMLQAIER+ALNAGYILNGLTVSIPGLER+ALQQYTLEPSEKPFDLK+ATFYLNVLEQK+CVMDDDNEVR+DEESGGGSNPFQHLEK+DSPLFDFIESCLR+EEGGFEYK+EETFTLSTIK+ELAPAVSVLQLFCSSPK+EMSCIAEDVIIVTSSLTK+ETGLSHLCEFIEDCEFTVLATR+FGAQNEEMLPSILVLLK+GGHDILVR+HAVLMNFLFTMLR+HPSAVTACNLDLENLVTDSNR+ILHLLGQEGPK+ILYLINQGEHLGTTEATEAFFAMTK+LFQSNDPTLR+LLLLDTVTMQVTAR+MCYLTIK+NTHTLLLAGVFR+QEIFQEQLAAVPEFR+QLEEEDGSR+SAVLQEAR+SIATLAIT…
IGF2BP2	Q9Y6M1|IF2B2	Insulin-like growth factor 2 mRNA-binding protein 2	17.5	37	0.008	DQTPDENEEVIVR+EQGHAPGGTSQAR+IAPAEGPDVSER+LKEENFFNPKEEVK+LLVPTQFVGAIIGK+LYIGNLSPAVTADDLR+MVIITGPPEAQFK+QIDFPLR+TVNELQNLTSAEVIVPR
PLPP1	O14494|PLPP1	Phospholipid phosphatase 1	13.7	16	0.004	AIGTFLFGAAASQSLTDIAK+GVFCNDESIK+NNYIATIYK
EEF1E1	O43324|MCA3	Eukaryotic translation elongation factor 1 epsilon-1	12.1	21	0.005	AIVQQWLEYR+EYLLGSTAEEK
TRAPPC3	O43617|TPPC3	Trafficking protein particle complex subunit 3	22.2	12	0.003	ETADVIAK+GALEMVQMAVEAK+LIEDFLAR+RIEDNLPAGEE
PSMD10	O75832|PSD10	26S proteasome non-ATPase regulatory subunit 10	19	11	0.003	DDAGWSPLHIAASAGR+DHYEATAMHR+HEIAVMLLEGGANPDAK
PLPBP	O94903|PLPHP	Pyridoxal phosphate homeostasis protein	11.3	18	0.004	IGSTIFGER+ILSLCPEIK+VMVQINTSGEESK
VAPB	O95292|VAPB	Vesicle-associated membrane protein-associated protein B/C	13.2	22	0.005	EAKPEDLMDSK+SLSSSLDDTEVKK+TETPIVSK
RECK	O95980|RECK	Reversion-inducing cysteine-rich protein with Kazal motifs	2.1	20	0.005	ALQIEACNK+FGCSQYECVPR
NDUFB10	O96000|NDUBA	NADH dehydrogenase [ubiquinone] 1 beta subcomplex subunit 10	27.3	19	0.005	AFDLIVDRPVTLVR+EVEQFTQVAK+VDQEIINIMQDR+YQDLGAYSSAR
ADA	P00813|ADA	Adenosine deaminase	6.3	9	0.002	EGVVYVEVR+TVHAGEVGSAEVVK
HMGN1	P05114|HMGN1	Non-histone chromosomal protein HMG-14	34	19	0.004	EDLPAENGETK+QAEVANQETK+TEESPASDEAGEK
DLAT	P10515|ODP2	Dihydrolipoyllysine-residue acetyltransferase component of pyruvate dehydrogenase complex, mitochondrial	9.1	15	0.004	GVETIANDVVSLATK+ILVAEGTR+ILVPEGTR+QNHVVDVSVAVSTPAGLITPIVFNAHIK
DTYMK	P23919|KTHY	Thymidylate kinase	13.7	22	0.005	LSQGVTLVVDR+SIEAVHEDIR+VLSEDAIR
PSMB8	P28062|PSB8	Proteasome subunit beta type-8	10.5	10	0.002	GMGLSMGSMICGWDK+VESTDVSDLLHQYR
AGL	P35573|GDE	Glycogen debranching enzyme	2.1	6	0.001	IEEVVLEAR+LGPTLQGK+VSLDPHAQVAVGILR
HPCAL1	P37235|HPCL1	Hippocalcin-like protein 1	11.4	9	0.002	LRPEVLQDLR+SEMLEIVQAIYK
SLC16A1	P53985|MOT1	Monocarboxylate transporter 1	10.8	24	0.005	DLHDANTDLIGR+EEETSIDVAGKPNEVTK+FSSAVGLVTIVECCPVLLGPPLLGR
NAGLU	P54802|ANAG	Alpha-N-acetylglucosaminidase	10.6	7	0.001	LLLTSAPSLATSPAFR+LLVLDLFAESQPVYTR+MGNLHTWDGPLPPSWHIK+SFGMTPVLPAFAGHVPEAVTR+YDLLDLTR
SNRPF	P62306|RUXF	Small nuclear ribonucleoprotein F	24.4	17	0.004	CNNVLYIR+GVEEEEEDGEMRE
LSM3	P62310|LSM3	U6 snRNA-associated Sm-like protein LSm3	19.6	12	0.003	GDGVVLVAPPLR+NIPMLFVR
TMSB4X	P62328|TYB4	Thymosin beta-4	43.2	52	0.01	ETIEQEK+NPLPSKETIEQEK+TETQEKNPLPSK
PLP2	Q04941|PLP2	Proteolipid protein 2	21.1	30	0.007	HTAAPTDPADGPV+TLIAAILYLITSIVVLVER
GOLGA3	Q08378|GOGA3	Golgin subfamily A member 3	6.5	16	0.002	AQGGSSDSSLALHER+EAADAELGQLR+EHNSILETALAK+IILEAALQAAK+LGELQGEAASR+LQAQVECSHSSQQR+LQGEMAHIQVGQMTQAGLLEHLK
WASHC5	Q12768|WASC5	WASH complex subunit 5	4.4	9	0.002	DQILTDSR+LQTHDIIEVPTR+MTELADVFSGVKPLTR+VLQIIPESMFTSLLK
FHL3	Q13643|FHL3	Four and a half LIM domains protein 3	7.1	16	0.004	RPIVGLGGGK+TLTQGGVTYR
CKAP5	Q14008|CKAP5	Cytoskeleton-associated protein 5	3.7	11	0.002	DAAFEALGTALK+DQVLAMLEK+NAALNTIVTVYNVHGDQVFK+NLGIPIITVLGDSK+SQQELEAK+TTGEVVSGVVSK
SLC39A14	Q15043|S39AE	Metal cation symporter ZIP14	6.5	5	0.001	ALLNHLDVGVGR+IGSSELQEFCPTILQQLDSR
VPS26B	Q4G0F5|VP26B	Vacuolar protein sorting-associated protein 26B	10.1	9	0.002	FEGTTSLGEVR+YEIMDGAPVR+YYLNLVLIDEEER
ECPAS	Q5VYK3|ECM29	Proteasome adapter and scaffold protein ECM29	4.8	12	0.002	DIALVQQLFEALCK+IVAISCAADILK+KAAELALK+LLLQGLMDSVEAK+TEALSVIELLLK+TLMSSGQMAPSSSNK+VNDVVPWVLDVILNK
GLT8D1	Q68CQ7|GL8D1	Glycosyltransferase 8 domain-containing protein 1	7.3	6	0.001	FYLPILVPSAK+LGGAIAAINSIQHNTR
DHX29	Q7Z478|DHX29	ATP-dependent RNA helicase DHX29	2.1	20	0.004	ISAVSLANR+KDEADLAK+VVVVAGETGSGK
CISD2	Q8N5K1|CISD2	CDGSH iron-sulfur domain-containing protein 2	27.4	10	0.002	HNELTGDNVGPLILK+VQLPAYLK+VVNEINIEDLCLTK
RDH11	Q8TC12|RDH11	Retinol dehydrogenase 11	7.9	21	0.005	LANILFTQELAR+VVVVTGANTGIGK
NEK9	Q8TD19|NEK9	Serine/threonine-protein kinase Nek9	4.1	17	0.004	AGGGAAEQEELHYIPIR+KLEGGQQVGMHSK+LNPAVTCAGK
GBF1	Q92538|GBF1	Golgi-specific brefeldin A-resistance guanine nucleotide exchange factor 1	3.8	8	0.002	AVGMASDIPGLHLPGGGR+FLQLESLQELMK+GPSTENQEAK+KLMEIITVENPK+NMLLVMDTAEIFHSADAR
COPS5	Q92905|CSN5	COP9 signalosome complex subunit 5	8.1	24	0.006	GSFMLGLETHDR+TTIEAIHGLMSQVIK
AIDA	Q96BJ3|AIDA	Axin interactor, dorsalization-associated protein	15	31	0.007	CFAFMEMDEIKPGPIVIELYK+GAAIFFEFK+IATCLELR+VPGTLLPR
PPP1R14B	Q96C90|PP14B	Protein phosphatase 1 regulatory subunit 14B	22.4	19	0.005	ELLVDCYKPTEAFISGLLDK+LNLEEWILEQLTR
ZNF469	Q96JG9|ZN469	Zinc finger protein 469	0.9	28	0.007	AAALPEETR+ATSPPLAGAVSPSVAVR+KGQVPGPAR
SIGMAR1	Q99720|SGMR1	Sigma non-opioid intracellular receptor 1	14.8	8	0.002	EEIAQLAR+LELTTYLFGQDP+QYAGLDHELAFSR
VPS25	Q9BRG1|VPS25	Vacuolar protein-sorting-associated protein 25	19.9	21	0.005	AEIITVSDGR+ALQALQQEHK+KLPVESIQIVLEELR
BDH2	Q9BUT1|BDH2	3-hydroxybutyrate dehydrogenase type 2	14.7	16	0.004	QIDQFANEVER+SGNIINMSSVASSVK+VIATDINESK
C1orf198	Q9H425|CA198	Uncharacterized protein C1orf198	12.8	16	0.003	DPGDSEELTR+FAQVSSSNVVLK+SSSLDALGPTR+TGFDFLDNW
JPT2	Q9H910|JUPI2	Jupiter microtubule associated homolog 2	13.7	15	0.004	DHVFLCEGEEPK+GSGIFDESTPVQTR
CHCHD3	Q9NX63|MIC19	MICOS complex subunit MIC19	22.5	19	0.004	AAANEQLTR+LSENVIDR+VAEELALEQAK+VTTEQYQK+YSGAYGASVSDEELK
FKBP11	Q9NYL4|FKB11	Peptidyl-prolyl cis-trans isomerase FKBP11	13.9	36	0.008	DPLVIELGQK+QVIPGLEQSLLDMCVGEK
HACD3	Q9P035|HACD3	Very-long-chain (3R)-3-hydroxyacyl-CoA dehydratase 3	12.7	13	0.003	FSFTLPYPVK+GDNVYEFHLEFLDLVKPEPVYK+LESEGSPETLTNLR
FKBP7	Q9Y680|FKBP7	Peptidyl-prolyl cis-trans isomerase FKBP7	10.4	7	0.002	AEINLYLQR+GLDIAMTDMCPGEK
WASF2	Q9Y6W5|WASF2	Wiskott-Aldrich syndrome protein family member 2	5	16	0.004	DVVGNDVATILSR+EEEVSLQGINTR
SNRPA	P09012|SNRPA	U1 small nuclear ribonucleoprotein A	9.2	21	0.005	EVSSATNALR+GQAFVIFK+ITQNNAMK
RPS6KA3	P51812|KS6A3	Ribosomal protein S6 kinase alpha-3	5.4	13	0.002	DLKPSNILYVDESGNPESIR+LYLILDFLR+NQSPVLEPVGR
H3C1	P68431|H31	Histone H3.1	15.4	36	0.008	EIAQDFK+RVTIMPK+STELLIR											9606 GN	H3C15 PE	1 SV	3
RPE	Q96AT9|RPE	Ribulose-phosphate 3-epimerase	25.9	23	0.005	IGPSILNSDLANLGAECLR+MLDSGADYLHLDVMDGHFVPNITFGHPVVESLR+SVINLLR
AGPS	O00116|ADAS	Alkyldihydroxyacetonephosphate synthase, peroxisomal	10.5	7	0.001	EWIQNTLGVNVEHK+FGGLAAGEDNGQR+IPDIVLWPTCHDDVVK+NIYGNIEDLVVHIK+TIISLDTSQMNR
ETHE1	O95571|ETHE1	Persulfide dioxygenase ETHE1, mitochondrial	23.2	18	0.004	IFTLPGDCLIYPAHDYHGFTVSTVEEER+LLYAVNTHCHADHITGSGLLR+LTLSCEEFVK
MME	P08473|NEP	Neprilysin	5.3	6	0.001	ALYGTTSETATWR+AYQNYIK+HVVEDLIAQIR+NVIPETSSR
NT5C2	P49902|5NTC	Cytosolic purine 5'-nucleotidase	9.6	6	0.001	DGDLFMSYR+HLDSSSNERPDISSIQR+TFLVIPELAQELHVWTDK+VFLATNSDYK
TMEM33	P57088|TMM33	Transmembrane protein 33	8.9	32	0.008	ALLANALTSALR+LSANQQNILK
COPZ1	P61923|COPZ1	Coatomer subunit zeta-1	16.4	26	0.006	GEDVPLTEQTVSQVLQSAK+YYDDTYPSVK
PPP3R1	P63098|CANB1	Calcineurin subunit B type 1	47.6	20	0.005	EFIEGVSQFSVK+ISFEEFCAVVGGLDIHK+LDLDNSGSLSVEEFMSLPELQQNPLVQR+MMVGNNLK+VIDIFDTDGNGEVDFK
RPL36A	P83881|RL36A	60S ribosomal protein L36a	42.5	98	0.014	DSLYAQGK+HFELGGDK+KGQVIQF+LECVEPNCR+QSGYGGQTKPIFR
AMPD2	Q01433|AMPD2	AMP deaminase 2	4.1	11	0.002	CGVPFTDLLDAAK+SLPGPAPCLK+YLQQLAEKPLETR
HAGH	Q16775|GLO2	Hydroxyacylglutathione hydrolase, mitochondrial	19.5	22	0.004	HVEPGNAAIR+ITHLSTLQVGSLNVK+LTTVLTTHHHWDHAGGNEK+TVQQHAGETDPVTTMR
PDCD4	Q53EL6|PDCD4	Programmed cell death protein 4	13.2	7	0.001	ATVLLSMSK+GDSVSDSGSDALR+GTVDCVQAR+IYNEIPDINLDVPHSYSVLER+SSTITVDQMK
PACS1	Q6VY07|PACS1	Phosphofurin acidic cluster sorting protein 1	5.5	19	0.005	FLIIPLGSHPVAK+IYSLSSQPIDHEGIK+TDLQGSASPSK+VSDEVGFGLEHVSR
LIMS2	Q7Z4I7|LIMS2	LIM and senescent cell antigen-like-containing domain protein 2	19.9	11	0.011	CHLVIDEQPLMFR+FVEFDMKPVCK+GELYCLPCHDK+LSELTSR+MGVPICGACR+SDAYHPDHFNCTHCGK
ABCF1	Q8NE71|ABCF1	ATP-binding cassette sub-family F member 1	10.9	16	0.002	AVSEEQQPALK+FAALDNEEEDKEEEIIK+ILAGLGFDPEMQNRPTQK+TFFEELAVEDK+TLLIVSHDQGFLDDVCTDIIHLDAQR+VVFAELACR
IPO9	Q96P70|IPO9	Importin-9	6	21	0.005	EALVDTLTGILSPVQEVR+IPAGLCATAIDILTTVVR+LIPTLVSIMQAPADK+TSEFTAAFVGR
ATP13A1	Q9HD20|AT131	Endoplasmic reticulum transmembrane helix translocase	3	11	0.003	AEMVVPDFSELFK+DSPTLSNSGIR+TGTLTSDSLVVR
CHMP1A	Q9HD42|CHM1A	Charged multivesicular body protein 1a	8.7	17	0.004	ALSTMDLQK+SQEDQLSR
NAA10	P41227|NAA10	N-alpha-acetyltransferase 10	19.1	19	0.005	GLAAEDSGGDSK+IVGYVLAK+NARPEDLMNMQHCNLLCLPENYQMK
CDC42BPB	Q9Y5S2|MRCKB	Serine/threonine-protein kinase MRCK beta	3.4	15	0.003	DDEFSVSSVLASDVIHATR+MTEELEALR+QLEDTVALR+SIMQSNTLTK+VTASLLGAPSK
PRMT5	O14744|ANM5	Protein arginine N-methyltransferase 5	4.2	7	0.002	AAILPTSIFLTNK+QGFDFLCMPVFHPR
DNPH1	O43598|DNPH1	2'-deoxynucleoside 5'-phosphate N-hydrolase 1	44.8	28	0.007	FGTVLTEHVAAAELGAR+FQVWDYEEGEVEALLDR+ILCLFRPQSGR+LIHEQDLEWLQQADVVVAEVTQPSLGVGYELGR
DUT	P33316|DUT	Deoxyuridine 5'-triphosphate nucleotidohydrolase, mitochondrial	19.4	8	0.001	GNVGVVLFNFGK+HFIDVGAGVIDEDYR+IAQLICER+TDIQIALPSGCYGR
NES	P48681|NEST	Nestin	3	11	0.002	LLEEENQESLR+LQTPGGGSK+TLLEAENSR+VGLNAQAACAPR+VQGLEGPR
BCAT1	P54687|BCAT1	Branched-chain-amino-acid aminotransferase, cytosolic	6.2	16	0.004	CILDLAHQWGEFK+DLIVTPATILK
DPT	Q07507|DERM	Dermatopontin	13.9	9	0.002	GATTTFSAVER+QGFSYQCPQGQVIVAVR
PRPSAP1	Q14558|KPRA	Phosphoribosyl pyrophosphate synthase-associated protein 1	13.8	4	0.001	EIQGFFSFPVDNLR+GQDIFIIQTIPR+HSPPMVK+NATVHPGLELPLMMAK
RHEB	Q15382|RHEB	GTP-binding protein Rheb	19	14	0.002	ALAESWNAAFLESSAK+VISYEEGK+VQIPIMLVGNK
UBR4	Q5T4S7|UBR4	E3 ubiquitin-protein ligase UBR4	2.9	17	0.002	ALATNPALR+EEALQADK+GHWANPDLASSLQYEMLLLTDSISK+GLAIQHPGTQVLIGTDSIPNLHK+IISLDLPVAEVYK+KAVSNINTLLDK+QKEVQMNFLNQLTSVFNPR+RVALEEMENKPR+TMQLNLSR+VLIEFSLLRLENPDEACAVSQK
HSDL2	Q6YN16|HSDL2	Hydroxysteroid dehydrogenase-like protein 2	16.3	10	0.002	DGANIVIAAK+LLGTIYTAAEEIEAVGGK+TAIHTAAMDMLGGPGIESQCR+VAHILNISPPLNLNPVWFK
ARFGAP1	Q8N6T3|ARFG1	ADP-ribosylation factor GTPase-activating protein 1	7.1	12	0.002	IFDDVSSGVSQLASK+VSGQPQSVTASSDK
UBA3	Q8TBC4|UBA3	NEDD8-activating enzyme E1 catalytic subunit	9.7	27	0.007	IIPAVASTNAVIAAVCATEVFK+NLALSGFR+VLVIGAGGLGCELLK
P3H4	Q92791|SC65	Endoplasmic reticulum protein SC65	10.3	17	0.004	ALSEYLAVFAR+LPYQYLHYALFK+SAASYMLFDPK+WGLEEEDFQPR
EFHD2	Q96C19|EFHD2	EF-hand domain-containing protein D2	7.9	10	0.002	EFLLIFR+LSEIDVSSEGVK
MBOAT7	Q96N66|MBOA7	Lysophospholipid acyltransferase 7	10.6	7	0.002	AASQPTSLAPEK+LVSLASEVQDLHLAQR+TYLDWLEQPFPGAVPSLRPLLR
ACTR10	Q9NZ32|ARP10	Actin-related protein 10	8.4	17	0.004	QLAENLVVIGGTSMLPGFLHR+VVIIESVLCPSHFR
LAMTOR3	Q9UHA4|LTOR3	Ragulator complex protein LAMTOR3	21	23	0.006	ELAPLFEELR+KLPSVEGLHAIVVSDR
PLXNB2	O15031|PLXB2	Plexin-B2	3.9	18	0.003	AITEIYLTR+IQPETGPLGGGIR+LQLEQQVATGPALDNKK+SDCSLCR+TNSLPLR+VFFLPSK+VLNCDTISQVK
CASP3	P42574|CASP3	Caspase-3	6.9	13	0.003	LFIIQACR+SGTDVDAANLR
TRIO	O75962|TRIO	Triple functional domain protein	2.6	7	0.001	ELLDDVYAESVEAVQDLIK+HEDFEEVAQNTYTNADK+LLVRPTSSETPSAAELVSAIEELVK+LQLTDLLIKPVQR+NADVFLK
COX6C	P09669|COX6C	Cytochrome c oxidase subunit 6C	20	25	0.006	AGIFQSVK+AYADFYR
ENG	P17813|EGLN	Endoglin	4.1	7	0.002	LNIISPDLSGCTSK+TGTLSCTVALRPK
RIDA	P52758|RIDA	2-iminobutanoate/2-iminopropanoate deaminase	34.3	5	0.001	AAGCDFTNVVKTTVLLADINDFNTVNEIYK+IEIEAVAIQGPLTTASL+TTVLLADINDFNTVNEIYK
CUL3	Q13618|CUL3	Cullin-3	4.3	13	0.003	FLPSPVVIK+KGEVVDR+NAIQEIQR+QTLLDMIAR
PAFAH1B3	Q15102|PA1B3	Platelet-activating factor acetylhydrolase IB subunit alpha1	7.8	21	0.005	AIVQLVNER+VVVLGLLPR
COPS6	Q7L5N1|CSN6	COP9 signalosome complex subunit 6	14.4	21	0.005	ASEAGEVPFNHEILR+FNVLYDR+LILEYVK+NIEVMNSFELLSHTVEEK
PPA2	Q9H2U2|IPYR2	Inorganic pyrophosphatase 2, mitochondrial	12.6	17	0.005	LIAINANDPEASK+SLVESVSSSPNK+VPDGKPENQFAFNGEFK+YVANLFPYK
MYG1	Q9HB07|MYG1	MYG1 exonuclease	9	8	0.002	EGALSMAR+FQVDPSGEIVELAK+LDFYQHSWLPAR
ERAP1	Q9NZ08|ERAP1	Endoplasmic reticulum aminopeptidase 1	6.2	11	0.002	ENGSQLR+FMEFVSVSVTHPELK+GFPLITITVR+ILASTQFEPTAAR+TQEFPQILTLIGR
PIN4	Q9Y237|PIN4	Peptidyl-prolyl cis-trans isomerase NIMA-interacting 4	17.6	12	0.003	FGYHIIMVEGR+FNEVAAQYSEDK
PPM1A	P35813|PPM1A	Protein phosphatase 1A	14.7	13	0.002	GSAGAPSVENVK+IQNAGGSVMIQR+KQGEGVPDLVHVMR+NVIEAVYNR+VNGSLAVSR
MYCBP	Q99417|MYCBP	c-Myc-binding protein	44.7	12	0.003	HHLGAATPENPEIELLR+LEIAEMK+SGVLDTLTK+VLVALYEEPEKPNSALDFLK
GOLPH3	Q9H4A6|GOLP3	Golgi phosphoprotein 3	17.8	8	0.002	AAGGGAGSSEDDAQSR+LQLEACGMR+LTLMEEVLLLGLK+SDAPTGDVLLDEALK
GOSR2	O14653|GOSR2	Golgi SNAP receptor complex member 2	12.7	12	0.003	ILDIANMLGLSNTVMR+YDVQHLQTALR
DNAJC8	O75937|DNJC8	DnaJ homolog subfamily C member 8	6.7	17	0.004	ALDVIQAGK+LFAELEIK
BPNT1	O95861|BPNT1	3'(2'),5'-bisphosphate nucleotidase 1	7.8	13	0.003	HMNSAGVLATLR+LAQMSICSSLAR
TFRC	P02786|TFR1	Transferrin receptor protein 1	11.4	9	0.002	HPVTGQFLYQDSNWASK+HVFWGSGSHTLPALLENLK+ILNIFGVIK+LAVDEEENADNNTK+QVDGDNSHVEMK+SAFSNLFGGEPLSYTR
ISG15	P05161|ISG15	Ubiquitin-like protein ISG15	12.1	18	0.004	LAVHPSGVALQDR+SSTYEVR
RCC1	P18754|RCC1	Regulator of chromosome condensation	11.2	15	0.004	DTSVEGSEMVPGK+SMVPVQVQLDVPVVK+VVQVSAGDSHTAALTDDGR
FAS	P25445|TNR6	Tumor necrosis factor receptor superfamily member 6	13.4	12	0.002	ANLCTLAEK+DITSDSENSNFR+ECTLTSNTK+IQTIILK+KNGVNEAK
ME1	P48163|MAOX	NADP-dependent malic enzyme	6.1	9	0.002	AIVVTDGER+GHIASVLNAWPEDVIK+YLLLMDLQDR
ATP5MF	P56134|ATPK	ATP synthase subunit f, mitochondrial	25.5	29	0.007	DFSPSGIFGAFQR+LGELPSWILMR
ARF1	P84077|ARF1	ADP-ribosylation factor 1	68.5	116	0.031	DAVLLVFANK+HYFQNTQGLIFVVDSNDR+ILMVGLDAAGK+LGEIVTTIPTIGFNVETVEYK+MLAEDELR+NISFTVWDVGGQDK+NWYIQATCATSGDGLYEGLDWLSNQLR+QDLPNAMNAAEITDK
CTBP1	Q13363|CTBP1	C-terminal-binding protein 1	10.5	17	0.004	GAALDVHESEPFSFSQGPLK+VLNEAVGALMYHTITLTR+VQSVEQIR
PCNP	Q8WW12|PCNP	PEST proteolytic signal-containing nuclear protein	12.9	25	0.006	HGFSDNQK+SAEEEAADLPTKPTK
PFDN4	Q9NQP4|PFD4	Prefoldin subunit 4	20.1	8	0.002	AAAEDVNVTFEDQQK+NLQEEIDALESR
PPME1	Q9Y570|PPME1	Protein phosphatase methylesterase 1	5.7	23	0.005	GLSNLFLSCPIPK+LLLLAGVDR
SPCS1	Q9Y6A9|SPCS1	Signal peptidase complex subunit 1	10.1	21	0.005	WLPVQESSTDDK+WLPVQESSTDDKKPGER
MAP4K4	O95819|M4K4	Mitogen-activated protein kinase kinase kinase kinase 4	2.9	10	0.002	ALFLIPR+SLVDIDLSSLR+TMIVHDDVESEPAMTPSK
STXBP3	O00186|STXB3	Syntaxin-binding protein 3	6.2	21	0.005	MTDLLEEGITVVENIYK+TSLSALTQLMK+VLLPVLLNK
CYC1	P08574|CY1	Cytochrome c1, heme protein, mitochondrial	11.1	21	0.005	GLLSSLDHTSIR+HGGEDYVFSLLTGYCEPPTGVSLR
TPR	P12270|TPR	Nucleoprotein TPR	2.4	12	0.002	ASTALSNEQQAR+HVEDLLTK+IAVEAQNK+IQQLTEEIGR+NGALDQQK+VLLMELEEAR
RELA	Q04206|TF65	Transcription factor p65	4.9	4	0.001	CIHSFQNLGIQCVK+LPPVLSHPIFDNR
CUL2	Q13617|CUL2	Cullin-2	5.2	4	0.001	LMVEPLQAILIR+LTSFITVFK+MVADHLQFLHAECHNIIR
KIAA1109	Q2LD37|K1109	Transmembrane protein KIAA1109	1.4	21	0.004	KENEGSAK+KLGASEGTINQEIQR+LQEFFTQQFDTSKR+QGYYLQGNYLR+QILAFELR+YQQLESVAVNDIR
HSPBP1	Q9NZL4|HPBP1	Hsp70-binding protein 1	16.4	6	0.001	AAQLIGTCSQNVAAIQEQVLGLGALR+GTLCSMGMVQQLVALVR+SAFLLQNLLVGHPEHK
MAGED2	Q9UNF1|MAGD2	Melanoma-associated antigen D2	10.9	8	0.002	AAAEAAAEAK+ALEVSEDVK+DSSSMMQTLLTVTQNVEVPETPK+DVALLQGR+FQAEASEK+LITDEFVK
VPS4B	O75351|VPS4B	Vacuolar protein sorting-associated protein 4B	9.9	36	0.007	EAVILPIK+LLEPVVSMSDMLR+NLFQLAR+SLSNTKPTVNEHDLLK
IGF2R	P11717|MPRI	Cation-independent mannose-6-phosphate receptor	2.9	12	0.002	AACAVKPQEVQMVNGTITNPINGK+FLHQDIDSGQGIR+SNEHDDCQVTNPSTGHLFDLSSLSGR+TVEACPVVR
IVD	P26440|IVD	Isovaleryl-CoA dehydrogenase, mitochondrial	5.2	9	0.002	LYEIGAGTSEVR+TDLAAVPASR
ADSS2	P30520|PURA2	Adenylosuccinate synthetase isozyme 2	11	8	0.002	DGVYFLYEALHGPPK+VGIGAFPTEQDNEIGELLQTR+VVDLLAQDADIVCR
CYP1B1	Q16678|CP1B1	Cytochrome P450 1B1	7.9	5	0.001	ELLSHNEEFGR+HCESLRPGAAPR+NFSNFILDK+VQAELDQVVGR
NDUFA9	Q16795|NDUA9	NADH dehydrogenase [ubiquinone] 1 alpha subcomplex subunit 9, mitochondrial	12.7	8	0.001	FGPIPLGSLGWK+FLNSFASMHR+VFEISPFEPWITR+WLSAEIEDVKPAK
RPS27L	Q71UM5|RS27L	40S ribosomal protein S27-like	38.1	133	0.023	DLLHPSLEEEK+LTEGCSFR+LVQSPNSYFMDVK
PPFIBP1	Q86W92|LIPB1	Liprin-beta-1	3.8	8	0.002	HWIASGQTLLQASQQDLEK+KETSDGEK+LDLMAEISNLK
RANBP3	Q9H6Z4|RANB3	Ran-binding protein 3	4.2	7	0.001	LNEVSSDANR+SVLRPAVLQAPQPK
VTA1	Q9NP79|VTA1	Vacuolar protein sorting-associated protein VTA1 homolog	9.1	10	0.002	LTPEDFAR+YAGSALQYEDVSTAVQNLQK
TSC22D2	O75157|T22D2	TSC22 domain family protein 2	4.2	9	0.002	HSSTFDQTAER+IEQAMDLVK+TEDVSSEIFDVSR
CHMP2A	O43633|CHM2A	Charged multivesicular body protein 2a	15.8	8	0.002	KAEAAASALADADADLEER+QAEIMDMK+QGQMDAVR
NAGA	P17050|NAGAB	Alpha-N-acetylgalactosaminidase	10.7	13	0.003	CNINCDEDPK+INQDPLGIQGR+LDGCFSTPEER+VVQDAQTFAEWK
EIF2A	Q9BY44|EIF2A	Eukaryotic translation initiation factor 2A	8.2	10	0.002	DGTAGIPNLQLYDVK+ETALLQELEDLELGI+GQMEVWDVK+VNIISVTNK
SRP19	P09132|SRP19	Signal recognition particle 19 kDa protein	29.2	5	0.001	KSVMLYAAEMIPK+QEDGSLCLVQFPSR+TGGADQSLQQGEGSK
MEAK7	Q6P9B6|MEAK7	MTOR-associated protein MEAK7	6.4	13	0.003	FTEDLVGSVVHVLSHR+VQVLAAQLLSDMK
MTHFD1L	Q6UB35|C1TM	Monofunctional C1-tetrahydrofolate synthase, mitochondrial	5.2	10	0.002	DFILPISDVR+FQFLYDVQVPIVDK+KITIGQGNTEK+YVLVAGITPTPLGEGK
ATXN10	Q9UBB4|ATX10	Ataxin-10	7.8	25	0.006	DPSQVENLASSLQLITECFR+ITSDEPLTK+LIGNLCYK
LSM8	O95777|LSM8	U6 snRNA-associated Sm-like protein LSm8	39.6	6	0.001	AEPLNSVAH+TVAVITSDGR+VFSSSQGVEQVVLGLYIVR
FBLN1	P23142|FBLN1	Fibulin-1	7	6	0.001	DCSLPYATESK+MCVDVNECQR+SCRPNDVTCVFDPVHTISHTVISLPTFR
GYG1	P46976|GLYG	Glycogenin-1	8.9	11	0.003	GALVLGSSLK+KLDTYLQ+LVVLATPQVSDSMR
GRB2	P62993|GRB2	Growth factor receptor-bound protein 2	13.4	15	0.003	ATADDELSFK+FNSLNELVDYHR+YFLWVVK
SRSF7	Q16629|SRSF7	Serine/arginine-rich splicing factor 7	12.6	16	0.01	CYECGEK+NPPGFAFVEFEDPR+VELSTGMPR
CAP2	P40123|CAP2	Adenylyl cyclase-associated protein 2	14	9	0.004	AFLLMASQYQQPHENDVAALLKPISEK+AQGGQTQSPTK+ILAGDVETHAEMVHSAFQAQR+VPTISINK
CSNK2B	P67870|CSK2B	Casein kinase II subunit beta	22.3	18	0.004	FNLTGLNEQVPHYR+VYCENQPMLPIGLSDIPGEAMVK+YQQGDFGYCPR
MYO1E	Q12965|MYO1E	Unconventional myosin-Ie	2.8	10	0.002	EKIDFADTVTK+IVCDLIENK+VFDFLVDSINK
LGMN	Q99538|LGMN	Legumain	7.6	6	0.001	ESSYACYYDEK+HQADACHAYQIIHR+VMQFQGMK
MGLL	Q99685|MGLL	Monoglyceride lipase	10.6	3	0.001	MVVSDFHVFVR+VLNLVLPNLSLGPIDSSVLSR
COPS7A	Q9UBW8|CSN7A	COP9 signalosome complex subunit 7a	20.7	6	0.001	HLSVVTLAAK+LEVDYSIGR+QLEDLVIEAVYADVLR+VTTAAAAAATSQDPEQHLTELR
M6PR	P20645|MPRD	Cation-dependent mannose-6-phosphate receptor	15.9	8	0.002	AVVMISCNR+GVGDDQLGEESEERDDHLLPM+HTLADNFNPVSEER
NPC2	P61916|NPC2	NPC intracellular cholesterol transporter 2	38.4	25	0.005	AVVHGILMGVPVPFPIPEPDGCK+DCGSVDGVIK+EVNVSPCPTQPCQLSK+SGINCPIQK
DRG1	Q9Y295|DRG1	Developmentally-regulated GTP-binding protein 1	15.5	14	0.003	ELITPKGGGGGGPGEGFDVAKTGDAR+IAEIEAEMAR+IQLLDLPGIIEGAK+SILAEYK
NME2P1	O60361|NDK8	Putative nucleoside diphosphate kinase	66.4	23	0.047	DRPFFPGLVK+FKPEELVDYK+GDFCIQVGR+NIIHGSDSVK+QHYIDLK+SCAHDWVYE+VMLGETNPADSKPGTIR+YMNSGPVVAMVWEGLNVVK
MMP14	P50281|MMP14	Matrix metalloproteinase-14	3.8	23	0.005	GLPASINTAYER+VWEGIPESPR
MFSD10	Q14728|MFS10	Major facilitator superfamily domain-containing protein 10	4.6	22	0.005	DAADLLSPLALLR+GTVMGTLR
SF3A1	Q15459|SF3A1	Splicing factor 3A subunit 1	3.9	7	0.001	EVLDQVCYR+GLVPEDDTK+VQAQVIQETIVPK
ASPM	Q8IZT6|ASPM	Abnormal spindle-like microcephaly-associated protein	2	13	0.003	AIIVIQNYYHAYK+ETCVQAGFQDMNIKK+ITNHQHK+KQIQEQHQAAIIIQK+TNISEVNAATLLLGIENQHK
CHMP5	Q9NZZ3|CHMP5	Charged multivesicular body protein 5	16.9	16	0.004	DGVLVDEFGLPQIPAS+DNLAQQSFNMEQANYTIQSLK
PLAA	Q9Y263|PLAP	Phospholipase A-2-activating protein	5.8	4	0.001	AINCPEDIVFPALDILR+KLTEDDLILLEK+LWAPDSPNR+VFTESEDR
STK24	Q9Y6E0|STK24	Serine/threonine-protein kinase 24	16.5	12	0.002	ADIWSLGITAIELAR+EFVEACLNK+LADFGVAGQLTDTQIK+SQACGGNLGSIEELR+VLFLIPK+YSLSGGGTSSH
MPDU1	O75352|MPU1	Mannose-P-dolichol utilization defect 1 protein	9.7	10	0.002	GLGLGIVAGSLLVK+LLVPILLPEK
PPP1CC	P36873|PP1G	Serine/threonine-protein phosphatase PP1-gamma catalytic subunit	51.7	11	0.037	AHQVVEDGYEFFAK+EIFLSQPILLELEAPLK+GNHECASINR+HDLDLICR+ICGDIHGQYYDLLR+IFCCHGGLSPDLQSMEQIR+IKYPENFFLLR+IMRPTDVPDQGLLCDLLWSDPDK+IYGFYDECK+IYGFYDECKR+NVQLQENEIR+QSLETICLLLAYK+TFTDCFNCLPIAAIVDEK+YPENFFLLR
SDF4	Q9BRK5|CAB45	45 kDa calcium-binding protein	7.7	20	0.005	DLGGFDEDAEPR+VDVNTDR+YSEFFTGSK
PPIL1	Q9Y3C6|PPIL1	Peptidyl-prolyl cis-trans isomerase-like 1	16.3	16	0.003	VCQGIGMVNR+VGMVETNSQDRPVDDVK
FYN	P06241|FYN	Tyrosine-protein kinase Fyn	3.4	17	0.004	GSLLDFLK+LIEDNEYTAR
AGFG1	P52594|AGFG1	Arf-GAP domain and FG repeat-containing protein 1	7.7	8	0.002	GTPSQSPVVGR+QIWLGLFDDR+SLLGDSAPTLHLNK+SSAIPDFR
EFTUD2	Q15029|U5S1	116 kDa U5 small nuclear ribonucleoprotein component	3.6	9	0.009	GGGQIIPTAR+ILDAVVAQEPLHR+SFVEFILEPLYK
MYBBP1A	Q9BQG0|MBB1A	Myb-binding protein 1A	2.5	11	0.002	ATLQEILPEVLK+VLDLVEVLVTK+VVVTDDSDER
MON2	Q7Z3U7|MON2	Protein MON2 homolog	1.2	15	0.003	LQLLLLNPLK+TGFNMDDLQK
LRRC40	Q9H9A6|LRC40	Leucine-rich repeat-containing protein 40	6.8	9	0.002	LLPALTVLDIHDNQLTSLPSAIR+SLPAEINR+TLLLDGNPFR
PPM1G	O15355|PPM1G	Protein phosphatase 1G	5.7	14	0.003	ALEDAFLAIDAK+CVVSEAGK+QLIVANAGDSR
RAE1	P78406|RAE1L	mRNA export factor	7.6	7	0.001	MWDLSSNQAIQIAQHDAPVK+VFTASCDK
SF3A3	Q12874|SF3A3	Splicing factor 3A subunit 3	3.4	12	0.003	DQINSDHR+SALLALGLK
SUMO2	P61956|SUMO2	Small ubiquitin-related modifier 2	23.2	13	0.003	TENNDHINLK+VAGQDGSVVQFK
NDUFA10	O95299|NDUAA	NADH dehydrogenase [ubiquinone] 1 alpha subcomplex subunit 10, mitochondrial	13	9	0.002	CEVLQYSAR+FEVLNYTSIPIFLPEVTIGAHQTDR+VITVDGNICTGK
LYPLA2	O95372|LYPA2	Acyl-protein thioesterase 2	11.3	17	0.004	DLAILQCHGELDPMVPVR+FGALTAEK
TNXB	P22105|TENX	Tenascin-X	0.6	18	0.004	CVCNPGFTGEDCGSRR+TAPDTKPSPR
ADH7	P40394|ADH7	All-trans-retinol dehydrogenase [NAD(+)] ADH7	4.1	22	0.005	ILATGICR+LVTEFLAK
STAT2	P52630|STAT2	Signal transducer and activator of transcription 2	3.1	8	0.002	CSQDPESLLLQHNLR+LTTLIELLLPK
PELP1	Q8IZL8|PELP1	Proline-, glutamic acid- and leucine-rich protein 1	2.7	5	0.001	KGDSNANSDVCAAALR+LLLLESVSGLLQPR
FLOT2	Q14254|FLOT2	Flotillin-2	18.2	10	0.002	DADIGVAEAER+LLAELPASVHALTGVDLSK+MALVLEALPQIAAKIAAPLTK+NVVLQTLEGHLR+SILGTLTVEQIYQDR
SNX5	Q9Y5X3|SNX5	Sorting nexin-5	11.4	3	0.002	LGEGEGSMTK+NLIEMSELEIK+NNVSLLQSCIDLFK+SADEVLFTGVK
CD47	Q08722|CD47	Leukocyte surface antigen CD47	5.3	15	0.004	EGETIIELK+IEVSQLLK
SYNC	Q9H7C4|SYNCI	Syncoilin	4.6	8	0.002	DQLIHELVLLR+EALRPLQAEAR
DGKA	P23743|DGKA	Diacylglycerol kinase alpha	4.2	5	0.001	ANLPVLPPVAVLPLGTGNDLAR+TCVPDLSDK
EIF4EBP1	Q13541|4EBP1	Eukaryotic translation initiation factor 4E-binding protein 1	32.2	11	0.002	AGGEESQFEMDI+DLPTIPGVTSPSSDEPPMEASQSHLR
SYNE2	Q8WXH0|SYNE2	Nesprin-2	1.8	12	0.002	HVLVEDVMVLK+ISFYQQIK+LQSLLQK+LTDLQVIK+LYQTLNEGKQLVASVSCPELEGQIAK+NLAGECQNINK+QMGDQLIK+QNLQQLNSDISAITTWLKK+TFDDSFK+TLQNMNR+VLQNMVLELSPK
MYO15A	Q9UKN7|MYO15	Unconventional myosin-XV	0.9	42	0.01	IILLQSR+LAGMDPEKPGTPIVLR+SLQESPAPR
BGN	P21810|PGS1	Biglycan	5.7	12	0.003	IQAIELEDLLR+VVQCSDLGLK
RAB2B	Q8WUD1|RAB2B	Ras-related protein Rab-2B	41.7	8	0.018	EHGLIFMETSAK+ETFNHLTSWLEDAR+FQPVHDLTIGVEFGAR+GAAGALLVYDITR+LQIWDTAGQESFR+SCLLLQFTDK+SCLLLQFTDKR+YIIIGDTGVGK
KIF1B	O60333|KIF1B	Kinesin-like protein KIF1B	1.7	28	0.006	INDLDLK+ISLVDLAGSER+TVAATNMNETSSR
TGOLN2	O43493|TGON2	Trans-Golgi network integral membrane protein 2	8.5	7	0.002	ADTNQLADK+DGSSKSGAEDQTPK+SGAEEQGPIDGPSK
ZFHX4	Q86UP3|ZFHX4	Zinc finger homeobox protein 4	0.6	27	0.006	FTDYQLR+ITDDQLK+KQTKPNK
HDGFL2	Q7Z4V5|HDGR2	Hepatoma-derived growth factor-related protein 2	8.2	7	0.001	CGSSEDLHDSVR+CLNALEELGTLQVTSQILQK+KEPSVEEK+LAGEELAGEEAPQEK
BZW2	Q9Y6E2|BZW2	Basic leucine zipper and W2 domain-containing protein 2	6.4	13	0.003	DANSVTSSLR+LLELFPVNR+YFTDAGLK
37469	Q9UKV8|37469	Protein argonaute-2	4.2	14	0.003	HTYLPLEVCNIVAGQR+SFTEQLR+SGNIPAGTTVDTK
PZP	P20742|PZP	Pregnancy zone protein	3	35	0.016	ATVLNYLPK+DLFHCVSFTLPR+MVSGFIPLKPTVK+SSGSLLNNAIK
SDHB	P21912|SDHB	Succinate dehydrogenase [ubiquinone] iron-sulfur subunit, mitochondrial	19.6	16	0.002	AGDKPHMQTYEVDLNK+DLVPDLSNFYAQYK+KDESQEGK+QQYLQSIEER+SIEPYLK
PCBP3	P57721|PCBP3	Poly(rC)-binding protein 3	19.7	26	0.027	ESTGAQVQVAGDMLPNSTER+EVGSIIGK+INISEGNCPER+LVVPASQCGSLIGK+QICVVMLESPPK+QMSGAQIK
HSD17B11	Q8NBQ5|DHB11	Estradiol 17-beta-dehydrogenase 11	9	3	0.001	HGLEETAAK+SVTGEIVLITGAGHGIGR
AKAP9	Q99996|AKAP9	A-kinase anchor protein 9	1.3	27	0.007	FQPISEHQTR+LLVLQTR+LQVLPQK+RAEAEVYK+VTYGTEGLQQLQEFEAAIK
ARPC5L	Q9BPX5|ARP5L	Actin-related protein 2/3 complex subunit 5-like protein	25.5	18	0.012	ALAVGGLGSIIR+GFEKPTENSSAVLLQWHEK+NGVDLLMK
PNP	P00491|PNPH	Purine nucleoside phosphorylase	18.7	7	0.001	DHINLPGFSGQNPLR+LEQFVSILMASIPLPDK+VFHLLGVDTLVVTNAAGGLNPK
RPL36AL	Q969Q0|RL36L	60S ribosomal protein L36a-like	42.5	17	0.014	DSLYAQGR+HFELGGDK+KGQVIQF+LECVEPNCR+QSGYGGQTKPIFR
DPY30	Q9C005|DPY30	Protein dpy-30 homolog	36.4	5	0.001	AYLDQTVVPILLQGLAVLAK+ERPPNPIEFLASYLLK
SRR	Q9GZT4|SRR	Serine racemase	16.5	6	0.001	DSIHLTPVLTSSILNQLTGR+LLIEPTAGVGVAAVLSQHFQTVSPEVK+SLVPDALER
SUN2	Q9UH99|SUN2	SUN domain-containing protein 2	6.6	4	0.001	EEMQAQLR+ILTHVAEMQGK+IQEELSALR+RLEDQLAGLQQELAALALK
CLPTM1L	Q96KA5|CLP1L	Cleft lip and palate transmembrane protein 1-like protein	8.7	18	0.004	LALNVMADNFVFDGSSLPADVHR+TVHYLPILFIDQLSNR+TVNVSVPK
IDH3A	P50213|IDH3A	Isocitrate dehydrogenase [NAD] subunit alpha, mitochondrial	9	9	0.001	CSDFTEEICR+NVTAIQGPGGK+TPYTDVNIVTIR
COLGALT2	Q8IYK4|GT252	Procollagen galactosyltransferase 2	5.3	19	0.006	ALNIEMLPGYR+IVEAVDGK+MLPVDEFLPVMYNK
ATXN2	Q99700|ATX2	Ataxin-2	3.1	2	0.001	DAFTDSAISAK+MVHILTSVVGSK+NGGIYEGVFK+STLNPNAK
UQCRB	P14927|QCR7	Cytochrome b-c1 complex subunit 7	21.6	9	0.002	DDTIYEDEDVK+YEEENFYLEPYLK
CHMP3	Q9Y3E7|CHMP3	Charged multivesicular body protein 3	9	19	0.004	DVCIVLAK+ILFEITAGALGK
FARP1	Q9Y4F1|FARP1	FERM, ARHGEF and pleckstrin domain-containing protein 1	9.3	17	0.002	AALAEITEMVAQLHGTMIK+EDAMPEALK+EVSTTER+ITVWLDLLKPIVK+KDLIGIDNLVVPGR+MFFLFNDVLLYTSRGLTASNQFK+SLIFPNFEPLHK
VPS13C	Q709C8|VP13C	Vacuolar protein sorting-associated protein 13C	0.8	15	0.003	IEEALQK+KDTFVEK+KEGAAGFFK+QNINIMVK
DNMT1	P26358|DNMT1	DNA (cytosine-5)-methyltransferase 1	2	12	0.003	CTVEYGEDLPECVQVYSMGGPNR+QTTITSHFAK
HID1	Q8IV36|HID1	Protein HID1	5.8	16	0.004	FLQHGTLVGLLPVPHPILIR+LFEIQRV+SSDVLDILVPILFFLNDAR
SNRPA1	P09661|RU2A	U2 small nuclear ribonucleoprotein A'	10.2	8	0.002	LTAELIEQAAQYTNAVR+SLTYLSILR
PYGM	P11217|PYGM	Glycogen phosphorylase, muscle form	10.8	10	0.012	DIVNMLMHHDR+LKQEYFVVAATLQDIIR+NLAENISR+TCAYTNHTVLPEALER+VAIQLNDTHPSLAIPELMR+VIFLENYR+VLYPNDNFFEGK
USP54	Q70EL1|UBP54	Inactive ubiquitin carboxyl-terminal hydrolase 54	1.1	18	0.004	GIAQEQLFQEKK+TFQDEQR
NCEH1	Q6PIU2|NCEH1	Neutral cholesterol ester hydrolase 1	11.3	6	0.001	IVQELPQLLDAR+LMLLDATFR+NYKPVVQTTGNAR+VTDTDFDGVEVR
TAF15	Q92804|RBP56	TATA-binding protein-associated factor 2N	10	10	0.01	AAIDWFDGK+GEATVSFDDPPSAK+SGGGYGGDR
USP7	Q93009|UBP7	Ubiquitin carboxyl-terminal hydrolase 7	2	10	0.002	FLTLPPVLHLQLMR+LLEIVSYK
RALB	P11234|RALB	Ras-related protein Ral-B	24.8	13	0.01	QVPVEEAR+VFFDLMR+VIMVGSGGVGK+VVLDGEEVQIDILDTAGQEDYAAIR
PPP1R2	P41236|IPP2	Protein phosphatase inhibitor 2	11.7	6	0.001	GNVDEELSK+TSTTSSMVASAEQPR
ITGA1	P56199|ITA1	Integrin alpha-1	6.9	3	0.001	FEYQMSLEPIK+GELRSENASLVLSSSNQK+QTMTALGIDTAR+QTQVGIVQYGENVTHEFNLNK+TIVHYSPNLVFSGIEAIQK
SAFB2	Q14151|SAFB2	Scaffold attachment factor B2	2.5	4	0.001	DIKPIIK+DILSFDK+ILDILGETCK
DYNLL1	P63167|DYL1	Dynein light chain 1, cytoplasmic	37.1	69	0.013	NADMSEEMQQDSVECATQALEK+YNPTWHCIVGR
ABCD3	P28288|ABCD3	ATP-binding cassette sub-family D member 3	7	9	0.002	GIEGVQVIPLIPGAGEIIIADNIIK+ITELMQVLK+VLGELWPLFGGR
CPT1A	P50416|CPT1A	Carnitine O-palmitoyltransferase 1, liver isoform	5.2	5	0.001	ILDNTSEPQPGEAR+LLGSTIPLCSAQWER+SCTTESCDFVR
RBM12	Q9NTZ6|RBM12	RNA-binding protein 12	4.6	36	0.009	GMPTGEAMVAFESR+VNLPTTVSNFNNPSPSVVTATTSVHESNK
RAB3GAP2	Q9H2M9|RBGPR	Rab3 GTPase-activating protein non-catalytic subunit	1.7	6	0.001	IQAILEK+TVNVPFHLALSDK+VEPATPLAVR
ARF3	P61204|ARF3	ADP-ribosylation factor 3	68.5	2	0.028	DAVLLVFANK+HYFQNTQGLIFVVDSNDR+ILMVGLDAAGK+LGEIVTTIPTIGFNVETVEYK+MLAEDELR+NISFTVWDVGGQDK+NWYIQATCATSGDGLYEGLDWLANQLK+QDLPNAMNAAEITDK
UBE2V2	Q15819|UB2V2	Ubiquitin-conjugating enzyme E2 variant 2	41.4	87	0.012	INMNGINNSSGMVDAR+LLEELEEGQK+VVLQELR+WQNSYSIK+WTGMIIGPPR+YPEAPPSVR
SLC7A5	Q01650|LAT1	Large neutral amino acids transporter small subunit 1	9.7	14	0.003	ALAAPAAEEKEEAR+LLALALIILLGFVQIGK+SADGSAPAGEGEGVTLQR
MDN1	Q9NU22|MDN1	Midasin	1.4	18	0.004	DGPLLAALK+EYDWLQHLANDGYMLLAGRVR+HPLLLLHQSFQPLESIMK+KMCLTFMK+NNIADYALSAGTTAMNAQRLLR
DIAPH1	O60610|DIAP1	Protein diaphanous homolog 1	7.5	11	0.002	EKPNSAHR+HELQVEMK+KLYKPEVQLR+LIEECISQIVLHK+LNAILFK+LSVEEFFMDLHNFR+QDLEAEVSQLTGEVAK+VGCLQLINALITPAEELDFR
OPTN	Q96CV9|OPTN	Optineurin	8.1	11	0.002	ADLLGIVSELQLK+KLELQVESMLSEIK+SEIETQTEGSTEK+TIEELTR
LAMTOR1	Q6IAA8|LTOR1	Ragulator complex protein LAMTOR1	32.3	23	0.006	ALNGAEPNYHSLPSAR+LAVLSSSLTHWK+TASNIIDVSAADSQGMEQHEYMDR
GOLT1B	Q9Y3E0|GOT1B	Vesicle transport protein GOT1B	10.9	19	0.005	RVPVLGSLLNLPGIR+VPVLGSLLNLPGIR
STAU1	O95793|STAU1	Double-stranded RNA-binding protein Staufen homolog 1	13.2	11	0.002	EFVMQVKVGNHTAEGTGTNK+ELLYGGTSPTAETILK+LAQIQQAK+NLPVNFEVAR+TKPIVKPQTSPEYGQGINPISR
INF2	Q27J81|INF2	Inverted formin-2	4.6	9	0.001	AEDEEELLR+LQASISAFR+NEFIGLQLLDVLAR+QEEVCVIDALLADIR+SVQANLDQSQR
BOC	Q9BWV1|BOC	Brother of CDO	3.5	33	0.008	LGNPEQMLR+VLSMGPEDEGVYQCMAENEVGSAHAVVQLR
ITPA	Q9BY32|ITPA	Inosine triphosphate pyrophosphatase	36.6	17	0.004	ALLELQEYFGSLAA+IVFVTGNAK+LKPEGLHQLLAGFEDK+QVQGPVLVEDTCLCFNALGGLPGPYIKWFLEK
PFKM	P08237|PFKAM	ATP-dependent 6-phosphofructokinase, muscle type	7.2	5	0.004	GGTPSAFDR+IGLIQGNR+IMEIVDAITTTAQSHQR+TFVLEVMGR+VLVVHDGFEGLAK
RAB3GAP1	Q15042|RB3GP	Rab3 GTPase-activating protein catalytic subunit	3.2	4	0.001	ESTDEILGR+LIGNSLGKPLEK+LQMLNCCIER
CBFB	Q13951|PEBB	Core-binding factor subunit beta	14.8	10	0.002	EYVDLER+GWIDLQR+LDGMGCLEFDEER
HOOK3	Q86VS8|HOOK3	Protein Hook homolog 3	3.1	11	0.003	IALLQSLLDDANLR+TEVGDNWR
KLHL15	Q96M94|KLH15	Kelch-like protein 15	3	17	0.004	FIYAVAGR+HTDTIIQNIR
SLIT3	O75094|SLIT3	Slit homolog 3 protein	1.9	4	0.001	CSGSEDYR+INLSNNK+LQVLPELLFQSTPK
RPS27	P42677|RS27	40S ribosomal protein S27	38.1	30	0.016	DLLHPSPEEEK+LTEGCSFR+LVQSPNSYFMDVK
NSDHL	Q15738|NSDHL	Sterol-4-alpha-carboxylate 3-dehydrogenase, decarboxylating	11.3	5	0.001	AVLGANDPEK+DPQLVPILIEAAR+GYAVNVFDIQQGFDNPQVR
GALNT5	Q7Z7M9|GALT5	Polypeptide N-acetylgalactosaminyltransferase 5	2.7	10	0.002	ALLPEDSGTHQVLR+EILLVDDFSTK
UBL5	Q9BZL1|UBL5	Ubiquitin-like protein 5	24.7	6	0.001	LIAAQTGTR+MIEVVCNDR
PDE4DIP	Q5VU43|MYOME	Myomegalin	1.2	8	0.002	KAEEELK+KDLESLIQR+TLSQHLNDLKK
TMX4	Q9H1E5|TMX4	Thioredoxin-related transmembrane protein 4	7.2	9	0.002	FFVTTLPAFFHAK+VDVIQEPGLSGR
METAP2	P50579|MAP2	Methionine aminopeptidase 2	10	7	0.001	GSYTAQFEHTILLRPTCK+HLLNVINENFGTLAFCR+IIDCAFTVTFNPK
NDUFV2	P19404|NDUV2	NADH dehydrogenase [ubiquinone] flavoprotein 2, mitochondrial	9.2	12	0.003	AAAVLPVLDLAQR+DIEEIIDELK
NAA15	Q9BXJ9|NAA15	N-alpha-acetyltransferase 15, NatA auxiliary subunit	4.2	7	0.002	EAEEMCSK+EEAYELVR+FAEHGETLAMK+LEDAADVYR
HSPG2	P98160|PGBM	Basement membrane-specific heparan sulfate proteoglycan core protein	0.8	11	0.003	LDLTYSFLGSQGIGQCYDSSPCER+SPGPNVAVNAK
RANBP6	O60518|RNBP6	Ran-binding protein 6	3	10	0.011	EGFVEYTEQVVK+FMQDASNVMQLLLK+FVPYYDLFMPSLK+LMVPLLK
CASP8AP2	Q9UKL3|C8AP2	CASP8-associated protein 2	1.3	23	0.005	ILEASQR+KLNLTLSPAK+KNISALIK
CCDC158	Q5M9N0|CD158	Coiled-coil domain-containing protein 158	1.7	26	0.007	ESQSQEDLR+VTNMEVALDK
SRSF5	Q13243|SRSF5	Serine/arginine-rich splicing factor 5	7.7	21	0.008	DADDAVYELDGK+LIVENLSSR
SHROOM3	Q8TF72|SHRM3	Protein Shroom3	1.1	23	0.006	RVSLPQWPPPSR+SSPATADKR
TOMM22	Q9NS69|TOM22	Mitochondrial import receptor subunit TOM22 homolog	16.2	16	0.004	LQMEQQQQLQQR+LWGLTEMFPER
TIMM50	Q3ZCQ8|TIM50	Mitochondrial import inner membrane translocase subunit TIM50	4.8	9	0.002	VLLDLSAFLK+VVVVDCK
GUK1	Q16774|KGUA	Guanylate kinase	16.2	13	0.003	ATDLRPIYISVQPPSLHVLEQR+NTETEESLVK
MIX23	Q4VC31|MIX23	Protein MIX23	19.4	11	0.002	IVHELNTTVPTASFAGK+NCIAQTSAVVK
DYNLL2	Q96FJ2|DYL2	Dynein light chain 2, cytoplasmic	37.1	14	0.008	NADMSEDMQQDAVDCATQAMEK+YNPTWHCIVGR
LRRN3	Q9H3W5|LRRN3	Leucine-rich repeat neuronal protein 3	2.3	21	0.005	KIEATNNPR+LQMINSK
NDUFA8	P51970|NDUA8	NADH dehydrogenase [ubiquinone] 1 alpha subcomplex subunit 8	12.2	8	0.002	FDECVLDK+LGWVRPDLGELSK
TMSB10	P63313|TYB10	Thymosin beta-10	18.2	17	0.007	ETIEQEK+ETIEQEKR
BTF3L4	Q96K17|BT3L4	Transcription factor BTF3 homolog 4	17.7	12	0.002	LAVNNIAGIEEVNMIK+LAVNNIAGIEEVNMIKDDGTVIHFNNPK
DHRS7	Q9Y394|DHRS7	Dehydrogenase/reductase SDR family member 7	15.3	10	0.002	DILVLPLDLTDTGSHEAATK+LIELNYLGTVSLTK+LMLISMANDLK+RVHELER
ARMCX3	Q9UH62|ARMX3	Armadillo repeat-containing X-linked protein 3	6.1	12	0.003	LFSAGNEETK+LLLNLAENPAMTR
DCTN6	O00399|DCTN6	Dynactin subunit 6	11.6	10	0.002	GDVTIGPR+IAPGAVVCVESEIR
MAP2K3	P46734|MP2K3	Dual specificity mitogen-activated protein kinase kinase 3	6.9	10	0.002	INPELNQK+ISCMSKPPAPNPTPPR
STX4	Q12846|STX4	Syntaxin-4	6.7	4	0.001	NILSSADYVER+QALNEISAR
ATP6V1G1	O75348|VATG1	V-type proton ATPase subunit G 1	16.9	11	0.003	EEAQAEIEQYR+GSCSTEVEK
ACOT2	P49753|ACOT2	Acyl-coenzyme A thioesterase 2, mitochondrial	9	7	0.002	ASLHALVGSPIIWGGEPR+DGYADIVDVLNSPLEGPDQK
FRK	P42685|FRK	Tyrosine-protein kinase FRK	3.8	38	0.01	IQVPAPFDLSYK+MSNICQR
CDC42EP1	Q00587|BORG5	Cdc42 effector protein 1	8.7	11	0.003	LTADMISHPLGDFR+NAISLPQLNQAAYDSLVVGK
IGFBP7	Q16270|IBP7	Insulin-like growth factor-binding protein 7	9.2	6	0.001	GEGEPCGGGGAGR+ITVVDALHEIPVK
TMTC3	Q6ZXV5|TMTC3	Protein O-mannosyl-transferase TMTC3	3.4	13	0.003	ALPILEELLR+YFLQATHVQPDDIGAHMNVGR
RANBP2	P49792|RBP2	E3 SUMO-protein ligase RanBP2	1.1	7	0.001	IAEILCK+KEIDTDSTSQGESK+LLLDIPLQTPHK+LLVQHEINTLR
HNRNPC	P07910|HNRPC	Heterogeneous nuclear ribonucleoproteins C1/C2	9.2	10	0.002	AAVAGEDGR+KELTQIK+VFIGNLNTLVVK
NUP98	P52948|NUP98	Nuclear pore complex protein Nup98-Nup96	1	25	0.006	KQGAQFK+KQINVCSQLDWK
PRPF8	Q6P2Q9|PRP8	Pre-mRNA-processing-splicing factor 8	0.9	7	0.001	IPTLKISLIQIFR+ISLIQIFR+LLILALER
ZC3HAV1	Q7Z2W4|ZCCHV	Zinc finger CCCH-type antiviral protein 1	3.8	7	0.001	ATDLGGTSQAGTSQR+EHGLNPDVVQNIQDICNSK
NUBP2	Q9Y5Y2|NUBP2	Cytosolic Fe-S cluster assembly factor NUBP2	12.9	3	0.001	GGGEELAQLAGVPFLGSVPLDPALMR+HIILVLSGK
MYO1A	Q9UBC5|MYO1A	Unconventional myosin-Ia	4.7	17	0.007	EQLLQSNPVLEAFGNAK+LNQLFSK+NNDLLFR+YLGLLENVR+YMDIEFDFK
FNDC3B	Q53EP0|FND3B	Fibronectin type III domain-containing protein 3B	3.7	5	0.001	DLRPATDYHVR+SCPSEVLVCTTSPDRPGPPTRPLVK+SSLTLQWK
EHBP1	Q8NDI1|EHBP1	EH domain-binding protein 1	2.5	17	0.003	AAITETQR+KPSEDEVLNK+TGVLNENTVSAGK
PABPN1	Q86U42|PABP2	Polyadenylate-binding protein 2	5.9	3	0.001	EMEEEAEK+GFAYIEFSDK
LEMD2	Q8NC56|LEMD2	LEM domain-containing protein 2	4.8	12	0.002	AVEFLASNESR+GEDQSELVTTVDK
FEN1	P39748|FEN1	Flap endonuclease 1	5	8	0.002	HLTASEAK+LIADVAPSAIR
CTSC	P53634|CATC	Dipeptidyl peptidase 1	6.3	3	0.001	KIPRPKPAPLTAEIQQK+NVHGINFVSPVR
LOX	P28300|LYOX	Protein-lysine 6-oxidase	5	7	0.001	TPILLIR+VDGMVGDDPYNPYK
FNDC3A	Q9Y2H6|FND3A	Fibronectin type-III domain-containing protein 3A	3.6	4	0.001	AFEALLSNIVKPVASDIQAR+IHSHSFKITWDPPKDNGGATINK
DDX46	Q7L014|DDX46	Probable ATP-dependent RNA helicase DDX46	1.8	8	0.002	LEMEGITVK+LLVATSVAAR
MYBPC2	Q14324|MYPC2	Myosin-binding protein C, fast-type	3	13	0.003	ASEQAVFK+LDPAYQVDRGNK+QLEVLQDIADLTVK
PMPCB	O75439|MPPB	Mitochondrial-processing peptidase subunit beta	11.5	3	0.001	AVEILADIIQNSTLGEAEIER+FTGSEIR+IVLAAAGGVSHDELLDLAK+VTCLESGLR
ATP10B	O94823|AT10B	Phospholipid-transporting ATPase VB	1	13	0.003	GQTDMCR+HLDLYAR
NPAT	Q14207|NPAT	Protein NPAT	4.3	4	0.001	ENELCSDVER+NAVSFPNLDSPNVSSTLKPPSNNAIK+QMVIENAR+SSQLLSQDTSLTGKPSKK
SULT2B1	O00204|ST2B1	Sulfotransferase 2B1	4.7	28	0.005	DPGTPDQFLR+LPGEYFR
LIPA	P38571|LICH	Lysosomal acid lipase/cholesteryl ester hydrolase	14	8	0.001	DLFGDKEFLPQSAFLK+ELCGNLCFLLCGFNER+FQAFDWGSSAK+YDLPASINFILNK
PSMF1	Q92530|PSMF1	Proteasome inhibitor PI31 subunit	14.4	8	0.001	IVSGIITPIHEQWEK+QPPWCDPLGPFVVGGEDLDPFGPR
DKC1	O60832|DKC1	H/ACA ribonucleoprotein complex subunit DKC1	7.6	4	0.001	GEAICMAIALMTTAVISTCDHGIVAK+LHNAIEGGTQLSR
MAP1S	Q66K74|MAP1S	Microtubule-associated protein 1S	5.8	6	0.001	AASSVPNLK+AVLDALLASK+HSATFSSIVK+LLVLAGPCLEETGELLLQTGGFSPHHFLQVLK
ACTL6A	O96019|ACL6A	Actin-like protein 6A	4.7	3	0.001	AGYAGEDCPK+ENMEAISPLK
PLEKHO2	Q8TD55|PKHO2	Pleckstrin homology domain-containing family O member 2	6.5	6	0.001	FQAPTGEEK+VLGSEPAPVSAETLLSQAVEQLR
NEB	P20929|NEBU	Nebulin	1.5	15	0.002	KAGDALNER+KDLEESIR+KGYDLPVDAIPIK+KLTDSMDMVLAK+QAYDLQSDNMYK+SQAIASDVDYKHILHSYSYPPDSINVDLAK+SVDDDPNTAR+TTELPQQR
LSM2	Q9Y333|LSM2	U6 snRNA-associated Sm-like protein LSm2	40	3	0.001	NDLSICGTLHSVDQYLNIK+YVQLPADEVDTQLLQDAAR
CNTRL	Q7Z7A1|CNTRL	Centriolin	0.6	16	0.004	AEQQILR+KQMANQK
HINT2	Q9BX68|HINT2	Adenosine 5'-monophosphoramidase HINT2	14.7	6	0.001	AEGLGDGYR+DVAPQAPVHFLVIPK
DNAJC10	Q8IXB1|DJC10	DnaJ homolog subfamily C member 10	5.5	3	0.001	IGAVNCGDDR+LRLSGMLDGLVNVGWMDCATQDNLCK+NDHIQVGR
HDHD2	Q9H0R4|HDHD2	Haloacid dehalogenase-like hydrolase domain-containing protein 2	8.1	4	0.001	LLLDGAPLIAIHK+TFFLEALR
LETM1	O95202|LETM1	Mitochondrial proton/calcium exchanger protein	4.6	6	0.001	ALGVTEDR+ETGERPSNEEIMR+LIAEEGVDSLNVK
NAXE	Q8NCW5|NNRE	NAD(P)H-hydrate epimerase	9.4	11	0.002	FVPPALEK+GLTVPIASIDIPSGWDVEK
NIT2	Q9NQR4|NIT2	Omega-amidase NIT2	10.9	8	0.002	FAELAQIYAQR+ITFQESK+LALIQLQISSIK
LBH	Q53QV2|LBH	Protein LBH	34.3	2	0	KDGLSYQIFPDPSDFDR+MTEVMMNTQPMEEIGLSPRK
RTL1	A6NKG5|RTL1	Retrotransposon-like protein 1	1.3	3	0.001	NALHSQAHR+QTLLLASR
NUP37	Q8NFH4|NUP37	Nucleoporin Nup37	8.3	4	0.001	EGQEIASVSDDHTCR+TLPLCVIGGDHK
CSK	P41240|CSK	Tyrosine-protein kinase CSK	8.2	5	0.001	GDVLTIVAVTK+HSNLVQLLGVIVEEK+NVLVSEDNVAK
NXN	Q6DKJ4|NXN	Nucleoredoxin	7.4	10	0.002	LYGIQGIPTLIMLDPQGEVITR+VEVLNDEDCR
PVR	P15151|PVR	Poliovirus receptor	6	7	0.001	VLAKPQNTAEVQK+VQLTGEPVPMAR
NDUFS3	O75489|NDUS3	NADH dehydrogenase [ubiquinone] iron-sulfur protein 3, mitochondrial	9.8	1	0	ILTDYGFEGHPFR+VVAEPVELAQEFR
SMYD1	Q8NB12|SMYD1	Histone-lysine N-methyltransferase SMYD1	3.1	12	0.002	SMFHTQMR+VPNENIR
WASHC4	Q2M389|WASC4	WASH complex subunit 4	3.2	5	0.001	HLDSVLSDHTR+KLGVTPEGQSYLDQFR+MLVDVFAPEFR
TRAP1	Q12931|TRAP1	Heat shock protein 75 kDa, mitochondrial	5	6	0.008	EFSSEAR+GVVDSEDLPLNISR+LNELLVK+MNTLQAIWMMDPK+TDAPLNIR
PMVK	Q15126|PMVK	Phosphomevalonate kinase	21.9	7	0.001	DFVTEALQSR+EAYGAVTQTVR+EQYAQEHGLNFQR+VVALEQSR
PURA	Q00577|PURA	Transcriptional activator protein Pur-alpha	5	2	0	FFFDVGSNK+RVDIQNK
ATP6V1F	Q16864|VATF	V-type proton ATPase subunit F	23.5	3	0.001	GMFTAEDLR+HALDAHQQSIPAVLEIPSK
ALDH3A2	P51648|AL3A2	Aldehyde dehydrogenase family 3 member A2	7.8	8	0.002	LQQLEALR+VMQEEIFGPILPIVPVK+YIAPTVLTDVDPK
CTBP2	P56545|CTBP2	C-terminal-binding protein 2	6.3	2	0.001	GAALDVHESEPFSFAQGPLK+VQSVEQIR
SNRPGP15	A8MWD9|RUXGL	Putative small nuclear ribonucleoprotein G-like protein 15	15.8	31	0.008	GNSIIMLEALER
RPL39	P62891|RL39	60S ribosomal protein L39	19.6	31	0.008	QNRPIPQWIR
VKORC1	Q9BQB6|VKOR1	Vitamin K epoxide reductase complex subunit 1	8	39	0.01	ALCDVGTAISCSR
ALG1	Q9BT22|ALG1	Chitobiosyldiphosphodolichol beta-mannosyltransferase	3.7	20	0.005	IQIVGLTELQSLAVGPR
NUCKS1	Q9H1E3|NUCKS	Nuclear ubiquitous casein and cyclin-dependent kinase substrate 1	3.7	32	0.008	ATVTPSPVK
OSTC	Q9NRP0|OSTC	Oligosaccharyltransferase complex subunitTC	8.1	30	0.007	VPFLVLECPNLK
CNIH4	Q9P003|CNIH4	Protein cornichon homolog 4	14.4	31	0.008	YIMVPSGNMGVFDPTEIHNR
CARHSP1	Q9Y2V2|CHSP1	Calcium-regulated heat-stable protein 1	10.9	40	0.01	LQAVEVVITHLAPGTK
SCAMP2	O15127|SCAM2	Secretory carrier-associated membrane protein 2	3.6	22	0.005	ELQNTVANLHVR
CREG1	O75629|CREG1	Protein CREG1	9.5	23	0.006	FVTHVSDWGALATISTLEAVR
PLCH1	Q4KWH8|PLCH1	1-phosphatidylinositol 4,5-bisphosphate phosphodiesterase eta-1	0.5	24	0.006	ILIDSIYK
SYPL1	Q16563|SYPL1	Synaptophysin-like protein 1	4.2	20	0.005	TVTATFGYPFR
RBM24	Q9BX46|RBM24	RNA-binding protein 24	3.8	29	0.007	DPNPIIDGR
GOLGA8H	P0CJ92|GOG8H	Golgin subfamily A member 8H	5.7	11	0.002	KMSQEICTLK+SVEISQLK+TNGSVPEK+VAGELQAQVK
TSPO	P30536|TSPO	Translocator protein	4.7	19	0.005	ELGGFTEK
NDUFV1	P49821|NDUV1	NADH dehydrogenase [ubiquinone] flavoprotein 1, mitochondrial	9.1	2	0	HAGGVTGGWDNLLAVIPGGSSTPLIPK+YLVVNADEGEPGTCK
ADGRE3	Q9BY15|AGRE3	Adhesion G protein-coupled receptor E3	1.8	34	0.008	FESLLTNQTLWR
H1-8	Q8IZA3|H18	Histone H1.8	2.3	29	0.007	QALATGMR
ABCB11	O95342|ABCBB	Bile salt export pump	0.6	35	0.009	SLNIQWLR
ITGB3	P05106|ITB3	Integrin beta-3	1.3	30	0.007	WDTANNPLYK
RPS29	P62273|RS29	40S ribosomal protein S29	12.5	18	0.004	YGLNMCR
PSME4	Q14997|PSME4	Proteasome activator complex subunit 4	0.5	24	0.006	QGVTQQQFK
MOB1B	Q7L9L4|MOB1B	MOB kinase activator 1B	5.6	14	0.003	HAEATLGSGNLR
MOB4	Q9Y3A3|PHOCN	MOB-like protein phocein	6.2	16	0.004	HTLDGAACLLNSNK
HYPK	Q9NX55|HYPK	Huntingtin-interacting protein K	21.7	3	0.001	EIQSSNLETAMSVIGDR+KHDSGAADLER
RBX1	P62877|RBX1	E3 ubiquitin-protein ligase RBX1	7.4	20	0.005	QVCPLDNR
TRIM4	Q9C037|TRIM4	E3 ubiquitin-protein ligase TRIM4	2.2	43	0.011	KVMHLQDVEVK
DDX49	Q9Y6V7|DDX49	Probable ATP-dependent RNA helicase DDX49	2.1	17	0.004	ILIATDVASR
TBR1	Q16650|TBR1	T-box brain protein 1	1.8	17	0.004	LSPVLDGVSELR
C12orf29	Q8N999|CL029	Uncharacterized protein C12orf29	3.1	19	0.005	VLATETVSHK
DENR	O43583|DENR	Density-regulated protein	4	19	0.005	LDADYPLR
LAMTOR2	Q9Y2Q5|LTOR2	Ragulator complex protein LAMTOR2	8	18	0.004	FILMDCMEGR
SRCIN1	Q9C0H9|SRCN1	SRC kinase signaling inhibitor 1	0.6	30	0.007	GQLQQLR
IRF6	O14896|IRF6	Interferon regulatory factor 6	1.7	28	0.007	DNIVAQLK
ZPR1	O75312|ZPR1	Zinc finger protein ZPR1	5.7	7	0.001	EVIIMATNCENCGHR+SGGAVEPLGTR
LYPLA1	O75608|LYPA1	Acyl-protein thioesterase 1	4.8	17	0.004	TLVNPANVTFK
COPZ2	Q9P299|COPZ2	Coatomer subunit zeta-2	9	15	0.004	ADDGGLTEQSVAQVLQSAK
EIF4A3	P38919|IF4A3	Eukaryotic initiation factor 4A-III	16.5	9	0.009	DVIAQSQSGTGK+GIYAYGFEKPSAIQQR+GLDVPQVSLIINYDLPNNR+KVDWLTEK+MLVLDEADEMLNK+VDWLTEK
URM1	Q9BTM9|URM1	Ubiquitin-related modifier 1	12.9	15	0.004	VTLPGQEEPWDIR
RAB11FIP1	Q6WKZ4|RFIP1	Rab11 family-interacting protein 1	0.6	17	0.004	YATSVSER
NDUFB11	Q9NX14|NDUBB	NADH dehydrogenase [ubiquinone] 1 beta subcomplex subunit 11, mitochondrial	7.2	15	0.004	TVVAPSAVAGK
RAB9A	P51151|RAB9A	Ras-related protein Rab-9A	5.5	16	0.004	VILLGDGGVGK
AFMID	Q63HM1|KFA	Kynurenine formamidase	4	21	0.005	TYSQIGIEATTR
GNG7	O60262|GBG7	Guanine nucleotide-binding protein G(I)/G(S)/G(O) subunit gamma-7	44.1	3	0.001	AASDLMSYCEQHAR+NDPLLVGVPASENPFK
CCDC96	Q2M329|CCD96	Coiled-coil domain-containing protein 96	3.4	3	0.001	KQVVMQAMGSCR+LQEQQLR
NDUFB4	O95168|NDUB4	NADH dehydrogenase [ubiquinone] 1 beta subcomplex subunit 4	7.8	14	0.003	GLIENPALLR
ELAPOR1	Q6UXG2|ELAP1	Endosome/lysosome-associated apoptosis and autophagy regulator 1	0.8	24	0.006	YSLGTGIR
CD99L2	Q8TCZ2|C99L2	CD99 antigen-like protein 2	7.3	12	0.003	YSTLHTQSAEPPPPPEPAR
PTK2	Q05397|FAK1	Focal adhesion kinase 1	0.7	24	0.006	QFANLNR
PPCS	Q9HAB8|PPCS	Phosphopantothenate--cysteine ligase	19	6	0.001	FLDNFSSGR+IQSSGGPLQITMK+IQSSGGPLQITMKMVPKLLSPLVK+IVDNLQSR+MAEMDPVAEFPQPPGAAR
DNASE2	O00115|DNS2A	Deoxyribonuclease-2-alpha	3.3	14	0.003	ALINSPEGAVGR
RCCD1	A6NED2|RCCD1	RCC1 domain-containing protein 1	1.9	24	0.006	VEYFVDK
TECR	Q9NZ01|TECR	Very-long-chain enoyl-CoA reductase	3.2	19	0.005	HYEVEILDAK
DUSP3	P51452|DUS3	Dual specificity protein phosphatase 3	7	11	0.003	LGITHVLNAAEGR
YIF1B	Q5BJH7|YIF1B	Protein YIF1B	4.1	17	0.004	ILADAAAEGVPVR
TMEM230	Q96A57|TM230	Transmembrane protein 230	9.2	14	0.003	TNLATGIPSSK
CNTNAP2	Q9UHC6|CNTP2	Contactin-associated protein-like 2	0.8	19	0.005	MNGVTLDLEER
GIPC1	O14908|GIPC1	PDZ domain-containing protein GIPC1	4.5	14	0.003	LVFHTQLAHGSPTGR
TERT	O14746|TERT	Telomerase reverse transcriptase	1.4	13	0.002	ILLLQAYR+TAQTQLSR
BPNT2	Q9NX62|IMPA3	Golgi-resident adenosine 3',5'-bisphosphate 3'-phosphatase	10.9	13	0.003	FSLFGLGGEPGGGAAGPAAAADGGTVDLR+MTSGDVLSNR
STAM2	O75886|STAM2	Signal transducing adapter molecule 2	4.4	6	0.001	LNVIDDDVEEIKK+VLEALELYNK
ALDH1L1	O75891|AL1L1	Cytosolic 10-formyltetrahydrofolate dehydrogenase	9.5	7	0.005	FLFPEGIK+GENCIAAGR+HGSIIYHPSLLPR+KEPVGVCGIIIPWNYPLMMLSWK+TAACLAAGNTVVIKPAQVTPLTALK+VSLELGGK
SH3KBP1	Q96B97|SH3K1	SH3 domain-containing kinase-binding protein 1	2.1	12	0.003	IDLAGSSLSGILDK
PODXL	O00592|PODXL	Podocalyxin	4.3	8	0.002	DDLDEEEDTHL+LASVPGSQTVVVK
ARMC5	Q96C12|ARMC5	Armadillo repeat-containing protein 5	0.9	13	0.003	SYGAALLR
DLG1	Q12959|DLG1	Disks large homolog 1	4.2	2	0	IIEGGAAHK+IITGGAAAQDGR+RLQIAQLYPISIFIKPK
ATP5MJ	P56378|ATP68	ATP synthase subunit ATP5MJ, mitochondrial	12.1	13	0.003	MLQSIIK
PIK3C2G	O75747|P3C2G	Phosphatidylinositol 4-phosphate 3-kinase C2 domain-containing subunit gamma	2.4	18	0.004	FNIHIFIDNSTQPLHFMPCANYLVK+SVIQLHLQK
EVPL	Q92817|EVPL	Envoplakin	0.9	41	0.01	AQLNELVNSHGR+IQIQQLR
SLC35F6	Q8N357|S35F6	Solute carrier family 35 member F6	3.2	9	0.002	GRPLAEESEQER
TRAPPC9	Q96Q05|TPPC9	Trafficking protein particle complex subunit 9	0.8	37	0.009	LYGDFLSWK
NASP	P49321|NASP	Nuclear autoantigenic sperm protein	1.3	7	0.001	ELLPELR+SGNVAELALK
DRG2	P55039|DRG2	Developmentally-regulated GTP-binding protein 2	13.2	4	0.001	GANIQLLDLPGIIEGAAQGK+IDQISMEEVDR+VGLTHTMEHEDVIQIVK
NDUFS2	O75306|NDUS2	NADH dehydrogenase [ubiquinone] iron-sulfur protein 2, mitochondrial	5.6	10	0.002	NITLNFGPQHPAAHGVLR+VLFGEITR
CCDC14	Q49A88|CCD14	Coiled-coil domain-containing protein 14	0.8	18	0.004	TLQTSMAK
PIGT	Q969N2|PIGT	GPI transamidase component PIG-T	1.4	19	0.005	ALGQLISK
ASAP2	O43150|ASAP2	Arf-GAP with SH3 domain, ANK repeat and PH domain-containing protein 2	0.8	17	0.004	EIISEVQR
COX7C	P15954|COX7C	Cytochrome c oxidase subunit 7C, mitochondrial	14.3	13	0.003	NLPFSVENK
PBDC1	Q9BVG4|PBDC1	Protein PBDC1	8.2	8	0.002	AVYISVQDK+IQFFAIEIAR
YIPF5	Q969M3|YIPF5	Protein YIPF5	4.7	11	0.003	QYAGYDYSQQGR
SRA1	Q9HD15|SRA1	Steroid receptor RNA activator 1	8.9	8	0.002	MALLVQELSSHR+MALLVQELSSHRWDAADDIHR
CEP112	Q8N8E3|CE112	Centrosomal protein of 112 kDa	1.5	25	0.006	LQAQQADAALEEFK
SMARCA1	P28370|SMCA1	Probable global transcription activator SNF2L1	1.9	4	0.001	NCLGDQK+QPNVQDFQFFPPR
TOMM40	O96008|TOM40	Mitochondrial import receptor subunit TOM40 homolog	10.2	7	0.001	ELFPIQMEGVK+LPPLPLTLALGAFLNHR+MAIQTQQSK
CSTF2	P33240|CSTF2	Cleavage stimulation factor subunit 2	3.8	9	0.002	GGTLLSVTGEVEPR+GPPPHELR
BET1	O15155|BET1	BET1 homolog	9.3	8	0.002	SLSIEIGHEVK
CLNS1A	P54105|ICLN	Methylosome subunit pICln	5.5	11	0.003	GLGTGTLYIAESR
NAPG	Q99747|SNAG	Gamma-soluble NSF attachment protein	4.2	10	0.002	LGLSLVVPGGGIK
ENY2	Q9NPA8|ENY2	Transcription and mRNA export factor ENY2	23.8	3	0.001	GLEHVTVDDLVAEITPK+LIETGER
TMEM258	P61165|TM258	Transmembrane protein 258	10.1	16	0.004	MELEAMSR
COL8A1	P27658|CO8A1	Collagen alpha-1(VIII) chain	1.3	10	0.002	GGNVWVALFK
UNC79	Q9P2D8|UNC79	Protein unc-79 homolog	2.4	3	0.001	DLLQKSFALPEMSLDDHPDPGTEGEKPGELMPSSGAK+KIAVSAIQR+VSVASDPGR+WLKTVCDVR
PTRHD1	Q6GMV3|PTRD1	Putative peptidyl-tRNA hydrolase PTRHD1	14.3	5	0.001	EEVGQYLK+VVLEAPDETTLK
LNPK	Q9C0E8|LNP	Endoplasmic reticulum junction formation protein lunapark	5.6	3	0.001	DSSAPGGPPER+TVTPALSSNVLPR
NXNL1	Q96CM4|NXNL1	Nucleoredoxin-like protein 1	3.8	17	0.004	DGADEIQR
CNRIP1	Q96F85|CNRP1	CB1 cannabinoid receptor-interacting protein 1	14	11	0.003	IKPSTLQVENISIGGVLVPLELK
MICOS13	Q5XKP0|MIC13	MICOS complex subunit MIC13	22.9	3	0.001	DSWNAGIMTVMSALSVAPSK+EGWEYVK
PDCD11	Q14690|RRP5	Protein RRP5 homolog	0.7	37	0.009	KLNEQVTQEQPLK
MGST3	O14880|MGST3	Microsomal glutathione S-transferase 3	24.3	9	0.001	IASGLGLAWIVGR+VEYPIMYSTDPENGHIFNCIQR+YKVEYPIMYSTDPENGHIFNCIQR
IL27	Q8NEV9|IL27A	Interleukin-27 subunit alpha	2.9	22	0.005	KLLSEVR
CDC5L	Q99459|CDC5L	Cell division cycle 5-like protein	3.6	2	0	ILQEAQNLMALTNVDTPLK+LGLLGLPAPK
ATP5ME	P56385|ATP5I	ATP synthase subunit e, mitochondrial	14.5	10	0.002	ELAEDDSILK
SDF2L1	Q9HCN8|SDF2L	Stromal cell-derived factor 2-like protein 1	5.9	10	0.002	TGAELVTCGSVLK
ME2	P23368|MAOM	NAD-dependent malic enzyme, mitochondrial	1.5	8	0.002	AVVVTDGER
DNAJC5	Q9H3Z4|DNJC5	DnaJ homolog subfamily C member 5	7.1	8	0.002	EINNAHAILTDATK
UQCRH	P07919|QCR6	Cytochrome b-c1 complex subunit 6, mitochondrial	19.8	5	0.001	SHTEEDCTEELFDFLHAR
CLTCL1	P53675|CLH2	Clathrin heavy chain 2	12.3	2	0.067	AFMTADLPNELIELLEK+AHIAQLCEK+AHMGMFTELAILYSK+AYEFAER+CYEEGMYEAAK+EDKLECSEELGDLVK+GQFSTDELVAEVEK+GQFSTDELVAEVEKR+IVLDNSVFSEHR+KVGYTPDWIFLLR+LECSEELGDLVK+LTDQLPLIIVCDR+NLQNLLILTAIK+QNLQLCVQVASK+TLQIFNIEMK+VGYTPDWIFLLR+VVGAMQLYSVDR+WLLLVGISAQQNR+YIEIYVQK+YIQAACK
CGNL1	Q0VF96|CGNL1	Cingulin-like protein 1	1.9	10	0.001	EEQEDLLR+EMADIVEASR+IAELEDR
MAGOH	P61326|MGN	Protein mago nashi homolog	7.5	9	0.002	IGSLIDVNQSK
ECHDC1	Q9NTX5|ECHD1	Ethylmalonyl-CoA decarboxylase	8.8	9	0.002	LVEIIGSR+NALNIGMVEEVLQSSDETK
COX7A2	P14406|CX7A2	Cytochrome c oxidase subunit 7A2, mitochondrial	12	10	0.002	GGVADALLYR
APAF1	O14727|APAF	Apoptotic protease-activating factor 1	3.1	16	0.004	LQLINGR+LVNAIQQK+QPFPNIVQLGLCEPETSEVYQQAK
NOM1	Q5C9Z4|NOM1	Nucleolar MIF4G domain-containing protein 1	1.7	18	0.004	KDDALSLK+KFDAIYK
TMED1	Q13445|TMED1	Transmembrane emp24 domain-containing protein 1	7	7	0.001	ESIETMR+NLQEGNLER
SOGA1	O94964|SOGA1	Protein SOGA1	2.3	6	0.001	KEEADNFNQK+TLVQEDSADLK+TVSVGLQTDPPR
TPBG	Q13641|TPBG	Trophoblast glycoprotein	7.1	5	0.001	LTCAYPEK+SFEGMVVAALLAGR+YEINADPR
PTGES	O14684|PTGES	Prostaglandin E synthase	6.6	7	0.002	AFANPEDALR
WDR26	Q9H7D7|WDR26	WD repeat-containing protein 26	3.9	10	0.002	LALLNVATQGVHLWDLQDR+QAVELQR
CNOT1	A5YKK6|CNOT1	CCR4-NOT transcription complex subunit 1	1.4	6	0.001	QAQQVMEGTGAS+SLDLIESLLR+SNLQVSNEPGNR
AGTRAP	Q6RW13|ATRAP	Type-1 angiotensin II receptor-associated protein	18.9	1	0	SAYQTIDSAEAPADPFAVPEGR+VSLTDTGR
CPPED1	Q9BRF8|CPPED	Serine/threonine-protein phosphatase CPPED1	24.5	1	0	AIPLVLVSGNHDIGNTPTAETVEEFCR+FFVLCGDLIHAMPGKPWR+NAGGTYQNLDMVVSSAIGCQLGR+TLAAFPAEK
CENPF	P49454|CENPF	Centromere protein F	1.7	7	0.001	KQTEQLSLELEVAR+LEQELKR+NLTVELEQK+QCEELVQIK+QCLNQSQNFAEEMK
TTC38	Q5R3I4|TTC38	Tetratricopeptide repeat protein 38	1.9	7	0.002	VLELLLPIR
SMG1	Q96Q15|SMG1	Serine/threonine-protein kinase SMG1	1.5	2	0.001	LLRILVK+LSCEQVLHIMR+MTQNIETALGVTGVEGVFR+SNTGQKTQPDVMSQNAR+SYPYLFK
RBM4B	Q9BQ04|RBM4B	RNA-binding protein 4B	4.7	2	0	AEDAVEAIR+LFIGNLPR
NDUFA13	Q9P0J0|NDUAD	NADH dehydrogenase [ubiquinone] 1 alpha subcomplex subunit 13	9	9	0.002	IALLPLLQAETDR
MYO1H	Q8N1T3|MYO1H	Unconventional myosin-Ih	2	7	0.002	IEYSALK+NNDLLYR+QLILTQK
CWC25	Q9NXE8|CWC25	Pre-mRNA-splicing factor CWC25 homolog	1.6	22	0.005	KIEELQR
ATP5MG	O75964|ATP5L	ATP synthase subunit g, mitochondrial	12.6	9	0.002	VELVPPTPAEIPR
KYAT3	Q6YP21|KAT3	Kynurenine--oxoglutarate transaminase 3	2.9	8	0.002	AIILNTPHNPLGK
RAB31	Q13636|RAB31	Ras-related protein Rab-31	5.7	6	0.001	VCLLGDTGVGK
SETD1B	Q9UPS6|SET1B	Histone-lysine N-methyltransferase SETD1B	2.5	3	0.001	GSSDLPFGAVGGTGGSSGPPFK+LLQQDNGMDWLNDTLWVYHPSTSLSSAK
NMI	Q13287|NMI	N-myc-interactor	3.9	7	0.002	VTVSPYTEIHLK
TIMM13	Q9Y5L4|TIM13	Mitochondrial import inner membrane translocase subunit Tim13	14.7	12	0.003	VQIAVANAQELLQR
GLT8D2	Q9H1C3|GL8D2	Glycosyltransferase 8 domain-containing protein 2	5.2	2	0	IRPDSSRPELLQPLNFVR
PYCR3	Q53H96|P5CR3	Pyrroline-5-carboxylate reductase 3	5.1	6	0.001	VEAQHILASAPTDR
TIAL1	Q01085|TIAR	Nucleolysin TIAR	6.4	4	0.001	FEDVVNQSSPK+QTFSPFGQIMEIR
SEC61G	P60059|SC61G	Protein transport protein Sec61 subunit gamma	19.1	7	0.002	LIHIPINNIIVGG
ADIPOR1	Q96A54|PAQR1	Adiponectin receptor protein 1	4	19	0.004	GSVVAQGNGAPASNR
CHERP	Q8IWX8|CHERP	Calcium homeostasis endoplasmic reticulum protein	1.5	15	0.004	GHQMLVK+LAQFVAR
SAMM50	Q9Y512|SAM50	Sorting and assembly machinery component 50 homolog	5.8	8	0.002	SSLSHAMVIDSR+TKDDIIICEIGDVFK
CREB1	P16220|CREB1	Cyclic AMP-responsive element-binding protein 1	3.3	8	0.002	VAVLENQNK
SVEP1	Q4LDE5|SVEP1	Sushi, von Willebrand factor type A, EGF and pentraxin domain-containing protein 1	0.3	23	0.006	DAVITGNNFTFR
ANKRD30B	Q9BXX2|AN30B	Ankyrin repeat domain-containing protein 30B	2	6	0.001	CQLNVLDGEGR+KEIAMIK+QQLEQTLR+TIENSQCTK
DPM3	Q9P2X0|DPM3	Dolichol-phosphate mannosyltransferase subunit 3	10.9	12	0.003	ELQSQIQEAR
MAP10	Q9P2G4|MAP10	Microtubule-associated protein 10	1	35	0.008	DICELVINK
RSF1	Q96T23|RSF1	Remodeling and spacing factor 1	2	6	0.001	NIITEGNGTESLNSVITSMK+NSEDDELAK
COA3	Q9Y2R0|COA3	Cytochrome c oxidase assembly factor 3 homolog, mitochondrial	9.4	1	0	LTPEQLHSMR
CDK11B	P21127|CD11B	Cyclin-dependent kinase 11B	5.2	7	0.001	DLKTSNLLLSHAGILK+ISAEDGLK+SEIDQINK+TLDEILQEK
DERL1	Q9BUN8|DERL1	Derlin-1	10	2	0	NFLSTPQFLYR+YWFAATVAVPLVGK
ERCC4	Q92889|XPF	DNA repair endonuclease XPF	1.1	18	0.004	KELVLESNPK
ITGA3	P26006|ITA3	Integrin alpha-3	2	5	0.001	LELLLMDNLR+LLLSINVTNTR
RRAGB	Q5VZM2|RRAGB	Ras-related GTP-binding protein B	2.9	11	0.003	MDLVQEDQR
UBXN1	Q04323|UBXN1	UBX domain-containing protein 1	3	6	0.001	QGQELSAAR
SCAMP4	Q969E2|SCAM4	Secretory carrier-associated membrane protein 4	4.8	4	0.001	AQTEWNTGTWR
PPP4R1	Q8TF05|PP4R1	Serine/threonine-protein phosphatase 4 regulatory subunit 1	0.8	4	0.001	FLLPIVVR
ZNF207	O43670|ZN207	BUB3-interacting and GLEBS motif-containing protein ZNF207	2.7	4	0.001	ETIDAVPNAIPGR
GM2A	P17900|SAP3	Ganglioside GM2 activator	5.2	7	0.002	IESVLSSSGK
COMMD6	Q7Z4G1|COMD6	COMM domain-containing protein 6	12.9	10	0.002	LGMAVSSDTCR
ABHD2	P08910|ABHD2	Monoacylglycerol lipase ABHD2	5.9	16	0.004	IYVPLMLVNAADDPLVHESLLTIPK
TBC1D2	Q9BYX2|TBD2A	TBC1 domain family member 2A	2.4	11	0.003	SHHLLGLEAVDRPLR+YALAIFK
SYT16	Q17RD7|SYT16	Synaptotagmin-16	1.4	16	0.004	QTGLEQKPK
PCBP4	P57723|PCBP4	Poly(rC)-binding protein 4	5.5	2	0.002	EVGSIIGK+LVIPASQCGSLIGK
FAM114A2	Q9NRY5|F1142	Protein FAM114A2	5	4	0.001	SVISGGLDALEFIGK+VLPIQDNVSK
[truncated: 58 more rows]
[truncated: 1 more columns]
