# Supplementary material for: Mitochondrial and Endoplasmic Reticulum Alterations in a Case of Amyotrophic Lateral Sclerosis Caused by TDP-43 A382T Mutation
Source: Int J Mol Sci. 2022 Oct 6;23(19):11881. doi: 10.3390/ijms231911881 (PMC9570187; doi:10.3390/ijms231911881)
Supplement: Supplementary file 1 [file ijms-23-11881-s001.zip › Supplementary Table S2.xlsx]

## Sheet: LFQ_Table S2
Table S2. Label-free quantification of proteins identified with at least two unique peptides. Differentialy expressed proteins are shown in bold. FC= fold change
Gene name	Protein symbol	log2FC	SE	adj.p-value
ABCE1	ABCE1	0.21073	0.0696638	0.0192502
ABCF2	ABCF2	-0.296235	0.0293823	3.51862e-06
ABHD14B	ABHEB	0.3073	0.0407329	3.86625e-05
ACAA1	THIK	0.330851	0.0365503	8.78557e-06
ACAA2	THIM	1.36075	0.05121	7.14308e-10
ACADVL	ACADV	0.735996	0.0389943	1.33984e-08
ACAT1	THIL	0.87997	0.0511784	3.06975e-08
ACAT2	THIC	0.137619	0.0484243	0.025446
ACBD3	GCP60	0.158723	0.0531059	0.0203836
ACLY	ACLY	-0.451284	0.042247	2.10441e-06
ACO1	ACOHC	0.313898	0.0773404	0.00380895
ACO2	ACON	0.641606	0.0501209	4.42203e-07
ACOT7	BACH	0.15926	0.0606406	0.0358495
ACTN1	ACTN1	0.0804441	0.029932	0.0325414
ACTN4	ACTN4	0.132753	0.0340389	0.00481697
ACTR1A	ACTZ	-0.266671	0.0296671	9.31694e-06
ADA	ADA	0.39513	0.0609872	0.000134139
ADD1	ADDA	0.992766	0.0651681	8.96023e-08
ADD3	ADDG	1.04609	0.040458	9.21222e-10
ADGRE5	AGRE5	-0.115263	0.0461846	0.0438979
ADH1B	ADH1B	-4.76933	0.284172	3.78164e-08
ADH5	ADHX	0.149013	0.04642	0.0142778
ADIRF	ADIRF	-0.320939	0.0783646	0.00361574
ADPGK	ADPGK	0.204071	0.0530902	0.00523145
AHNAK	AHNK	0.328428	0.0417451	2.77355e-05
AHSA1	AHSA1	0.114242	0.0280548	0.00372946
AIFM1	AIFM1	0.42777	0.0356468	7.46581e-07
AIP	AIP	0.271527	0.0500338	0.000515402
AK1	KAD1	-0.233312	0.0122846	1.2791e-08
AK2	KAD2	0.515558	0.0222676	2.25811e-09
AK3	KAD3	0.200436	0.0642137	0.0165329
AKAP12	AKA12	2.04988	0.0647405	1.51381e-10
AKAP2	AKAP2	0.66852	0.040686	4.61855e-08
AKR1A1	AK1A1	0.435273	0.0367216	8.31405e-07
AKR1B1	ALDR	0.169118	0.0381808	0.00217012
AKR1C3	AK1C3	-0.33598	0.0353166	5.78369e-06
ALCAM	CD166	0.768052	0.0619934	5.72951e-07
ALDH18A1	P5CS	0.414885	0.0441935	6.41356e-06
ALDH1A3	AL1A3	0.864533	0.0447924	1.11044e-08
ALDH1B1	AL1B1	-0.443956	0.027685	5.58165e-08
ALDH1L2	AL1L2	0.94637	0.0580595	4.83759e-08
ALDH2	ALDH2	1.94057	0.0416261	5.96762e-12
ALDH7A1	AL7A1	1.08993	0.0469678	2.25494e-09
ALDH9A1	AL9A1	0.451485	0.0527537	1.38858e-05
ALDOA	ALDOA	-0.357052	0.0449707	2.59945e-05
ALYREF	THOC4	0.239107	0.0425116	0.000399141
ANKFY1	ANFY1	0.205324	0.0369809	0.000438935
ANP32A	AN32A	0.288679	0.0579069	0.000955955
ANP32B	AN32B	0.557152	0.070573	2.7061e-05
ANPEP	AMPN	0.618234	0.029151	4.56759e-09
ANXA1	ANXA1	-0.190709	0.0245106	3.0312e-05
ANXA11	ANX11	0.259326	0.0349755	4.4777e-05
ANXA4	ANXA4	0.316518	0.041818	3.76899e-05
ANXA6	ANXA6	-0.321614	0.039272	2.00687e-05
ANXA7	ANXA7	0.295806	0.0522304	0.000378129
AP2A1	AP2A1	0.137594	0.0474213	0.0232283
AP2A2	AP2A2	0.311868	0.0364922	1.39947e-05
AP2B1	AP2B1	0.175953	0.017705	3.95682e-06
AP2M1	AP2M1	0.270398	0.0523812	0.000746415
AP2S1	AP2S1	0.151518	0.040021	0.00574177
AP3B1	AP3B1	0.0575019	0.0180051	0.0146461
AP3S1	AP3S1	0.275688	0.0560323	0.00105066
APEX1	APEX1	0.34938	0.0350922	3.90034e-06
API5	API5	0.346392	0.0591473	0.000293239
APMAP	APMAP	0.239761	0.0399666	0.000245897
APPL2	DP13B	0.534516	0.0234759	2.58735e-09
ARCN1	COPD	0.14249	0.0518095	0.0295268
ARF5	ARF5	0.469956	0.0517329	8.54e-06
ARF6	ARF6	0.38703	0.050375	3.33495e-05
ARHGDIA	GDIR1	-0.242364	0.023356	2.76185e-06
ARHGEF2	ARHG2	-0.265045	0.0555369	0.00130171
ARL3	ARL3	0.194265	0.0338828	0.000345635
ARL6IP5	PRAF3	0.791878	0.114273	7.89167e-05
ARPC1B	ARC1B	0.254753	0.0200925	4.80441e-07
ARPC4	ARPC4	0.216842	0.0556659	0.00484044
ARSA	ARSA	0.364926	0.0223736	4.83759e-08
ARSB	ARSB	0.231777	0.0603313	0.00524315
ASAH1	ASAH1	0.391555	0.0400736	4.63352e-06
ASL	ARLY	-0.579395	0.0488765	8.31405e-07
ASNS	ASNS	-0.785921	0.0333072	1.99076e-09
ASPH	ASPH	-0.348581	0.0344949	3.45181e-06
ATL3	ATLA3	0.0751055	0.0229212	0.0127654
ATP1A1	AT1A1	0.758926	0.0605286	5.19559e-07
ATP1B3	AT1B3	0.757828	0.0369279	6.20895e-09
ATP2B1	AT2B1	-0.131887	0.0404486	0.0130951
ATP2B4	AT2B4	0.309957	0.0530649	0.000299276
ATP5F1A	ATPA	0.435101	0.0452452	5.31025e-06
ATP5F1B	ATPB	0.35458	0.0171618	5.90821e-09
ATP5F1C	ATPG	0.431195	0.0459236	6.41356e-06
ATP5F1D	ATPD	0.490576	0.0592867	1.83301e-05
ATP5PB	AT5F1	0.431329	0.0637461	9.50731e-05
ATP5PD	ATP5H	0.341867	0.0271769	5.06771e-07
ATP5PF	ATP5J	0.384476	0.060548	0.000156849
ATP5PO	ATPO	0.338298	0.0460483	4.7939e-05
ATP6V0D1	VA0D1	-0.573669	0.159427	0.00764934
ATP6V1A	VATA	-0.209524	0.052746	0.00430455
BAG2	BAG2	-0.783516	0.0351368	3.06209e-09
BAG3	BAG3	-0.372927	0.0505785	4.69293e-05
BASP1	BASP1	0.971	0.0637913	8.96023e-08
BAX	BAX	-0.142697	0.0308856	0.00163836
BCLAF1	BCLF1	0.436284	0.0619874	6.96345e-05
BDH2	BDH2	0.640703	0.0671752	5.65885e-06
BLVRB	BLVRB	-0.251536	0.0167666	1.03641e-07
BRK1	BRK1	-0.17394	0.0466005	0.00627274
BSG	BASI	-0.327068	0.0335475	4.71871e-06
BTF3	BTF3	-0.382984	0.0577924	0.000111854
BUB3	BUB3	0.267012	0.0690373	0.0050498
BZW1	BZW1	0.316891	0.0693631	0.00176501
C11orf68	CK068	0.353788	0.0602709	0.000289772
C1QBP	C1QBP	0.789115	0.0450788	2.69646e-08
CAD	PYR1	0.282933	0.0341727	1.82799e-05
CALD1	CALD1	-0.744993	0.045741	4.84137e-08
CALR	CALR	-0.0996519	0.0238349	0.00320134
CALU	CALU	-0.145119	0.0267259	0.000513974
CAMK2D	KCC2D	0.253045	0.034997	5.48819e-05
CAND1	CAND1	0.119108	0.0472418	0.0422278
CANX	CALX	-0.103005	0.0155987	0.000114193
CAP1	CAP1	-0.237592	0.0383042	0.000190652
CAPG	CAPG	0.425014	0.0395659	1.99692e-06
CAPN2	CAN2	-0.421589	0.0216642	1.03871e-08
CAPNS1	CPNS1	-0.672388	0.153953	0.0023936
CAPRIN1	CAPR1	0.147898	0.0519364	0.0252751
CAPZA1	CAZA1	0.192435	0.0478572	0.00402514
CARM1	CARM1	-0.192854	0.0566215	0.0103642
CAV1	CAV1	-0.463789	0.0519357	9.7742e-06
CAVIN1	CAVN1	-0.405153	0.0383332	2.3235e-06
CAVIN2	CAVN2	-1.54419	0.0411582	3.41351e-11
CAVIN3	CAVN3	-0.215996	0.0392778	0.000466337
CBR1	CBR1	-0.610817	0.0372724	4.67578e-08
CBR3	CBR3	-0.300861	0.0543248	0.000444248
CBX3	CBX3	0.321692	0.0474337	9.37622e-05
CCAR2	CCAR2	0.233708	0.0582282	0.00405806
CCDC47	CCD47	0.128809	0.0461342	0.0275931
CCN2	CCN2	-1.86192	0.114046	4.82972e-08
CCT2	TCPB	-0.136397	0.0273775	0.000959075
CCT6A	TCPZ	-0.0786136	0.0192375	0.00365479
CCT7	TCPH	-0.0952244	0.0269196	0.00838756
CD151	CD151	-0.377884	0.0722629	0.00067674
CD276	CD276	0.241488	0.0208838	1.01461e-06
CD44	CD44	0.671332	0.0712073	6.21426e-06
CD59	CD59	1.09661	0.0500797	3.48589e-09
CD63	CD63	-0.260209	0.021422	6.83211e-07
CD81	CD81	-0.204654	0.0236002	1.24113e-05
CD99	CD99	0.295753	0.0555571	0.000592517
CDH11	CAD11	0.202343	0.0519379	0.00484044
CDH2	CADH2	-3.1031	0.140296	3.25373e-09
CDIPT	CDIPT	0.299731	0.0674887	0.00214082
CFL1	COF1	-0.275441	0.0312589	1.08589e-05
CFL2	COF2	-0.0702882	0.0255983	0.0296939
CHMP1A	CHM1A	0.415978	0.160852	0.038169
CIRBP	CIRBP	0.268475	0.0368229	5.13109e-05
CKB	KCRB	-0.505366	0.0385686	3.55018e-07
CLINT1	EPN4	0.277298	0.0635213	0.00239797
CLTB	CLCB	0.161	0.063269	0.0406813
CLTC	CLH1	-0.0580944	0.0108597	0.000573442
CNBP	CNBP	0.324671	0.063525	0.000801285
CNN1	CNN1	-2.07642	0.0545188	3.02853e-11
CNN2	CNN2	-0.482576	0.0624918	3.20363e-05
CNN3	CNN3	-0.334903	0.0439616	3.5745e-05
CNP	CN37	0.304094	0.0730057	0.00326138
CNPY2	CNPY2	0.265776	0.0287917	7.37e-06
CNPY4	CNPY4	1.14563	0.113983	3.61563e-06
COL12A1	COCA1	-0.646775	0.0345115	1.43127e-08
COL15A1	COFA1	2.94367	0.0363337	0
COL1A1	CO1A1	-0.278963	0.0462012	0.00023542
COL1A2	CO1A2	-0.184481	0.0401491	0.0017017
COL3A1	CO3A1	-0.161827	0.0485363	0.0116632
COL5A1	CO5A1	-0.213801	0.0212812	3.6177e-06
COL5A2	CO5A2	-0.347421	0.059993	0.000320574
COL6A1	CO6A1	-0.262325	0.0214382	6.44694e-07
COL6A2	CO6A2	-0.14486	0.0172875	1.64786e-05
COL6A3	CO6A3	0.785089	0.0134544	8.97948e-13
COLGALT2	GT252	-0.169468	0.0444593	0.00551306
COMT	COMT	-0.437364	0.0386406	1.22959e-06
COPA	COPA	0.10446	0.0354289	0.0216176
COPB1	COPB	0.0504479	0.0185468	0.0309872
COPB2	COPB2	0.104117	0.0300685	0.0094776
COPE	COPE	-0.106807	0.0374746	0.0251951
COPG1	COPG1	0.0503827	0.0196872	0.0397344
COPS5	CSN5	-0.172124	0.0242707	6.52729e-05
CORO1B	COR1B	0.197756	0.064951	0.018629
CORO1C	COR1C	0.277728	0.0369101	3.95258e-05
COTL1	COTL1	-0.112399	0.0442432	0.0408969
COX4I1	COX41	0.46367	0.0624628	4.44058e-05
COX5A	COX5A	0.525749	0.0794589	0.000113167
COX5B	COX5B	0.520178	0.0510313	3.20137e-06
COX6B1	CX6B1	0.148668	0.0336094	0.00218831
CPNE1	CPNE1	-0.762783	0.0286556	7.14308e-10
CPQ	CBPQ	0.55753	0.0540739	2.91096e-06
CRIP2	CRIP2	0.395892	0.0497642	2.56529e-05
CRTAP	CRTAP	0.368861	0.0419153	1.09595e-05
CRYAB	CRYAB	0.107924	0.041251	0.0364506
CRYZ	QOR	-0.897389	0.0511077	2.63385e-08
CS	CISY	0.626275	0.0362443	2.98864e-08
CSE1L	XPO2	0.190983	0.0549339	0.00925966
CSRP1	CSRP1	-0.763103	0.0296743	9.38773e-10
CSRP2	CSRP2	-1.065	0.0483315	3.34357e-09
CSTB	CYTB	0.336749	0.0836675	0.00400497
CTHRC1	CTHR1	0.498599	0.0490233	3.24944e-06
CTNNA1	CTNA1	-0.213153	0.0363343	0.000290154
CTNNB1	CTNB1	-0.445791	0.0224909	8.71826e-09
CTNND1	CTND1	-0.384607	0.0314542	6.46238e-07
CTPS1	PYRG1	-0.361207	0.0397259	8.49292e-06
CTSA	PPGB	0.39579	0.0617838	0.000146686
CTSB	CATB	0.358778	0.0256824	2.02574e-07
CTSL	CATL1	0.909896	0.0833538	1.71249e-06
CTTN	SRC8	0.21817	0.0555449	0.00460571
CUL4B	CUL4B	-0.658019	0.0548151	7.46581e-07
CUTA	CUTA	-0.328788	0.0437096	3.95425e-05
CYB5B	CYB5B	0.192116	0.0368778	0.000695981
CYB5R3	NB5R3	0.171966	0.0219843	2.92125e-05
CYBRD1	CYBR1	3.65912	0.0794736	5.96762e-12
CZIB	CZIB	0.156136	0.0523382	0.0205379
DAB2	DAB2	-0.200039	0.0428536	0.0015258
DAD1	DAD1	0.0895657	0.0332831	0.0324859
DARS1	SYDC	0.111104	0.0433402	0.0395572
DAZAP1	DAZP1	0.178548	0.0503396	0.00827023
DBN1	DREB	0.0724264	0.0232823	0.0168059
DCN	PGS2	0.853481	0.0491529	2.8623e-08
DCTN1	DCTN1	-0.124308	0.0344715	0.0075559
DDAH1	DDAH1	0.711175	0.0609652	9.44747e-07
DDAH2	DDAH2	0.246801	0.055632	0.0021496
DDRGK1	DDRGK	-0.0910534	0.0251039	0.00732385
DDX1	DDX1	0.0948289	0.022284	0.00285031
DDX17	DDX17	0.324203	0.0315106	2.95026e-06
DDX3X	DDX3X	-0.738594	0.0429921	3.0712e-08
DDX5	DDX5	0.159147	0.0313607	0.000842019
DECR1	DECR	0.638345	0.0336628	1.28734e-08
DEK	DEK	0.333555	0.038055	1.12884e-05
DHRS3	DHRS3	0.769168	0.0494374	7.30758e-08
DHX15	DHX15	0.422844	0.0636406	0.000109748
DHX29	DHX29	0.329204	0.0616504	0.000580944
DHX9	DHX9	0.301926	0.0319465	6.0866e-06
DLD	DLDH	0.775977	0.0591054	3.52281e-07
DLST	ODO2	0.919762	0.0431769	4.44262e-09
DNAJA1	DNJA1	0.155998	0.0269509	0.000320783
DNM1	DYN1	0.958744	0.0475252	7.37847e-09
DNM1L	DNM1L	-0.0806197	0.0292735	0.029364
DPM1	DPM1	0.32782	0.0409432	2.42656e-05
DPP7	DPP2	-1.01034	0.403569	0.0433883
DPT	DERM	-2.86896	0.204568	1.95689e-07
DPYSL2	DPYL2	0.300839	0.0141301	4.44262e-09
DSTN	DEST	-0.352062	0.0209792	3.78164e-08
DYNLT1	DYLT1	-0.213009	0.0160326	3.21818e-07
ECH1	ECH1	0.849097	0.0575169	1.21133e-07
ECHS1	ECHM	0.905773	0.0416242	3.63574e-09
ECI1	ECI1	0.834326	0.069283	7.27115e-07
ECI2	ECI2	0.722149	0.103593	7.52978e-05
EEF1B2	EF1B	0.0818892	0.0274877	0.0206583
EEF1G	EF1G	0.0738724	0.0271697	0.031013
EEF2	EF2	-0.188868	0.0199294	5.94509e-06
EFHD2	EFHD2	0.967661	0.240831	0.00403397
EHD2	EHD2	-0.748783	0.0311723	1.6974e-09
EIF2B1	EI2BA	0.244778	0.0527524	0.00158855
EIF2S1	IF2A	0.180292	0.0622664	0.0234521
EIF2S3	IF2G	0.140903	0.0505724	0.0278207
EIF3A	EIF3A	0.14017	0.0350469	0.00413926
EIF3B	EIF3B	0.224217	0.0454845	0.00103693
EIF3D	EIF3D	0.153777	0.0513425	0.0201799
EIF3E	EIF3E	0.123198	0.0367678	0.0113553
EIF3F	EIF3F	0.14829	0.0601061	0.0459317
EIF3G	EIF3G	0.139484	0.0405669	0.00984028
EIF3H	EIF3H	0.211459	0.0338332	0.000179159
EIF3I	EIF3I	0.12904	0.0329218	0.00466437
EIF3K	EIF3K	0.188485	0.04558	0.00340546
EIF3L	EIF3L	0.198154	0.0498337	0.00428148
EIF4A1	IF4A1	-0.0959036	0.0292806	0.0127797
EIF4H	IF4H	-0.0594662	0.0159694	0.00634296
EIF5B	IF2P	0.154562	0.0522801	0.0213629
EIF6	IF6	-0.137203	0.0254859	0.000548509
ELAVL1	ELAV1	0.20219	0.0591985	0.010233
ELOC	ELOC	-0.168434	0.0513351	0.0126829
EMD	EMD	0.205171	0.0420218	0.00110425
ENAH	ENAH	-0.203686	0.0441712	0.00165952
ENO2	ENOG	-0.97079	0.060352	5.44265e-08
EPB41L2	E41L2	0.352773	0.0452915	3.00889e-05
EPB41L3	E41L3	1.35944	0.0445387	2.12771e-10
EPHX1	HYEP	0.208437	0.0468765	0.00212647
EPN1	EPN1	0.142079	0.0483444	0.0218837
ERGIC1	ERGI1	0.165077	0.0279362	0.000276026
ERH	ERH	0.277029	0.0493232	0.000401558
ERLIN1	ERLN1	0.21531	0.0636562	0.0107639
ERLIN2	ERLN2	-0.127836	0.0366955	0.00917479
ERO1A	ERO1A	0.106916	0.0417716	0.0397344
ERP44	ERP44	0.276443	0.0455237	0.000225498
ETFA	ETFA	0.575642	0.0329373	2.7189e-08
ETFB	ETFB	0.671423	0.0533485	5.06771e-07
EWSR1	EWS	0.2913	0.0509853	0.000353927
EZR	EZRI	-1.02082	0.0316762	1.32974e-10
FABP5	FABP5	0.781657	0.0501383	7.20307e-08
FAH	FAAA	-0.399892	0.0488247	2.00687e-05
FAM114A1	NXP20	-0.53949	0.0428201	5.04776e-07
FAM120A	F120A	0.259576	0.0540109	0.00124372
FAM3C	FAM3C	1.44189	0.0757417	1.26025e-08
FAP	SEPR	-0.732822	0.15466	0.00137299
FARSA	SYFA	0.270304	0.0946011	0.0249024
FARSB	SYFB	0.0874955	0.0263534	0.0119265
FASN	FAS	0.0997644	0.0348351	0.0246686
FBLIM1	FBLI1	-1.41022	0.0510673	5.24029e-10
FBN1	FBN1	-0.571551	0.0375508	8.96023e-08
FDPS	FPPS	0.226629	0.0549365	0.00345305
FERMT2	FERM2	-0.269	0.0299034	9.27805e-06
FGF2	FGF2	-0.536737	0.0422421	4.72456e-07
FH	FUMH	0.674865	0.049979	2.76752e-07
FHL1	FHL1	1.50897	0.0305351	3.51016e-12
FHL2	FHL2	-0.164926	0.0403052	0.00362892
FIS1	FIS1	0.311424	0.0699178	0.0021074
FKBP10	FKB10	0.249491	0.0375006	0.000108932
FKBP4	FKBP4	0.151598	0.0592249	0.0397344
FKBP7	FKBP7	0.344062	0.0570157	0.000236113
FKBP9	FKBP9	0.352437	0.0268879	3.55018e-07
FLII	FLII	-0.276001	0.0695017	0.00430691
FLNA	FLNA	-0.523839	0.0317366	4.43676e-08
FLNB	FLNB	0.148337	0.0362546	0.00362892
FLNC	FLNC	-0.500701	0.0401707	5.43826e-07
FN1	FINC	-0.789101	0.0434663	1.93363e-08
FSCN1	FSCN1	0.185603	0.019453	5.65885e-06
FUBP1	FUBP1	0.153145	0.0579371	0.0348561
FXR1	FXR1	-0.0869888	0.0353141	0.046121
G3BP1	G3BP1	-0.0490708	0.018438	0.0338634
G3BP2	G3BP2	-0.190671	0.0460431	0.00337692
G6PD	G6PD	-0.320934	0.0273986	9.17543e-07
GAA	LYAG	-0.157406	0.0405789	0.00496601
GALK1	GALK1	0.320512	0.0577415	0.000438935
GALNT2	GALT2	0.239072	0.0642585	0.00637048
GANAB	GANAB	0.120727	0.0160853	4.01687e-05
GAPDH	G3P	-0.213472	0.021395	3.84574e-06
GARS1	GARS	-0.123053	0.017668	7.57367e-05
GART	PUR2	-0.0899858	0.0149929	0.000245392
GBA	GLCM	0.338841	0.0366538	7.28992e-06
GBE1	GLGB	-0.303951	0.0207168	1.26716e-07
GBF1	GBF1	-1.30771	0.465166	0.0267232
GBP1	GBP1	-0.283359	0.0698489	0.00381563
GDI1	GDIA	-0.123486	0.0435343	0.0256632
GDI2	GDIB	0.0750842	0.0302133	0.044633
GET3	GET3	0.272795	0.0478591	0.000360336
GFPT1	GFPT1	-0.571276	0.0403997	1.81793e-07
GFPT2	GFPT2	1.30494	0.136673	5.63972e-06
GFUS	FCL	0.149504	0.0494505	0.0192832
GJA1	CXA1	0.972757	0.0388843	1.17335e-09
GLB1	BGAL	0.180457	0.0352276	0.000789608
GLG1	GSLG1	0.438416	0.019737	3.14927e-09
GLIPR2	GAPR1	-0.296985	0.0422069	6.96345e-05
GLO1	LGUL	0.217551	0.0497515	0.00237651
GLOD4	GLOD4	0.28624	0.0511397	0.000412544
GLRX	GLRX1	0.101187	0.0249813	0.00385073
GLS	GLSK	0.396198	0.031507	5.06771e-07
GLT8D1	GL8D1	0.4075	0.0335554	6.83211e-07
GLUD1	DHE3	0.918239	0.037012	1.26108e-09
GMPPA	GMPPA	0.125292	0.0457945	0.0301875
GMPPB	GMPPB	0.105999	0.0361068	0.021982
GNA11	GNA11	0.19785	0.0475916	0.0032962
GNAI2	GNAI2	0.233582	0.019869	8.9217e-07
GNB2	GBB2	0.690399	0.0598506	1.03553e-06
GNG12	GBG12	0.366614	0.0826432	0.0021496
GNPNAT1	GNA1	0.222411	0.0322669	8.15073e-05
GOPC	GOPC	-0.624305	0.0517005	7.10279e-07
GOT2	AATM	0.560977	0.0626796	9.62616e-06
GPD2	GPDM	0.849581	0.060518	1.94882e-07
GPNMB	GPNMB	0.659998	0.0144813	5.96762e-12
GPX1	GPX1	-0.105875	0.0359606	0.0217113
GPX4	GPX4	0.408713	0.0774369	0.000632983
GPX7	GPX7	0.814219	0.0352986	2.31588e-09
GRHPR	GRHPR	-0.263542	0.0303201	1.21703e-05
GRN	GRN	0.445472	0.0701014	0.000156149
GSDME	GSDME	-0.885051	0.0622037	1.72599e-07
GSR	GSHR	-0.380074	0.068915	0.000456989
GSS	GSHB	0.172979	0.0497257	0.00923852
GSTK1	GSTK1	0.644665	0.0470937	2.44343e-07
GSTM2	GSTM2	-0.760173	0.0654549	9.82263e-07
GSTO1	GSTO1	0.219262	0.0593165	0.00661457
H1-10	H1X	0.48605	0.0494732	4.40408e-06
H1-5	H15	0.422309	0.0555563	3.63915e-05
H4C1	H4	-1.25323	0.0645107	1.04683e-08
HADH	HCDH	0.795409	0.0541924	1.26716e-07
HADHA	ECHA	0.540806	0.0254062	4.44262e-09
HADHB	ECHB	0.718574	0.0465655	7.91228e-08
HDGF	HDGF	0.295917	0.042752	7.90147e-05
HEBP1	HEBP1	0.233676	0.0379021	0.000200597
HERC4	HERC4	-0.216608	0.0608766	0.00811947
HEXA	HEXA	0.479049	0.0438919	1.71249e-06
HEXB	HEXB	0.207636	0.0626879	0.0120629
HIBADH	3HIDH	1.23571	0.0346294	5.21961e-11
HINT1	HINT1	-0.451061	0.0823501	0.000481042
HK1	HXK1	0.559971	0.0564526	4.01692e-06
HLA-A	HLAA	1.18322	0.0677869	2.73113e-08
HLA-C	HLAC	1.1615	0.0454478	9.66192e-10
HMGB1	HMGB1	0.299144	0.0310091	5.20253e-06
HMGB2	HMGB2	0.690544	0.0754149	7.95343e-06
HNRNPA0	ROA0	0.154008	0.0190488	2.23059e-05
HNRNPA1	ROA1	0.353585	0.052484	9.86512e-05
HNRNPA2B1	ROA2	0.267713	0.0345828	3.14677e-05
HNRNPA3	ROA3	0.335885	0.037877	1.03328e-05
HNRNPD	HNRPD	0.170038	0.028665	0.000268133
HNRNPDL	HNRDL	0.253786	0.0366634	7.90147e-05
HNRNPF	HNRPF	0.452774	0.0276221	4.67578e-08
HNRNPH1	HNRH1	0.18446	0.0484545	0.00554543
HNRNPH2	HNRH2	0.351596	0.050763	7.89167e-05
HNRNPK	HNRPK	0.328525	0.041445	2.63258e-05
HNRNPL	HNRPL	0.243017	0.041409	0.000289772
HNRNPM	HNRPM	0.409033	0.0485969	1.58798e-05
HNRNPU	HNRPU	0.314651	0.0441815	6.29466e-05
HNRNPUL1	HNRL1	0.460287	0.0540173	1.43118e-05
HNRNPUL2	HNRL2	0.537695	0.0467541	1.0634e-06
HP1BP3	HP1B3	0.27109	0.0473579	0.000348974
HPCAL1	HPCL1	-2.553	0.289243	1.07454e-05
HPRT1	HPRT	0.0688673	0.0266967	0.0385258
HSBP1	HSBP1	-1.68345	0.327643	0.000772151
HSD17B10	HCD2	0.35527	0.0314146	1.23504e-06
HSD17B12	DHB12	0.400837	0.0591792	9.44168e-05
HSPA2	HSP72	-1.42535	0.0609583	2.12666e-09
HSPA5	BIP	0.0988655	0.0374633	0.0350851
HSPA9	GRP75	0.443306	0.0430174	2.91438e-06
HSPB1	HSPB1	-0.35247	0.0279437	5.04151e-07
HSPB6	HSPB6	-0.324819	0.0463329	7.18489e-05
HSPD1	CH60	0.835406	0.0303736	5.24029e-10
HSPE1	CH10	0.976926	0.0707712	2.25274e-07
HSPH1	HS105	-0.125017	0.0390441	0.0144495
HYOU1	HYOU1	-0.151975	0.0191828	2.63795e-05
IARS1	SYIC	-0.0978541	0.0253074	0.00505154
IARS2	SYIM	0.593912	0.0616676	5.26807e-06
IDH1	IDHC	0.623316	0.0532029	9.17543e-07
IDH2	IDHP	0.205601	0.0490167	0.00313365
IER3IP1	IR3IP	0.18685	0.0501289	0.00632082
IFI16	IF16	0.975287	0.0657224	1.15462e-07
IGF2BP2	IF2B2	0.239207	0.0658701	0.00728706
ILF2	ILF2	0.206684	0.0421415	0.0010698
ILF3	ILF3	0.334247	0.0512394	0.000126519
ILK	ILK	-0.51588	0.0553001	6.77979e-06
ILVBL	HACL2	-0.408644	0.05333	3.41063e-05
IMMT	MIC60	0.494791	0.0608758	2.1386e-05
IMPDH2	IMDH2	0.299116	0.0357248	1.65575e-05
IPO5	IPO5	0.23437	0.00923886	1.02765e-09
IPO7	IPO7	-0.218961	0.0186136	8.90553e-07
IST1	IST1	-0.130736	0.0249985	0.00067674
ITGA11	ITA11	-0.510099	0.0662864	3.30175e-05
ITGA5	ITA5	-0.631082	0.0365627	2.99684e-08
ITGAV	ITAV	0.335852	0.029774	1.26243e-06
ITGB1	ITB1	-0.159259	0.057126	0.0277691
ITGB3	ITB3	-0.143635	0.0529387	0.0312946
ITGB5	ITB5	0.488255	0.0404305	7.10279e-07
KARS1	SYK	0.0779737	0.0251411	0.0170249
KCTD12	KCD12	2.57696	0.0629504	1.59425e-11
KHSRP	FUBP2	0.488024	0.0389528	5.21026e-07
KPNA3	IMA4	-0.732313	0.20651	0.00827023
KPNA4	IMA3	-0.442284	0.0735002	0.000241457
KTN1	KTN1	0.246754	0.0469818	0.000657529
LAMB2	LAMB2	0.196006	0.0542221	0.00746116
LAMP1	LAMP1	0.248741	0.0610867	0.00372946
LAMTOR5	LTOR5	0.064338	0.0247681	0.0375191
LANCL1	LANC1	0.18045	0.0616269	0.0222561
LAP3	AMPL	-0.215598	0.0389059	0.000443346
LARP1	LARP1	-0.280558	0.0342911	2.01936e-05
LARS1	SYLC	0.202197	0.0334622	0.000234383
LASP1	LASP1	-0.177164	0.0623305	0.025446
LDHA	LDHA	-0.227021	0.0570896	0.00428148
LDHB	LDHB	-0.118688	0.0181811	0.000125951
LGALS1	LEG1	-0.399266	0.0305384	3.61203e-07
LIMA1	LIMA1	-0.266868	0.0530223	0.000891055
LIMS1	LIMS1	-0.538296	0.0777106	7.89167e-05
LMAN1	LMAN1	0.155494	0.0200311	3.08213e-05
LMAN2	LMAN2	0.28601	0.0352609	2.16849e-05
LMCD1	LMCD1	0.242116	0.0543604	0.0021074
LMNA	LMNA	0.313247	0.0496835	0.000166296
LMNB2	LMNB2	0.264272	0.0633344	0.00323638
LMOD1	LMOD1	-2.64626	0.093041	4.01196e-10
LONP1	LONM	0.909071	0.0263802	6.84711e-11
LPP	LPP	-0.342427	0.0357902	5.56538e-06
LRP1	LRP1	0.403701	0.0396022	3.20137e-06
LRPAP1	AMRP	0.624785	0.0626592	3.85621e-06
LRPPRC	LPPRC	0.372847	0.0487126	3.43766e-05
LRRC15	LRC15	-2.14479	0.0356946	7.4829e-13
LRRFIP1	LRRF1	-0.417601	0.0360058	9.88311e-07
LSM3	LSM3	0.334735	0.059587	0.000401558
LSM7	LSM7	0.419522	0.0569959	4.74489e-05
LUC7L2	LC7L2	0.383844	0.0482036	2.5491e-05
MAGT1	MAGT1	0.248575	0.0437083	0.000365826
MAN2A1	MA2A1	0.797042	0.0703112	1.21599e-06
MAN2B1	MA2B1	0.309252	0.0521853	0.000269873
MANF	MANF	0.0942545	0.0305945	0.0175762
MAP1A	MAP1A	0.378292	0.0484013	2.93625e-05
MAP1B	MAP1B	-0.34403	0.0294474	9.3823e-07
MAP4	MAP4	0.170872	0.0500422	0.0102358
MAPRE1	MARE1	-0.296387	0.0362832	2.04439e-05
MARCKS	MARCS	-0.745142	0.0562035	3.26626e-07
MARS1	SYMC	-0.232175	0.0381278	0.000221053
MAT2B	MAT2B	0.166564	0.0578581	0.0240753
MATR3	MATR3	0.258266	0.0142674	1.97541e-08
MDH1	MDHC	0.15324	0.0442698	0.00948411
MDH2	MDHM	0.700207	0.0391423	2.22042e-08
MESD	MESD	0.311716	0.0524887	0.000266045
MFGE8	MFGM	-1.8393	0.0524098	6.02734e-11
MICAL1	MICA1	-0.432862	0.150685	0.0243153
MIF	MIF	-0.163214	0.0363059	0.00197391
MOGS	MOGS	0.305441	0.0317251	5.26807e-06
MOXD1	MOXD1	1.39167	0.0634572	3.47346e-09
MPST	THTM	-0.285332	0.0431357	0.000113203
MRC2	MRC2	0.134805	0.0437836	0.0176127
MSN	MOES	-0.100168	0.0279556	0.00782028
MT-CO2	COX2	0.369541	0.0645413	0.000348949
MTCH1	MTCH1	0.652087	0.0470402	2.18241e-07
MTCH2	MTCH2	0.208328	0.0516286	0.00394119
MTDH	LYRIC	0.33294	0.0655978	0.000842019
MTHFD1	C1TC	0.292749	0.0489251	0.000250898
MVP	MVP	0.2348	0.0274285	1.38858e-05
MYADM	MYADM	-0.421173	0.035775	8.87452e-07
MYDGF	MYDGF	-0.192798	0.0189569	3.24944e-06
MYH9	MYH9	-0.935193	0.0325197	3.74547e-10
MYL6	MYL6	-0.805473	0.0451316	2.25512e-08
MYL9	MYL9	-2.38335	0.0337186	1.99544e-13
MYLK	MYLK	-0.421685	0.075859	0.000436103
MYO1B	MYO1B	0.568389	0.02844	8.06685e-09
MYO1D	MYO1D	1.58686	0.0240527	4.48974e-13
MYOF	MYOF	0.287835	0.0370312	3.05238e-05
NAMPT	NAMPT	0.563687	0.0631791	9.82869e-06
NAP1L1	NP1L1	-0.1424	0.0281886	0.000866931
NARS1	SYNC	-0.242392	0.0185895	3.67306e-07
NCL	NUCL	0.437808	0.0436215	3.63983e-06
NCLN	NCLN	0.161339	0.0534294	0.0193614
NDUFA4	NDUA4	0.670961	0.265529	0.0418518
NDUFB10	NDUBA	0.501668	0.0636175	2.72813e-05
NDUFS1	NDUS1	0.525159	0.0387152	2.65503e-07
NECAP2	NECP2	-0.135501	0.0411284	0.0124141
NEK7	NEK7	-0.961707	0.0454836	4.66281e-09
NENF	NENF	0.289513	0.0543127	0.000588276
NEXN	NEXN	-0.422238	0.040402	2.59211e-06
NIBAN1	NIBA1	-0.200469	0.0555382	0.00752065
NIBAN2	NIBA2	0.212855	0.0268788	2.63795e-05
NNMT	NNMT	0.0762431	0.0294122	0.0377965
NONO	NONO	0.265394	0.0417302	0.00015572
NPEPPS	PSA	-0.385019	0.0308713	5.43274e-07
NPM1	NPM	0.215627	0.0229637	6.41356e-06
NSF	NSF	0.287485	0.0478923	0.000245392
NSFL1C	NSF1C	-0.117324	0.0439338	0.0333939
NT5E	5NTD	0.150513	0.0364148	0.00341179
NUCB1	NUCB1	0.0708462	0.0229583	0.0174604
NUCB2	NUCB2	0.0806709	0.0285598	0.0261535
NUDC	NUDC	0.153782	0.0487982	0.0156918
NUDT21	CPSF5	0.377997	0.0398345	5.88969e-06
NUMA1	NUMA1	0.517718	0.0602642	1.34677e-05
NUTF2	NTF2	-0.225501	0.0440579	0.000793504
OAT	OAT	0.298231	0.0329054	8.70716e-06
OCC1	OCC1	-0.336435	0.0785973	0.00274174
OLA1	OLA1	-0.216475	0.029766	5.23985e-05
OSBPL8	OSBL8	0.285388	0.0334808	1.43082e-05
OSTF1	OSTF1	0.217443	0.0607017	0.00782028
OTUB1	OTUB1	0.115073	0.0390873	0.0217113
OXCT1	SCOT1	0.843386	0.325184	0.0377483
OXSR1	OXSR1	-0.203016	0.0366023	0.000440851
P3H1	P3H1	0.296686	0.0349254	1.4701e-05
P3H3	P3H3	0.303812	0.0363703	1.68839e-05
P4HA1	P4HA1	0.0975395	0.0264414	0.00667463
P4HA2	P4HA2	0.253689	0.0484473	0.000672477
P4HB	PDIA1	-0.0427639	0.0144852	0.0214971
PA2G4	PA2G4	0.246886	0.051644	0.00128913
PACSIN2	PACN2	0.122561	0.0397426	0.0175005
PAFAH1B1	LIS1	0.0991859	0.0356975	0.0281382
PAFAH1B2	PA1B2	-0.177359	0.0377334	0.00145265
PAK2	PAK2	-0.074258	0.0284439	0.036737
PALLD	PALLD	-0.370902	0.0468416	2.63795e-05
PAPSS2	PAPS2	-0.262613	0.0341518	3.3167e-05
PARP1	PARP1	0.988885	0.0727092	2.59851e-07
PARVA	PARVA	-0.505229	0.0455494	1.47298e-06
PCK2	PCKGM	0.326576	0.0379283	1.32144e-05
PCMT1	PIMT	0.0692985	0.0240104	0.0238175
PCNA	PCNA	0.351603	0.0510795	8.23328e-05
PCOLCE	PCOC1	0.586615	0.0446874	3.52281e-07
PCYT1A	PCY1A	0.847936	0.286245	0.0211661
PDCD10	PDC10	0.186561	0.0584937	0.014738
PDCD11	RRP5	-0.500046	0.127298	0.00460571
PDCD5	PDCD5	-0.106894	0.0441834	0.0497242
PDCD6	PDCD6	0.23421	0.0252095	7.03529e-06
PDHA1	ODPA	1.20976	0.241818	0.000933092
PDHB	ODPB	0.465691	0.0420597	1.49362e-06
PDIA4	PDIA4	0.138888	0.0454025	0.0182033
PDIA5	PDIA5	0.737305	0.0501606	1.25925e-07
PDIA6	PDIA6	-0.165189	0.0209578	2.73294e-05
PDLIM1	PDLI1	-0.307288	0.0197003	7.20307e-08
PDLIM2	PDLI2	-0.498237	0.0311558	5.70509e-08
PDLIM4	PDLI4	-0.0928428	0.0349171	0.0339727
PDLIM5	PDLI5	-0.287631	0.0542566	0.00061184
PDLIM7	PDLI7	-0.889588	0.0407363	3.54437e-09
PEA15	PEA15	-0.550462	0.120095	0.00173073
PEBP1	PEBP1	0.107169	0.0321194	0.0116282
PFDN1	PFD1	0.210094	0.0499476	0.0030816
PFDN5	PFD5	0.151796	0.0364347	0.00326138
PFKL	PFKAL	-0.342059	0.0178499	1.1865e-08
PFKP	PFKAP	-0.41144	0.0242912	3.51196e-08
PFN1	PROF1	-0.394707	0.0449073	1.10402e-05
PFN2	PROF2	0.147259	0.0321848	0.00174823
PGAM1	PGAM1	-0.0860251	0.0337418	0.0403781
PGD	6PGD	0.796478	0.0248285	1.35422e-10
PGK1	PGK1	-0.263384	0.0363176	5.351e-05
PGLS	6PGL	0.134774	0.0445181	0.0191903
PGM1	PGM1	0.364518	0.0495365	4.74516e-05
PGM3	AGM1	-0.100365	0.0281792	0.00809134
PGRMC1	PGRC1	0.414285	0.0551152	3.97079e-05
PHB1	PHB	0.631604	0.0446336	1.81577e-07
PHB2	PHB2	0.633393	0.0498096	4.71161e-07
PHGDH	SERA	0.146397	0.0319632	0.0017375
PHPT1	PHP14	-0.22187	0.0416705	0.000592517
PIN1	PIN1	-0.168995	0.0243661	7.84962e-05
PITRM1	PREP	1.02124	0.024949	1.59425e-11
PKM	KPYM	-0.135712	0.0113593	7.77621e-07
PLBD2	PLBL2	0.214775	0.0270379	2.59476e-05
PLEC	PLEC	-0.378111	0.0421697	9.51563e-06
PLIN3	PLIN3	0.100527	0.035679	0.0264568
PLOD1	PLOD1	-0.114213	0.0111213	2.99342e-06
PLOD2	PLOD2	-1.80436	0.0200742	0
PLOD3	PLOD3	0.352099	0.0295869	8.05731e-07
PLPP1	PLPP1	0.34326	0.061841	0.000438935
PLPP3	PLPP3	1.80589	0.0633452	4.01122e-10
PLS3	PLST	-0.111883	0.0318538	0.0087521
PML	PML	0.421308	0.0486236	1.2471e-05
PMM2	PMM2	0.243618	0.0972055	0.0432755
PNPO	PNPO	0.127721	0.0523191	0.0478861
POFUT1	OFUT1	0.086246	0.0179029	0.00122316
POGLUT3	PLGT3	0.192912	0.0348871	0.000448805
POLDIP3	PDIP3	0.338919	0.0658313	0.00076128
POR	NCPR	0.260125	0.0585801	0.00214082
PPA1	IPYR	0.10398	0.0246427	0.00301858
PPIB	PPIB	0.156914	0.0477342	0.0125607
PPIC	PPIC	0.17642	0.0274754	0.000143996
PPP1CA	PP1A	0.227	0.0421877	0.000549828
PPP1CB	PP1B	0.0934438	0.0222645	0.00312545
PPP5C	PPP5	0.624446	0.0605193	2.90099e-06
PRCP	PCP	0.714183	0.185299	0.00515336
PRDX2	PRDX2	-0.175755	0.0205617	1.39947e-05
PRDX3	PRDX3	0.331127	0.0124906	7.17361e-10
PRDX4	PRDX4	-0.170883	0.0409388	0.00323339
PRDX5	PRDX5	0.221647	0.0402775	0.000464529
PRDX6	PRDX6	-0.0884496	0.0239832	0.00667591
PRKAA1	AAPK1	-0.371023	0.0964279	0.00520456
PRKAR2A	KAP2	0.459451	0.0883467	0.000704483
PRKCSH	GLU2B	0.266262	0.0474002	0.000401558
PRKDC	PRKDC	0.391343	0.03163	5.78053e-07
PRKRA	PRKRA	0.196231	0.0619283	0.0152537
PRMT5	ANM5	-0.194776	0.0487974	0.00418364
PROCR	EPCR	0.629415	0.0971928	0.000134391
PRPF19	PRP19	0.516894	0.14105	0.00692505
PRPS1	PRPS1	0.304322	0.049504	0.000203996
PSMA2	PSA2	-0.135982	0.0240437	0.000381849
PSMB4	PSB4	-0.128893	0.0325307	0.00436702
PSMB8	PSB8	0.181935	0.0507935	0.00782028
PSMC4	PRS6B	-0.0874411	0.0153528	0.000362042
PSMD2	PSMD2	-0.0549233	0.0150969	0.00722396
PSMD7	PSMD7	-0.188995	0.04792	0.00449927
PSME1	PSME1	-0.129891	0.028861	0.00196078
PSME2	PSME2	-0.205061	0.0479052	0.00274174
PSPH	SERB	0.230481	0.025738	9.60481e-06
PTBP1	PTBP1	0.19319	0.0208474	7.16573e-06
PTGIS	PTGIS	0.679731	0.012342	1.49658e-12
PTGS1	PGH1	0.616562	0.0265889	2.25494e-09
PTK7	PTK7	-0.508623	0.0260065	9.95347e-09
PTMA	PTMA	0.540903	0.0615508	1.10402e-05
PTMS	PTMS	0.274672	0.0617655	0.00212647
PTPA	PTPA	0.241643	0.0520317	0.00158342
PTPN11	PTN11	-0.232625	0.0473867	0.00106391
PUF60	PUF60	0.142971	0.0401555	0.00809778
PURB	PURB	0.173564	0.0645694	0.0325414
PYCR1	P5CR1	0.341353	0.0516377	0.000113596
PYGB	PYGB	0.115777	0.0279274	0.00335631
PYGL	PYGL	0.179853	0.0202591	1.02536e-05
QDPR	DHPR	-0.115308	0.040708	0.0258157
RAB10	RAB10	0.144205	0.0473027	0.0185241
RAB13	RAB13	0.251914	0.0682768	0.00667463
RAB14	RAB14	0.241703	0.035989	0.000101004
RAB18	RAB18	-0.214193	0.0572276	0.00617072
RAB1A	RAB1A	-0.10832	0.0416464	0.0373386
RAB32	RAB32	-0.577487	0.02382	1.56252e-09
RAB34	RAB34	0.487894	0.0663852	4.78841e-05
RAB3B	RAB3B	-1.38729	0.149879	7.22373e-06
RAB5B	RAB5B	0.137396	0.0476923	0.0240162
RAB5C	RAB5C	0.13315	0.0172184	3.17e-05
RAD23B	RD23B	-0.364064	0.0278633	3.61521e-07
RALA	RALA	0.259595	0.0485126	0.000573152
RAN	RAN	0.148998	0.0401864	0.00649577
RANGAP1	RAGP1	0.206822	0.0555211	0.00633709
RAP1A	RAP1A	0.253176	0.0359753	6.96345e-05
RAP1GDS1	GDS1	-0.340418	0.0511056	0.000108012
RBM14	RBM14	0.446626	0.0640664	7.52978e-05
RBM39	RBM39	0.46154	0.0562978	1.99776e-05
RCN1	RCN1	0.165568	0.0278134	0.000261219
RCN2	RCN2	0.136665	0.0392339	0.00917479
RDH10	RDH10	1.15633	0.0835368	2.20218e-07
RDH11	RDH11	0.402127	0.0603578	0.000108012
RDX	RADI	0.310158	0.0382264	2.16836e-05
RECK	RECK	0.767861	0.0572432	2.9472e-07
RECQL	RECQ1	0.895701	0.0258772	6.75599e-11
RER1	RER1	0.130772	0.0326134	0.00407916
REXO2	ORN	0.166032	0.0522635	0.0150531
RFTN1	RFTN1	0.282993	0.0599395	0.00140882
RHOA	RHOA	0.143925	0.026794	0.000556546
RHOC	RHOC	-0.356326	0.0985233	0.00744802
RIC8A	RIC8A	-0.732337	0.183178	0.00414401
RIDA	RIDA	1.62931	0.0551703	2.9614e-10
RNH1	RINI	0.0941581	0.0353058	0.0335678
RNPEP	AMPB	-0.100445	0.0384009	0.0364506
RO60	RO60	-0.0795667	0.0296918	0.0329199
RPL10	RL10	-0.11132	0.0270162	0.00347587
RPL10A	RL10A	0.132708	0.0494764	0.0328113
RPL11	RL11	0.155714	0.0507844	0.017995
RPL12	RL12	0.140355	0.037447	0.00612298
RPL13A	RL13A	0.165402	0.044908	0.00672331
RPL14	RL14	0.117792	0.0346589	0.0104735
RPL18	RL18	0.161867	0.0555619	0.0228003
RPL19	RL19	0.1816	0.0539823	0.0111044
RPL22	RL22	0.102543	0.0251047	0.00366087
RPL23	RL23	0.184269	0.0397117	0.00158855
RPL23A	RL23A	0.190258	0.05239	0.00728706
RPL24	RL24	0.153059	0.0567466	0.0321641
RPL27A	RL27A	0.13182	0.0510198	0.0382896
RPL28	RL28	0.160899	0.0562345	0.0247584
RPL30	RL30	0.0666809	0.0267536	0.0441084
RPL31	RL31	0.16667	0.0596233	0.0274613
RPL34	RL34	0.187363	0.0629289	0.0206773
RPL36	RL36	0.155427	0.0620833	0.0433883
RPL4	RL4	0.148209	0.0476381	0.0168059
RPL7	RL7	0.150771	0.0405378	0.00637487
RPL7A	RL7A	0.136583	0.0370183	0.00667463
RPLP0	RLA0	-0.127666	0.0404832	0.0156508
RPLP1	RLA1	-0.286577	0.0879025	0.0130951
RPN1	RPN1	0.116752	0.0474026	0.046121
RPS16	RS16	0.0736084	0.0264675	0.0280418
RPS18	RS18	0.158981	0.0525989	0.0192864
RPS2	RS2	-0.0651573	0.0263356	0.0454155
RPS24	RS24	-0.219807	0.0735767	0.0204082
RPS4X	RS4X	-0.327785	0.0178538	1.73163e-08
RPS7	RS7	-0.142462	0.0529798	0.0325414
RRAS2	RRAS2	0.229014	0.0505639	0.00187358
RRBP1	RRBP1	0.2134	0.0446203	0.00128705
RSU1	RSU1	-0.761825	0.0485619	6.83941e-08
RTCA	RTCA	-0.250957	0.0535081	0.00147448
RTCB	RTCB	0.174891	0.0487998	0.00782028
RTN3	RTN3	-0.188453	0.0486709	0.00501929
RUVBL1	RUVB1	0.19702	0.0285295	8.04962e-05
RUVBL2	RUVB2	0.269181	0.0444518	0.000230534
S100A10	S10AA	0.733726	0.127206	0.000329145
S100A13	S10AD	1.27563	0.207195	0.000201818
S100A16	S10AG	-0.192783	0.0758787	0.0408969
S100A4	S10A4	-0.377535	0.0561436	0.000100095
S100A6	S10A6	-0.158187	0.0580332	0.0307053
SACM1L	SAC1	-0.626912	0.202877	0.0173505
SARS1	SYSC	0.210648	0.0574571	0.00691551
SCARB2	SCRB2	0.284192	0.0137974	6.03676e-09
SCCPDH	SCPDL	0.843362	0.129153	0.000125915
SCFD1	SCFD1	-0.0984026	0.0328325	0.0201328
SCP2	SCP2	0.424757	0.0447124	5.84559e-06
SCRN1	SCRN1	-0.152541	0.0425532	0.00782028
SDHA	SDHA	1.14425	0.0415253	5.24029e-10
SDHC	C560	1.0483	0.0568829	1.67901e-08
SEC13	SEC13	0.164355	0.0378615	0.0024899
SEC22B	SC22B	0.415483	0.0516031	2.3139e-05
SEC23A	SC23A	0.125545	0.0391979	0.0144448
SEC24D	SC24D	0.239651	0.0443981	0.0005377
SEC31A	SC31A	0.128751	0.0436889	0.0216467
SEC63	SEC63	0.212644	0.0545982	0.00484044
SELENBP1	SBP1	-0.318454	0.054678	0.000306154
SEPHS1	SPS1	0.400879	0.0792568	0.000861431
SEPTIN7	SEPT7	0.172354	0.0345668	0.000955955
SERBP1	PAIRB	0.12953	0.0434871	0.0206583
SERF2	SERF2	0.405897	0.0825402	0.0010532
SERPINB1	ILEU	0.560095	0.0644018	1.2141e-05
SERPINE2	GDN	-0.400154	0.0498731	2.38542e-05
SERPINH1	SERPH	-0.0628931	0.0179551	0.00888953
SF3B2	SF3B2	0.42821	0.0560035	3.46221e-05
SFPQ	SFPQ	0.310601	0.0481774	0.000139232
SFXN1	SFXN1	0.771915	0.0585161	3.38656e-07
SGCD	SGCD	-0.360273	0.0602949	0.000253445
SH3BGRL	SH3L1	-0.22168	0.0326511	9.30533e-05
SH3GL1	SH3G1	0.297408	0.0537973	0.000448842
SH3GLB1	SHLB1	-0.172249	0.0293908	0.000292026
SHMT2	GLYM	0.763878	0.0213629	5.21961e-11
SLC16A3	MOT4	-1.3124	0.0246351	1.86241e-12
SLC1A5	AAAT	-0.362479	0.0347447	2.62763e-06
SLC25A1	TXTP	0.473285	0.0391101	7.0154e-07
SLC25A24	SCMC1	0.714103	0.0450179	6.17113e-08
SLC25A3	MPCP	0.511149	0.065901	3.09761e-05
SLC25A5	ADT2	0.542576	0.0612193	1.03563e-05
SLC3A2	4F2	-0.438435	0.0647142	9.44168e-05
SMS	SPSY	-0.582713	0.0661324	1.08589e-05
SNAP23	SNP23	0.343116	0.0570467	0.000241935
SNRNP70	RU17	0.317771	0.0282244	1.28149e-06
SNRPC	RU1C	0.381269	0.057448	0.000110616
SNRPD2	SMD2	0.399053	0.0959287	0.00328658
SNRPD3	SMD3	0.219557	0.0189108	9.82263e-07
SNTB2	SNTB2	0.235075	0.0474023	0.000992779
SNX1	SNX1	0.293145	0.0498214	0.00028561
SNX12	SNX12	0.137453	0.0375755	0.00698552
SNX2	SNX2	0.499214	0.0221848	2.85463e-09
SNX3	SNX3	0.225706	0.0267705	1.57148e-05
SNX6	SNX6	0.350931	0.0482828	5.25581e-05
SNX9	SNX9	0.865791	0.0465322	1.53075e-08
SPARC	SPRC	-1.24516	0.0321937	2.68102e-11
SPTAN1	SPTN1	0.84052	0.0231202	4.61446e-11
SPTBN1	SPTB2	0.908879	0.0381725	1.83611e-09
SRI	SORCN	0.328529	0.0558458	0.00028561
SRP14	SRP14	0.404905	0.0608748	0.000108932
SRP54	SRP54	-0.404121	0.0324504	5.45923e-07
SRP9	SRP09	0.367421	0.0532716	8.1236e-05
SRPRA	SRPRA	-0.187468	0.0630946	0.0208554
SRPRB	SRPRB	0.160213	0.0582986	0.0296049
SRRM2	SRRM2	0.192734	0.0621436	0.0170249
SRSF1	SRSF1	0.259166	0.052869	0.00107223
SRSF3	SRSF3	0.22604	0.0551327	0.00359392
SSB	LA	0.163896	0.0313448	0.00067674
SSBP1	SSBP	0.631208	0.0705594	9.63875e-06
STAT1	STAT1	0.233396	0.0204207	1.12307e-06
STAT3	STAT3	-0.339107	0.0532345	0.000153845
STING1	STING	1.93014	0.041849	5.96762e-12
STMN1	STMN1	0.412265	0.0636822	0.000134497
STOM	STOM	0.650289	0.0701206	7.13689e-06
STOML2	STML2	0.489492	0.0365136	2.94867e-07
STX7	STX7	0.219632	0.0544023	0.00393318
SUB1	TCP4	0.399947	0.0542086	4.67676e-05
SUCLA2	SUCB1	0.365048	0.0547951	0.000108012
SUCLG1	SUCA	0.758888	0.0468451	5.08666e-08
SUCLG2	SUCB2	0.902593	0.0739819	6.58027e-07
SUMF2	SUMF2	0.515712	0.0389152	3.26626e-07
SURF4	SURF4	-0.193717	0.0801335	0.0498381
SWAP70	SWP70	0.346275	0.0544669	0.000155871
SYNPO2	SYNP2	-1.72517	0.0769433	2.92679e-09
TAGLN	TAGL	-1.35141	0.0297057	5.96762e-12
TAGLN2	TAGL2	-0.340271	0.0269906	5.04153e-07
TARDBP	TADBP	0.299837	0.058991	0.00083441
TARS1	SYTC	0.111413	0.0449029	0.0448963
TAX1BP3	TX1B3	-0.274108	0.0473414	0.000320574
TBCB	TBCB	-0.227576	0.0923727	0.046121
TBL2	TBL2	0.142782	0.056738	0.0425371
TCEA1	TCEA1	0.344351	0.0467425	4.71825e-05
TES	TES	-2.57291	0.0410208	5.98632e-13
TFG	TFG	0.271804	0.0819455	0.0119788
TGFB1I1	TGFI1	-1.43536	0.0286628	3.35234e-12
TGM2	TGM2	-0.947205	0.038738	1.44972e-09
THBS1	TSP1	-1.48071	0.0369487	1.90964e-11
THY1	THY1	0.299467	0.0274474	1.71249e-06
TIPRL	TIPRL	-0.45743	0.0778534	0.000288058
TKT	TKT	-0.292352	0.0221504	3.38656e-07
TLN1	TLN1	-0.402027	0.0332129	7.0154e-07
TM9SF2	TM9S2	0.518463	0.0489417	2.27964e-06
TMED10	TMEDA	0.15393	0.02529	0.000221468
TMED2	TMED2	0.162435	0.0389437	0.00324023
TMED5	TMED5	0.291112	0.0373383	2.9891e-05
TMEM109	TM109	0.410136	0.074063	0.000444248
TMEM119	TM119	0.551367	0.0654185	1.57194e-05
TMOD3	TMOD3	0.162733	0.0488599	0.0117212
TMPO	LAP2B	0.309269	0.0501786	0.000200705
TMX1	TMX1	0.295067	0.0614916	0.00125667
TMX3	TMX3	0.330393	0.0339196	4.74446e-06
TNC	TENA	-1.24561	0.0453752	5.24029e-10
TNKS1BP1	TB182	0.276799	0.0419138	0.000114193
TNPO1	TNPO1	0.179599	0.0382011	0.00145247
TNS1	TENS1	-0.895676	0.0347614	9.37434e-10
TOM1	TOM1	-0.256874	0.0274933	6.70016e-06
TOMM70	TOM70	0.492886	0.0422547	9.44747e-07
TOR1AIP1	TOIP1	0.580272	0.0522365	1.45679e-06
TP53I3	QORX	-1.01471	0.0576177	2.57509e-08
TPD52L2	TPD54	0.203714	0.055641	0.00695655
TPI1	TPIS	-0.103037	0.0237052	0.00247047
TPM1	TPM1	-0.774193	0.0455957	3.44987e-08
TPM2	TPM2	-1.54306	0.0602964	9.66192e-10
TPM4	TPM4	-0.260461	0.0529923	0.00105558
TPP1	TPP1	0.044548	0.0128724	0.00948441
TPT1	TCTP	-0.085162	0.0291612	0.0225388
TRIM25	TRI25	0.265635	0.027798	5.61314e-06
TRIM28	TIF1B	0.511591	0.0495692	2.90099e-06
TRIP6	TRIP6	-0.236522	0.0620617	0.00551306
TSG101	TS101	-0.173185	0.055774	0.0169553
TTLL12	TTL12	0.449815	0.0724235	0.000188884
TUBB	TBB5	-0.280008	0.0699536	0.00412213
TUBB3	TBB3	0.489482	0.0898339	0.000500448
TUBB6	TBB6	-0.406004	0.0235408	2.99684e-08
TUFM	EFTU	0.790617	0.0335728	2.00109e-09
TWF1	TWF1	0.0911204	0.0313627	0.0230967
TXNDC12	TXD12	0.1521	0.0446986	0.0104096
TXNRD1	TRXR1	-0.999609	0.0228858	8.7682e-12
TYMP	TYPH	0.412672	0.0246162	3.7926e-08
U2AF2	U2AF2	0.113919	0.0383331	0.0208554
UAP1	UAP1	0.21937	0.0516018	0.00286626
UBA1	UBA1	-0.408692	0.0121216	8.39881e-11
UBA2	SAE2	0.371983	0.0643439	0.000323487
UBE2N	UBE2N	-0.182637	0.036131	0.00086416
UBE2Z	UBE2Z	-0.123712	0.0481785	0.0393028
UBQLN1	UBQL1	-0.22963	0.0503734	0.00179128
UCHL1	UCHL1	0.48726	0.0434597	1.33157e-06
UGDH	UGDH	0.415539	0.01486	4.70569e-10
UGGT1	UGGG1	0.113556	0.0351057	0.0136846
UGP2	UGPA	-0.253277	0.0411399	0.000201818
UPF1	RENT1	0.071161	0.020582	0.00952708
UQCRC1	QCR1	0.718068	0.0318138	2.80206e-09
UQCRC2	QCR2	0.702924	0.0486985	1.49426e-07
UTRN	UTRN	0.278355	0.0356474	2.9539e-05
VAMP5	VAMP5	0.474462	0.0413303	1.07847e-06
VAPA	VAPA	0.21452	0.0649231	0.0122194
VARS1	SYVC	0.273407	0.0535478	0.000806247
VASN	VASN	0.938555	0.103869	8.90967e-06
VASP	VASP	-0.792149	0.0258548	2.10208e-10
VAT1	VAT1	0.199098	0.0314107	0.000159008
VBP1	PFD3	0.13634	0.0276184	0.00102714
VCL	VINC	-0.223023	0.0440756	0.000860184
VDAC1	VDAC1	0.385037	0.0459211	1.64268e-05
VDAC2	VDAC2	0.23322	0.0544803	0.00274174
VDAC3	VDAC3	0.37982	0.0449613	1.54657e-05
VIM	VIME	-0.266654	0.0300201	1.02314e-05
VPS26A	VP26A	0.164746	0.0453858	0.00729763
VPS26B	VP26B	0.374708	0.0449934	1.73318e-05
VPS29	VPS29	-2.35241	0.889295	0.0347744
VPS35	VPS35	0.191993	0.0450642	0.00283111
WARS1	SYWC	0.188106	0.047787	0.00455181
WDFY1	WDFY1	0.411341	0.0543032	3.75087e-05
WDR1	WDR1	-0.501904	0.0173849	3.68709e-10
XPNPEP1	XPP1	0.146843	0.0548826	0.0331286
XPOT	XPOT	0.0775532	0.0310589	0.0438476
XRCC5	XRCC5	0.417813	0.0247472	3.60456e-08
XRCC6	XRCC6	0.355825	0.015609	2.58735e-09
YARS1	SYYC	0.177051	0.0518825	0.010259
YBX1	YBOX1	-0.166955	0.058685	0.0253697
YBX3	YBOX3	0.63961	0.117339	0.000499683
YWHAE	1433E	0.252985	0.052989	0.00129995
YWHAH	1433F	0.422262	0.0558773	3.81568e-05
YWHAQ	1433T	-0.147301	0.0323261	0.00179382
YWHAZ	1433Z	0.123786	0.0460599	0.0325414
ZMPSTE24	FACE1	0.222788	0.0554257	0.00402912
ZYX	ZYX	-0.46499	0.0295386	6.64279e-08
